# Supplementary material for: Aminotransferase SsAro8 Regulates Tryptophan Metabolism Essential for Filamentous Growth of Sugarcane Smut Fungus Sporisorium scitamineum
Source: Microbiol Spectr. 2022 Jul 6;10(4):e00570-22. doi: 10.1128/spectrum.00570-22 (PMC9431617; doi:10.1128/spectrum.00570-22)
Supplement: Supplemental file 2 — Supplemental material. Download spectrum.00570-22-s0002.xls, XLS file, 1.0 MB [file spectrum.00570-22-s0002.xls]

## Sheet: CK-vs-PheOH.filter.annot
id	WT18-1_count	WT18-2_count	WT18-3_count	WT18-PheOH-1_count	WT18-PheOH-2_count	WT18-PheOH-3_count	WT18-1_fpkm	WT18-2_fpkm	WT18-3_fpkm	WT18-PheOH-1_fpkm	WT18-PheOH-2_fpkm	WT18-PheOH-3_fpkm	CK_mean	PheOH_mean	log2(fc)	PValue	FDR	Symbol	Description	KEGG_A_class	KEGG_B_class	Pathway	K_ID	GO Component	GO Function	GO Process
gene-SPSC_04169	23718	27578	21281	8175	6406	7107	805.32	931.13	838.35	284.24	253.2	280.11	858.267	272.517	-1.65508	6.59316e-48	4.33896e-44	HSC80	probable heat shock protein 80 [Sporisorium scitamineum]	Genetic Information Processing	Folding, sorting and degradation	ko04141//Protein processing in endoplasmic reticulum	K04079	GO:0009277//fungal-type cell wall;GO:0016020//membrane;GO:0043231//intracellular membrane-bounded organelle;GO:0044444//cytoplasmic part	GO:0005515//protein binding;GO:0016887//ATPase activity;GO:0032550//purine ribonucleoside binding	GO:0000491//small nucleolar ribonucleoprotein complex assembly;GO:0006457//protein folding;GO:0006915//apoptotic process;GO:0009408//response to heat;GO:0030522//intracellular receptor signaling pathway;GO:0032206//positive regulation of telomere maintenance;GO:0042493//response to drug;GO:0043623//cellular protein complex assembly;GO:0051704//multi-organism process;GO:0060258//negative regulatio…
gene-SPSC_05155	20839	26035	20098	8757	7408	6919	773.39	960.8	865.39	332.8	320.04	298.06	866.527	316.967	-1.45091	1.24982e-33	4.11254e-30	UMS2	probable heat shock 70 kd protein 2 [Sporisorium scitamineum]	Genetic Information Processing;Genetic Information Processing;Cellular Processes;Organismal Systems	Transcription;Folding, sorting and degradation;Transport and catabolism;Aging	ko03040//Spliceosome;ko04141//Protein processing in endoplasmic reticulum;ko04144//Endocytosis;ko04213//Longevity regulating pathway - multiple species	K03283;K03283;K03283;K03283	GO:0009277//fungal-type cell wall;GO:0016020//membrane;GO:0044444//cytoplasmic part	GO:0032550//purine ribonucleoside binding;GO:0033218//amide binding	GO:0042221//response to chemical;GO:0042886//amide transport
gene-SPSC_02377	4324	4045	3220	9699	8884	7971	225.01	209.31	194.41	516.84	538.17	481.48	209.577	512.163	1.28913	6.71078e-31	1.47212e-27	--	FAS1 domain-containing protein [Moesziomyces antarcticus]	-	-	-	-	-	-	-
gene-SPSC_04104	6241	6767	5617	2417	1498	1530	139.88	150.82	146.07	55.47	39.08	39.81	145.59	44.7867	-1.70077	2.06395e-29	3.39571e-26	URBS1	Siderophore biosynthesis regulatory protein URBS1 [Sporisorium scitamineum]	-	-	-	-	-	GO:0003677//DNA binding;GO:0046914//transition metal ion binding	GO:0006357//regulation of transcription from RNA polymerase II promoter;GO:0044699//single-organism process;GO:0051716//cellular response to stimulus
gene-SPSC_04840	3004	2952	2151	896	540	495	185.33	181.1	153.97	56.61	38.78	35.45	173.467	43.6133	-1.99182	8.38824e-29	1.10406e-25	--	uncharacterized protein SPSC_04840 [Sporisorium scitamineum]	-	-	-	-	-	-	-
gene-SPSC_03671	680	569	525	1643	1459	1296	46.38	38.59	41.54	114.74	115.83	102.59	42.17	111.053	1.39696	5.94129e-28	6.51661e-25	--	cytoplasmic dynein 1 intermediate chain 2 [Pseudozyma hubeiensis SY62]	-	-	-	-	-	-	-
gene-SPSC_01415	13472	14380	12941	6800	5706	5773	569.77	604.75	635	294.5	280.92	283.41	603.173	286.277	-1.07516	1.41992e-26	1.33493e-23	AFUA_4G12850	probable calnexin [Sporisorium scitamineum]	Genetic Information Processing;Cellular Processes	Folding, sorting and degradation;Transport and catabolism	ko04141//Protein processing in endoplasmic reticulum;ko04145//Phagosome	K08054;K08054	GO:0005789//endoplasmic reticulum membrane;GO:0031224//intrinsic component of membrane	GO:0005515//protein binding;GO:0046872//metal ion binding	GO:0006457//protein folding;GO:0007154//cell communication;GO:0007275//multicellular organism development;GO:0009408//response to heat;GO:0033554//cellular response to stress;GO:0051603//proteolysis involved in cellular protein catabolic process
gene-SPSC_02391	156	176	88	651	519	762	10.34	11.6	6.77	44.2	40.06	58.65	9.57	47.6367	2.31548	3.58757e-26	2.95122e-23	elo-3	related to SUR4-elongase, involved in fatty acid and sphingolipid biosynthesis [Sporisorium scitamineum]	-	-	-	-	GO:0031224//intrinsic component of membrane	GO:0003824//catalytic activity	GO:0006631//fatty acid metabolic process
gene-SPSC_06675	1994	2200	1822	730	634	784	95.46	104.73	101.2	35.79	35.33	43.57	100.463	38.23	-1.39389	2.88767e-25	2.11153e-22	--	related to PUF4-member of the PUF protein family [Sporisorium scitamineum]	-	-	-	-	-	-	-
gene-SPSC_00707	1506	1975	1541	658	588	492	112.66	146.91	133.74	50.4	51.2	42.72	131.103	48.1067	-1.4464	1.63212e-23	1.0741e-20	SPBC1711.08	related to AHA1-stress-regulated cochaperone [Sporisorium scitamineum]	-	-	-	-	-	GO:0005515//protein binding	GO:0043462//regulation of ATPase activity;GO:0050896//response to stimulus
gene-SPSC_03439	19931	19332	16877	9378	8075	6807	746.64	720.13	733.53	359.75	352.14	295.99	733.433	335.96	-1.12638	4.42104e-23	2.64499e-20	PTR2	probable PTR2-Di-and tripeptide permease [Sporisorium scitamineum]	-	-	-	-	GO:0005886//plasma membrane;GO:0031224//intrinsic component of membrane	GO:0015198//oligopeptide transporter activity	GO:0006857//oligopeptide transport
gene-SPSC_04154	38	39	46	174	181	198	2.73	2.79	3.84	12.81	15.15	16.52	3.12	14.8267	2.24858	3.40398e-22	1.8668e-19	Miox	probable myo-inositol oxygenase [Sporisorium scitamineum]	Metabolism;Metabolism;Metabolism	Global and overview maps;Carbohydrate metabolism;Carbohydrate metabolism	ko01100//Metabolic pathways;ko00562//Inositol phosphate metabolism;ko00053//Ascorbate and aldarate metabolism	K00469;K00469;K00469	GO:0044424//intracellular part	GO:0016701//oxidoreductase activity, acting on single donors with incorporation of molecular oxygen	GO:0006020//inositol metabolic process
gene-SPSC_05517	214	313	299	59	59	49	24.63	35.82	39.92	6.95	7.9	6.55	33.4567	7.13333	-2.22965	9.71849e-22	4.64871e-19	hsp16	related to Heat shock protein Hsp20 [Sporisorium scitamineum]	Genetic Information Processing	Folding, sorting and degradation	ko04141//Protein processing in endoplasmic reticulum	K13993	-	-	-
gene-SPSC_04838	3174	2831	1964	907	561	438	127.05	112.69	91.21	37.18	26.14	20.35	110.317	27.89	-1.98383	1.04273e-21	4.64871e-19	CYP86B1	related to Cytochrome P450 [Sporisorium scitamineum]	Metabolism;Metabolism;Metabolism	Global and overview maps;Lipid metabolism;Lipid metabolism	ko01100//Metabolic pathways;ko00071//Fatty acid degradation;ko00073//Cutin, suberine and wax biosynthesis	K20495;K20495;K20495	-	GO:0016491//oxidoreductase activity;GO:0046906//tetrapyrrole binding	GO:0044710//single-organism metabolic process
gene-SPSC_00495	793	793	661	1782	1443	1339	32.5	32.32	31.43	74.8	68.85	63.71	32.0833	69.12	1.10728	1.05958e-21	4.64871e-19	orf6	related to multidrug resistant protein [Sporisorium scitamineum]	-	-	-	-	-	-	GO:0044763//single-organism cellular process
gene-SPSC_01148	293	209	267	820	665	718	18.8	13.34	19.88	53.89	49.68	53.49	17.34	52.3533	1.59418	1.49086e-21	6.13207e-19	pi	expansin [Pseudozyma hubeiensis SY62]	-	-	-	-	-	-	-
gene-SPSC_01046	214	166	136	557	666	908	6.17	4.76	4.55	16.45	22.36	30.4	5.16	23.07	2.16058	3.597e-21	1.39246e-18	--	uncharacterized protein SPSC_01046 [Sporisorium scitamineum]	-	-	-	-	-	-	-
gene-SPSC_04015	24243	25664	22323	11970	8763	7372	841.05	885.34	898.51	425.24	353.89	296.87	874.967	358.667	-1.28658	7.55951e-20	2.76384e-17	bipA	probable chaperone bip [Sporisorium scitamineum]	Genetic Information Processing;Genetic Information Processing	Folding, sorting and degradation;Folding, sorting and degradation	ko04141//Protein processing in endoplasmic reticulum;ko03060//Protein export	K09490;K09490	GO:0005788//endoplasmic reticulum lumen;GO:0031090//organelle membrane	GO:0005515//protein binding;GO:0016628//oxidoreductase activity, acting on the CH-CH group of donors, NAD or NADP as acceptor;GO:0017111//nucleoside-triphosphatase activity;GO:0032550//purine ribonucleoside binding	GO:0000741//karyogamy;GO:0006458//'de novo' protein folding;GO:0035966//response to topologically incorrect protein;GO:0043161//proteasome-mediated ubiquitin-dependent protein catabolic process;GO:0044710//single-organism metabolic process;GO:0065002//intracellular protein transmembrane transport
gene-SPSC_03334	46	49	50	228	176	331	2.12	2.24	2.67	10.75	9.43	17.69	2.34333	12.6233	2.42946	2.05053e-19	7.1024e-17	radE	related to TPO1-Vacuolar polyamine-H+ antiporter [Sporisorium scitamineum]	-	-	-	-	-	-	-
gene-SPSC_04836	5559	4530	3313	1788	1199	997	94.98	76.97	65.68	31.28	23.85	19.77	79.21	24.9667	-1.66568	1.17935e-18	3.88064e-16	atrD	probable ABC transporter [Sporisorium scitamineum]	Environmental Information Processing	Membrane transport	ko02010//ABC transporters	K05658	GO:0031224//intrinsic component of membrane	GO:0015405//P-P-bond-hydrolysis-driven transmembrane transporter activity;GO:0017111//nucleoside-triphosphatase activity;GO:0032550//purine ribonucleoside binding	GO:0044763//single-organism cellular process;GO:0051234//establishment of localization
gene-SPSC_06469	1976	2276	2245	4914	4107	4373	384.56	440.46	506.91	979.31	930.44	987.87	443.977	965.873	1.12135	3.93082e-18	1.23184e-15	Hsd17b4	related to peroxisomal protein POX18 [Ustilago trichophora]	-	-	-	-	-	-	-
gene-SPSC_00740	1918	1746	1357	3597	3283	2867	87.62	79.31	71.92	168.27	174.59	152.03	79.6167	164.963	1.051	2.21755e-17	6.34509e-15	CCN1	related to to G1/S-specific cyclin [Sporisorium scitamineum]	-	-	-	-	GO:0044424//intracellular part	-	GO:0000079//regulation of cyclin-dependent protein serine/threonine kinase activity;GO:0000082//G1/S transition of mitotic cell cycle;GO:0007033//vacuole organization;GO:0007346//regulation of mitotic cell cycle;GO:0010564//regulation of cell cycle process;GO:1902589//single-organism organelle organization
gene-SPSC_04825	76	89	50	237	375	567	3.06	3.57	2.34	9.78	17.59	26.52	2.99	17.9633	2.58684	6.93235e-17	1.82487e-14	PHO8	probable PHO8-repressible alkaline phosphatase vacuolar [Sporisorium scitamineum]	Metabolism;Metabolism;Metabolism	Global and overview maps;Metabolism of cofactors and vitamins;Metabolism of cofactors and vitamins	ko01100//Metabolic pathways;ko00790//Folate biosynthesis;ko00730//Thiamine metabolism	K01077;K01077;K01077	-	GO:0016791//phosphatase activity	GO:0006796//phosphate-containing compound metabolic process
MSTRG.1839	20	27	20	109	94	96	1.1	1.48	1.28	6.16	6.04	6.15	1.28667	6.11667	2.24911	3.70821e-16	9.03842e-14	--	hypothetical protein [Sporisorium scitamineum]	-	-	-	-	-	-	-
gene-SPSC_01946	1000	927	771	1761	1559	1833	91.02	83.9	81.42	164.13	165.18	193.66	85.4467	174.323	1.02867	1.49778e-15	3.28563e-13	--	uncharacterized protein SPSC_01946 [Sporisorium scitamineum]	-	-	-	-	-	-	-
gene-SPSC_06278	792	599	583	1392	1296	1316	42.32	31.83	36.14	76.16	80.61	81.62	36.7633	79.4633	1.11202	2.44871e-15	5.19837e-13	--	transmembrane protein [Moesziomyces antarcticus]	-	-	-	-	-	-	-
gene-SPSC_04842	6557	6022	4119	2596	1843	1450	271.56	248	197.92	110.09	88.85	69.71	239.16	89.55	-1.41721	5.12078e-15	1.05312e-12	UF6CGT1	um12340 [Sporisorium scitamineum]	-	-	-	-	-	GO:0016757//transferase activity, transferring glycosyl groups	-
gene-SPSC_00130	2507	2769	2344	1295	1214	900	111.96	122.97	121.45	59.22	63.11	46.66	118.793	56.33	-1.07648	8.24876e-15	1.645e-12	DDB_G0275025	related to MPD1-Disulfide isomerase related protein [Sporisorium scitamineum]	Genetic Information Processing	Folding, sorting and degradation	ko04141//Protein processing in endoplasmic reticulum	K09584	-	GO:0003824//catalytic activity	-
gene-SPSC_06121	2284	2168	2392	1163	970	795	96.43	91.01	117.17	50.28	47.67	38.96	101.537	45.6367	-1.15374	1.02309e-14	1.98029e-12	--	related to membrane protein Dik6 [Sporisorium scitamineum]	-	-	-	-	-	-	-
gene-SPSC_02325	7171	5763	4387	14535	10410	11954	475.5	379.99	337.51	986.95	803.55	920.09	397.667	903.53	1.18401	1.37638e-14	2.58799e-12	ZRT2	probable ZRT2-Zinc transporter II [Sporisorium scitamineum]	-	-	-	-	GO:0031224//intrinsic component of membrane	GO:0022890//inorganic cation transmembrane transporter activity	GO:0006829//zinc II ion transport;GO:0055085//transmembrane transport
gene-SPSC_02284	8852	9652	6507	3873	2050	1699	409.07	443.53	348.88	183.28	110.28	91.14	400.493	128.233	-1.64301	7.96449e-14	1.37932e-11	SPCC417.10	related to DAL5-Allantoate and ureidosuccinate permease [Sporisorium scitamineum]	-	-	-	-	-	-	GO:0044763//single-organism cellular process
gene-SPSC_02188	2079	2072	1621	1124	764	820	92.33	91.5	83.52	51.12	39.5	42.27	89.1167	44.2967	-1.0085	9.54062e-14	1.58587e-11	sirI	related to 1-aminocyclopropane-1-carboxylate synthase 1 [Sporisorium scitamineum]	-	-	-	-	-	GO:0016740//transferase activity	-
gene-SPSC_04608	2194	1765	2314	877	785	861	84.57	67.65	103.49	34.62	35.22	38.52	85.2367	36.12	-1.23868	1.24508e-13	1.95092e-11	--	C6 transcription factor [Pseudozyma hubeiensis SY62]	-	-	-	-	GO:0043231//intracellular membrane-bounded organelle	GO:0046914//transition metal ion binding	GO:0006355//regulation of transcription, DNA-templated
gene-SPSC_02430	585	463	520	1060	1407	1229	58.59	46.11	60.43	108.72	164.05	142.88	55.0433	138.55	1.33177	1.636e-13	2.50383e-11	ATO2	probable FUN34-transmembrane protein involved in ammonia production [Sporisorium scitamineum]	-	-	-	-	-	-	-
gene-SPSC_03937	15	19	12	72	128	73	0.51	0.65	0.48	2.52	5.1	2.9	0.546667	3.50667	2.68137	2.69993e-13	3.9485e-11	--	related to FRE4-Ferric reductase [Sporisorium scitamineum]	-	-	-	-	GO:0016020//membrane	GO:0016491//oxidoreductase activity	GO:0006811//ion transport
gene-SPSC_05028	3352	3186	3600	1743	1590	1475	126.96	120	158.2	67.6	70.1	64.85	135.053	67.5167	-1.00021	2.96946e-13	4.24826e-11	ydcJ	related to DUF1338 domain protein [Ustilago bromivora]	-	-	-	-	-	-	-
MSTRG.320	1533	1542	1729	3562	2890	3923	90.09	90.11	117.89	214.35	197.7	267.61	99.3633	226.553	1.18907	3.65798e-13	5.01524e-11	--	-	-	-	-	-	-	-	-
gene-SPSC_04834	4158	3700	2632	1521	1145	691	186.39	164.93	136.89	69.82	59.75	35.96	162.737	55.1767	-1.56041	3.92286e-13	5.26864e-11	FUS8	related to Cytochrome P450 3A5 [Sporisorium scitamineum]	-	-	-	-	-	GO:0016491//oxidoreductase activity;GO:0046906//tetrapyrrole binding;GO:0046914//transition metal ion binding	GO:0044710//single-organism metabolic process
gene-SPSC_04837	7709	7500	4910	3489	2342	2099	360.42	348.68	266.34	167.04	127.46	113.91	325.147	136.137	-1.25603	4.0703e-13	5.28178e-11	--	probable ustilagic acid acyltransferase [Sporisorium scitamineum]	-	-	-	-	-	GO:0016746//transferase activity, transferring acyl groups	-
gene-SPSC_04800	239	222	207	491	415	379	22.7	20.97	22.81	47.76	45.89	41.79	22.16	45.1467	1.02666	4.09316e-13	5.28178e-11	--	uncharacterized protein SPSC_04800 [Sporisorium scitamineum]	-	-	-	-	-	-	-
gene-SPSC_04651	1427	1457	1370	2946	2793	4134	40.57	41.19	45.19	85.76	92.43	136.42	42.3167	104.87	1.3093	4.45668e-13	5.64028e-11	PACC	Transcription factor pacC [Sporisorium scitamineum]	-	-	-	-	GO:0044424//intracellular part	GO:0003676//nucleic acid binding;GO:0046872//metal ion binding	GO:0000003//reproduction;GO:0002645//positive regulation of tolerance induction;GO:0006355//regulation of transcription, DNA-templated;GO:0007049//cell cycle;GO:0009267//cellular response to starvation;GO:0010226//response to lithium ion;GO:0010446//response to alkaline pH;GO:0030435//sporulation resulting in formation of a cellular spore;GO:0036176//response to neutral pH;GO:0042493//response to…
gene-SPSC_01595	650	817	635	378	296	273	35.52	44.4	40.26	21.15	18.83	17.32	40.06	19.1	-1.06859	7.16983e-13	8.42583e-11	srr	related to SRY1-3-hydroxyaspartate dehydratase [Sporisorium scitamineum]	Metabolism;Metabolism;Metabolism;Metabolism;Metabolism;Metabolism	Global and overview maps;Global and overview maps;Global and overview maps;Global and overview maps;Amino acid metabolism;Amino acid metabolism	ko01100//Metabolic pathways;ko01110//Biosynthesis of secondary metabolites;ko01230//Biosynthesis of amino acids;ko01200//Carbon metabolism;ko00260//Glycine, serine and threonine metabolism;ko00290//Valine, leucine and isoleucine biosynthesis	K01754;K01754;K01754;K01754;K01754;K01754	-	-	-
gene-SPSC_04539	84	42	42	186	177	192	4.05	2.02	2.35	9.19	9.94	10.76	2.80667	9.96333	1.82777	7.93857e-13	9.16557e-11	--	uncharacterized protein SPSC_04539 [Sporisorium scitamineum]	-	-	-	-	-	-	-
gene-SPSC_06175	718	772	582	1344	2380	2715	43.29	46.29	40.71	82.98	167.05	190.02	43.43	146.683	1.75594	8.42923e-13	9.56427e-11	TIP1-1	related to aquaporin 3 [Sporisorium scitamineum]	-	-	-	-	GO:0031224//intrinsic component of membrane	-	GO:0051234//establishment of localization
gene-SPSC_03620	2264	2496	2134	4131	4072	5002	371.2	406.94	405.94	693.57	777.18	951.96	394.693	807.57	1.03286	1.06775e-12	1.17114e-10	rps12	ribosomal 40S subunit protein S12 [Ustilago maydis 521]	Genetic Information Processing	Translation	ko03010//Ribosome	K02951	GO:0015935//small ribosomal subunit;GO:0031224//intrinsic component of membrane	GO:0005198//structural molecule activity;GO:0016491//oxidoreductase activity	GO:0010467//gene expression;GO:0044238//primary metabolic process;GO:0044710//single-organism metabolic process
MSTRG.2573	4095	3641	2494	1777	1359	1363	222.62	196.82	157.3	98.92	86	86.01	192.247	90.31	-1.09	1.08888e-12	1.17474e-10	--	transcription initiation factor TFIID, subunit TAF12 [Moesziomyces antarcticus T-34]	-	-	-	-	-	-	-
gene-SPSC_00945	138	93	104	375	339	220	5.61	3.76	4.9	15.61	16.04	10.38	4.75667	14.01	1.55843	1.21814e-12	1.29299e-10	mirC	probable siderophore iron transporter mirC [Sporisorium scitamineum]	-	-	-	-	-	-	GO:0044763//single-organism cellular process
gene-SPSC_01246	4852	6830	5784	2654	2700	2365	288.2	403.41	398.61	161.43	186.69	163.06	363.407	170.393	-1.09272	1.74097e-12	1.72426e-10	AOX1	related to alternative oxidase precursor, mitochondrial [Sporisorium scitamineum]	-	-	-	-	GO:0031224//intrinsic component of membrane;GO:0043231//intracellular membrane-bounded organelle	GO:0016682//oxidoreductase activity, acting on diphenols and related substances as donors, oxygen as acceptor;GO:0043169//cation binding	GO:0006979//response to oxidative stress;GO:0009060//aerobic respiration
gene-SPSC_02552	2136	2211	1412	3707	3722	4367	92.46	95.17	70.91	164.32	187.55	219.42	86.18	190.43	1.14384	1.81861e-12	1.76004e-10	DBP2	probable RNA helicase dbp2 (DEAD box protein) [Sporisorium scitamineum]	Genetic Information Processing	Transcription	ko03040//Spliceosome	K12823	GO:0043231//intracellular membrane-bounded organelle;GO:0043232//intracellular non-membrane-bounded organelle;GO:0044444//cytoplasmic part	GO:0003676//nucleic acid binding;GO:0003724//RNA helicase activity;GO:0032550//purine ribonucleoside binding;GO:0042623//ATPase activity, coupled	GO:0000956//nuclear-transcribed mRNA catabolic process;GO:0016072//rRNA metabolic process;GO:0022618//ribonucleoprotein complex assembly;GO:0071047//polyadenylation-dependent mRNA catabolic process
gene-SPSC_05065	4706	4705	5541	2564	2228	2085	160.47	159.54	219.22	89.53	88.44	82.53	179.743	86.8333	-1.04962	2.08795e-12	1.99142e-10	--	hypothetical protein [Sporisorium scitamineum]	-	-	-	-	-	-	-
gene-SPSC_02943	912	1079	991	515	368	467	55.13	64.86	69.5	31.88	25.9	32.77	63.1633	30.1833	-1.06534	3.44933e-12	3.14267e-10	Sds	related to CHA1-L-serine/L-threonine deaminase [Sporisorium scitamineum]	Metabolism;Metabolism;Metabolism;Metabolism;Metabolism;Metabolism;Metabolism	Global and overview maps;Global and overview maps;Global and overview maps;Global and overview maps;Amino acid metabolism;Amino acid metabolism;Amino acid metabolism	ko01100//Metabolic pathways;ko01110//Biosynthesis of secondary metabolites;ko01230//Biosynthesis of amino acids;ko01200//Carbon metabolism;ko00260//Glycine, serine and threonine metabolism;ko00270//Cysteine and methionine metabolism;ko00290//Valine, leucine and isoleucine biosynthesis	K17989;K17989;K17989;K17989;K17989;K17989;K17989	-	GO:0003678//DNA helicase activity;GO:0016829//lyase activity;GO:0032550//purine ribonucleoside binding	GO:0006520//cellular amino acid metabolic process;GO:0032392//DNA geometric change
gene-SPSC_03266	5561	5743	5099	3108	2021	1620	264.12	271.23	280.98	151.16	111.74	89.31	272.11	117.403	-1.21272	3.628e-12	3.22647e-10	Pm20d2	related to amidohydrolase [Sporisorium scitamineum]	-	-	-	-	-	GO:0003824//catalytic activity	-
gene-SPSC_00432	32	21	20	87	92	90	1.51	0.98	1.09	4.2	5.05	4.92	1.19333	4.72333	1.98481	5.12577e-12	4.43851e-10	cnsO	related to TNA1-high affinity nicotinic acid plasma membrane permease [Sporisorium scitamineum]	-	-	-	-	-	-	GO:0044763//single-organism cellular process
gene-SPSC_06199	310	297	307	593	681	544	14.64	13.94	16.82	28.67	37.43	29.81	15.1333	31.97	1.07899	9.89835e-12	7.94403e-10	CTB5	related to 6-hydroxy-D-nicotine oxidase [Ustilago trichophora]	-	-	-	-	-	GO:0000166//nucleotide binding;GO:0016616//oxidoreductase activity, acting on the CH-OH group of donors, NAD or NADP as acceptor	GO:0044710//single-organism metabolic process
gene-SPSC_02771	115	73	93	303	203	220	4.64	2.93	4.36	12.52	9.54	10.31	3.97667	10.79	1.44006	1.29616e-11	9.80463e-10	--	uncharacterized protein SPSC_02771 [Sporisorium scitamineum]	-	-	-	-	-	-	-
MSTRG.3304	763	752	597	1517	1168	1854	56.26	55.13	51.07	114.53	100.25	158.67	54.1533	124.483	1.20083	1.56974e-11	1.16072e-09	--	hypothetical protein, partial [Sporisorium scitamineum]	-	-	-	-	-	-	-
gene-SPSC_04730	1543	1284	1424	3261	2807	5078	45.26	37.45	48.47	97.96	95.86	172.91	43.7267	122.243	1.48317	1.68438e-11	1.23165e-09	--	c6 transcription factor [Melanopsichium pennsylvanicum 4]	-	-	-	-	GO:0043231//intracellular membrane-bounded organelle	GO:0003676//nucleic acid binding;GO:0046914//transition metal ion binding	GO:0006355//regulation of transcription, DNA-templated
gene-SPSC_03166	242	175	155	433	373	373	12.7	9.13	9.44	23.28	22.79	22.73	10.4233	22.9333	1.13763	1.82533e-11	1.32006e-09	--	glycosyltransferase family 2 protein [Melanopsichium pennsylvanicum 4]	-	-	-	-	-	GO:0016740//transferase activity	-
gene-SPSC_05721	923	1046	1030	1938	1700	2237	197.27	222.3	255.41	424.16	422.96	554.98	224.993	467.367	1.05467	3.17728e-11	2.15564e-09	ALTA5	probable ribosomal protein P2 [Sporisorium scitamineum]	Genetic Information Processing	Translation	ko03010//Ribosome	K02943	GO:0030529//intracellular ribonucleoprotein complex;GO:0044444//cytoplasmic part	GO:0005198//structural molecule activity;GO:0044620//ACP phosphopantetheine attachment site binding	GO:0006631//fatty acid metabolic process;GO:0010467//gene expression;GO:0034645//cellular macromolecule biosynthetic process
gene-SPSC_05661	415	351	326	821	656	1104	44.55	37.47	40.6	90.25	81.97	137.56	40.8733	103.26	1.33705	3.50967e-11	2.30971e-09	GAR1	probable nucleolar rRNA processing protein GAR1 [Sporisorium scitamineum]	Genetic Information Processing	Translation	ko03008//Ribosome biogenesis in eukaryotes	K11128	GO:0030529//intracellular ribonucleoprotein complex;GO:0044423//virion part;GO:0044452//nucleolar part	GO:0016866//intramolecular transferase activity;GO:0030515//snoRNA binding	GO:0001522//pseudouridine synthesis;GO:0016072//rRNA metabolic process;GO:0022613//ribonucleoprotein complex biogenesis;GO:0042493//response to drug
gene-SPSC_04839	2237	2003	1395	1001	529	642	123.38	109.86	89.27	56.54	33.97	41.1	107.503	43.87	-1.29307	3.89552e-11	2.48897e-09	--	acetyltransferase [Anthracocystis flocculosa PF-1]	-	-	-	-	-	-	-
MSTRG.1797	155	163	188	371	338	429	23.14	24.2	32.57	56.72	58.74	74.35	26.6367	63.27	1.24811	4.57719e-11	2.86881e-09	--	-	-	-	-	-	-	-	-
gene-SPSC_02483	466	554	486	934	895	1138	100.5	118.8	121.6	206.26	224.68	284.87	113.633	238.603	1.07023	4.68129e-11	2.90637e-09	rpp101	probable RPP1A-60S large subunit acidic ribosomal protein a1 [Sporisorium scitamineum]	Genetic Information Processing	Translation	ko03010//Ribosome	K02942	GO:0030529//intracellular ribonucleoprotein complex	-	GO:0010467//gene expression;GO:0034645//cellular macromolecule biosynthetic process
gene-SPSC_06082	2156	1993	1294	3424	3389	3377	57.6	52.95	40.11	93.67	105.4	104.72	50.22	101.263	1.01178	5.11459e-11	3.09605e-09	SPBC3H7.02	probable Sulfate permease [Sporisorium scitamineum]	-	-	-	-	GO:0031224//intrinsic component of membrane	GO:0015103//inorganic anion transmembrane transporter activity	GO:0008272//sulfate transport;GO:0044763//single-organism cellular process
gene-SPSC_05311	3603	3514	2398	5888	5638	7297	158.54	153.76	122.43	265.31	288.8	372.71	144.91	308.94	1.09217	5.12793e-11	3.09605e-09	GUA1	probable GUA1-GMP synthase (glutamine-hydrolyzing) [Sporisorium scitamineum]	Metabolism;Metabolism	Global and overview maps;Nucleotide metabolism	ko01100//Metabolic pathways;ko00230//Purine metabolism	K01951;K01951	GO:0044444//cytoplasmic part	GO:0016818//hydrolase activity, acting on acid anhydrides, in phosphorus-containing anhydrides;GO:0016884//carbon-nitrogen ligase activity, with glutamine as amido-N-donor;GO:0032550//purine ribonucleoside binding	GO:0009064//glutamine family amino acid metabolic process;GO:0009152//purine ribonucleotide biosynthetic process
gene-SPSC_01030	121	151	125	54	32	38	12.38	15.36	14.84	5.66	3.81	4.51	14.1933	4.66	-1.60681	5.69372e-11	3.37571e-09	--	uncharacterized protein SPSC_01030 [Sporisorium scitamineum]	-	-	-	-	-	-	-
gene-SPSC_00100	2899	3050	2753	1754	1302	1010	82.61	86.43	91.02	51.18	43.19	33.41	86.6867	42.5933	-1.02518	6.87973e-11	4.02569e-09	MSL6	small-conductance mechanosensitive channel protein [Pseudozyma hubeiensis SY62]	-	-	-	-	-	-	GO:0044763//single-organism cellular process
gene-SPSC_06190	4830	5156	4397	3009	1919	1750	211.37	224.37	223.25	134.84	97.76	88.89	219.663	107.163	-1.03548	6.97372e-11	4.02579e-09	BAT1	related to GABA permease [Sporisorium scitamineum]	-	-	-	-	GO:0031224//intrinsic component of membrane	GO:0046943//carboxylic acid transmembrane transporter activity	GO:0006865//amino acid transport;GO:0015846//polyamine transport;GO:0044763//single-organism cellular process
gene-SPSC_05948	63	53	75	184	154	256	5.85	4.89	8.07	17.48	16.63	27.57	6.27	20.56	1.7133	7.59239e-11	4.34483e-09	--	related to MSL5-branch point bridging protein [Sporisorium scitamineum]	-	-	-	-	-	-	-
gene-SPSC_00335	5389	6446	4685	3096	1682	1437	181.43	215.8	183	106.74	65.92	56.16	193.41	76.2733	-1.34241	1.08575e-10	5.8568e-09	AO-I	related to Copper amine oxidase 1 [Sporisorium scitamineum]	Metabolism;Metabolism;Metabolism;Metabolism;Metabolism;Metabolism	Global and overview maps;Global and overview maps;Amino acid metabolism;Metabolism of other amino acids;Amino acid metabolism;Amino acid metabolism	ko01100//Metabolic pathways;ko01110//Biosynthesis of secondary metabolites;ko00260//Glycine, serine and threonine metabolism;ko00410//beta-Alanine metabolism;ko00350//Tyrosine metabolism;ko00360//Phenylalanine metabolism	K00276;K00276;K00276;K00276;K00276;K00276	-	GO:0016641//oxidoreductase activity, acting on the CH-NH2 group of donors, oxygen as acceptor;GO:0043169//cation binding;GO:0048037//cofactor binding	GO:0044710//single-organism metabolic process;GO:1901564//organonitrogen compound metabolic process
gene-SPSC_00649	131	96	91	227	227	246	2.93	2.13	2.36	5.2	5.91	6.38	2.47333	5.83	1.23704	1.67183e-10	8.59554e-09	Msh4	related to meiosis-specific MutS homolog [Sporisorium scitamineum]	-	-	-	-	-	-	-
gene-SPSC_00205	7344	7768	5402	3846	2759	1904	364.73	383.62	311.26	195.59	159.5	109.76	353.203	154.95	-1.1887	4.36591e-10	2.03547e-08	--	WSC-domain-containing protein [Moesziomyces antarcticus]	-	-	-	-	-	-	-
gene-SPSC_06044	6973	5693	5093	9936	14932	17824	282.43	229.29	239.34	412.11	704.04	838	250.353	651.383	1.37954	4.39198e-10	2.03547e-08	MAL2	probable maltase [Sporisorium scitamineum]	Metabolism;Metabolism;Metabolism	Global and overview maps;Carbohydrate metabolism;Carbohydrate metabolism	ko01100//Metabolic pathways;ko00500//Starch and sucrose metabolism;ko00052//Galactose metabolism	K01182;K01182;K01182	GO:0016020//membrane	GO:0004564//beta-fructofuranosidase activity;GO:0043169//cation binding;GO:0090599//alpha-glucosidase activity	GO:0005985//sucrose metabolic process;GO:0006351//transcription, DNA-templated;GO:0009607//response to biotic stimulus;GO:0033554//cellular response to stress;GO:0040007//growth;GO:0042594//response to starvation;GO:0044765//single-organism transport
gene-SPSC_04487	2625	2023	1590	4550	3772	6829	132.57	101.59	93.16	235.3	221.75	400.32	109.107	285.79	1.38922	6.68793e-10	2.92057e-08	NSR1	related to NSR1-nuclear localization sequence binding protein [Sporisorium scitamineum]	-	-	-	-	GO:0005730//nucleolus	GO:0043566//structure-specific DNA binding;GO:0044822//poly(A) RNA binding	GO:0006996//organelle organization;GO:0016072//rRNA metabolic process;GO:0022618//ribonucleoprotein complex assembly
gene-SPSC_04997	202	236	230	89	101	70	13	15.1	17.17	5.86	7.57	5.23	15.09	6.22	-1.27861	7.46941e-10	3.19196e-08	--	related to Endo-1,4-beta-xylanase [Sporisorium scitamineum]	-	-	-	-	-	GO:0016787//hydrolase activity	GO:0044238//primary metabolic process
gene-SPSC_00922	1111	1097	1215	651	553	424	46.17	45.33	58.58	27.7	26.75	20.45	50.0267	24.9667	-1.00269	9.54018e-10	3.99898e-08	--	RSC complex protein [Pseudozyma hubeiensis SY62]	-	-	-	-	-	-	-
gene-SPSC_05449	176	124	128	307	264	281	8.91	6.24	7.52	15.91	15.55	16.51	7.55667	15.99	1.08135	1.05691e-09	4.3202e-08	--	c6 transcription factor [Melanopsichium pennsylvanicum 4]	-	-	-	-	GO:0043231//intracellular membrane-bounded organelle	GO:0046914//transition metal ion binding	GO:0006355//regulation of transcription, DNA-templated
gene-SPSC_03909	286	348	335	594	592	721	63.98	77.42	86.95	136.08	154.17	187.23	76.1167	159.16	1.06419	1.13703e-09	4.619e-08	RPL44	ribosomal 60S subunit protein L42 [Ustilago maydis 521]	Genetic Information Processing	Translation	ko03010//Ribosome	K02929	GO:0005816//spindle pole body;GO:0030529//intracellular ribonucleoprotein complex;GO:0031229//intrinsic component of nuclear inner membrane;GO:0044444//cytoplasmic part	GO:0005198//structural molecule activity	GO:0007275//multicellular organism development;GO:0009636//response to toxic substance;GO:0010243//response to organonitrogen compound;GO:0010467//gene expression;GO:0071763//nuclear membrane organization;GO:0097240//chromosome attachment to the nuclear envelope;GO:0098653//centromere clustering
gene-SPSC_03055	251	233	267	590	618	391	26.94	24.87	33.25	64.85	77.22	48.72	28.3533	63.5967	1.16543	1.34748e-09	5.40718e-08	Mocs2-1	related to molybdopterin synthase large subunit [Sporisorium scitamineum]	Metabolism;Metabolism;Genetic Information Processing	Global and overview maps;Metabolism of cofactors and vitamins;Folding, sorting and degradation	ko01100//Metabolic pathways;ko00790//Folate biosynthesis;ko04122//Sulfur relay system	K03635;K03635;K03635	-	GO:0003824//catalytic activity	GO:0018130//heterocycle biosynthetic process
gene-SPSC_06243	1508	1421	1094	2201	2411	2931	114.96	107.72	96.76	171.82	213.96	259.37	106.48	215.05	1.01409	1.37685e-09	5.49156e-08	hbdA	probable 3-hydroxybutyryl-CoA dehydrogenase [Sporisorium scitamineum]	Metabolism;Metabolism;Metabolism;Metabolism	Global and overview maps;Global and overview maps;Carbohydrate metabolism;Amino acid metabolism	ko01100//Metabolic pathways;ko01200//Carbon metabolism;ko00650//Butanoate metabolism;ko00360//Phenylalanine metabolism	K00074;K00074;K00074;K00074	-	GO:0016614//oxidoreductase activity, acting on CH-OH group of donors;GO:0043168//anion binding;GO:0048037//cofactor binding	GO:0032787//monocarboxylic acid metabolic process
gene-SPSC_04843	12790	11378	7712	6264	3460	3477	805.69	712.72	563.64	404.07	253.72	254.24	694.017	304.01	-1.19085	2.42348e-09	9.21903e-08	FAXDC2	probable alpha-hydroxylase AHD1 [Sporisorium scitamineum]	-	-	-	-	GO:0031224//intrinsic component of membrane	GO:0003824//catalytic activity	GO:0006631//fatty acid metabolic process
gene-SPSC_02616	4020	3786	2849	1868	1636	946	185.06	173.31	152.16	88.06	87.67	50.55	170.177	75.4267	-1.17389	2.86644e-09	1.05978e-07	SPCC417.10	probable DAL5-Allantoate and ureidosuccinate permease [Sporisorium scitamineum]	-	-	-	-	-	-	GO:0044763//single-organism cellular process
gene-SPSC_02556	1316	1082	801	2241	1927	3619	102.28	83.62	72.23	178.35	174.34	326.49	86.0433	226.393	1.3957	3.05718e-09	1.11774e-07	Mrto4	related to MRT4-mRNA turnover 4 [Sporisorium scitamineum]	-	-	-	-	GO:0005634//nucleus;GO:0030529//intracellular ribonucleoprotein complex	-	GO:0022613//ribonucleoprotein complex biogenesis
gene-SPSC_04018	61	72	55	163	133	120	8.69	10.2	9.09	23.78	22.06	19.85	9.32667	21.8967	1.23128	3.78791e-09	1.34023e-07	--	related to Nuclease Le3 (C-terminal fragment), partial [Sporisorium scitamineum]	-	-	-	-	-	GO:0016788//hydrolase activity, acting on ester bonds	GO:0090304//nucleic acid metabolic process
gene-SPSC_04866	128	131	163	62	32	21	12.56	12.78	18.55	6.23	3.65	2.39	14.63	4.09	-1.83876	4.58246e-09	1.6041e-07	--	expansin [Pseudozyma hubeiensis SY62]	-	-	-	-	-	-	-
gene-SPSC_02893	80	82	73	268	156	143	3.1	3.16	3.29	10.65	7.05	6.44	3.18333	8.04667	1.33785	5.49657e-09	1.84556e-07	--	uncharacterized protein SPSC_02893 [Sporisorium scitamineum]	-	-	-	-	-	-	-
gene-SPSC_00382	2011	2269	2012	1324	877	667	85.35	95.76	99.08	57.54	43.33	32.86	93.3967	44.5767	-1.06708	8.28128e-09	2.63281e-07	LPL1	lipid particle protein [Pseudozyma hubeiensis SY62]	-	-	-	-	-	-	-
gene-SPSC_04835	12360	8729	7116	4633	2287	3942	79.81	56.05	53.31	30.64	17.19	29.55	63.0567	25.7933	-1.28965	9.48755e-09	2.97322e-07	FAS1	probable fatty acid synthase, beta and alpha chains [Sporisorium scitamineum]	Metabolism;Metabolism;Metabolism	Global and overview maps;Global and overview maps;Lipid metabolism	ko01100//Metabolic pathways;ko01212//Fatty acid metabolism;ko00061//Fatty acid biosynthesis	K00667;K00667;K00667	GO:0005737//cytoplasm;GO:0043234//protein complex	GO:0004312//fatty acid synthase activity	GO:0006631//fatty acid metabolic process;GO:0044249//cellular biosynthetic process;GO:0044711//single-organism biosynthetic process;GO:1901576//organic substance biosynthetic process
gene-SPSC_02438	175	185	141	288	349	461	3.72	3.91	3.48	6.27	8.64	11.38	3.70333	8.76333	1.24266	1.37384e-08	4.12842e-07	cta3	related to Ca2+-transporting ATPase [Sporisorium scitamineum]	-	-	-	-	GO:0031224//intrinsic component of membrane	GO:0015077//monovalent inorganic cation transmembrane transporter activity;GO:0015662//ATPase activity, coupled to transmembrane movement of ions, phosphorylative mechanism;GO:0019829//cation-transporting ATPase activity;GO:0032550//purine ribonucleoside binding;GO:0043169//cation binding;GO:0046873//metal ion transmembrane transporter activity	GO:0008152//metabolic process;GO:0009987//cellular process;GO:0015672//monovalent inorganic cation transport
gene-SPSC_00034	5245	4916	3716	8560	15497	7994	109.56	102.11	90.06	183.1	376.82	193.82	100.577	251.247	1.32081	2.17386e-08	6.08772e-07	niiA	related to nitrite reductase [Ustilago hordei]	Metabolism;Metabolism	Global and overview maps;Energy metabolism	ko01100//Metabolic pathways;ko00910//Nitrogen metabolism	K17877;K17877	-	GO:0000166//nucleotide binding;GO:0016491//oxidoreductase activity;GO:0043167//ion binding;GO:0046906//tetrapyrrole binding;GO:0051536//iron-sulfur cluster binding	GO:0042126//nitrate metabolic process
gene-SPSC_00211	835	777	567	1453	1088	1914	109.82	101.62	86.52	195.7	166.58	292.21	99.32	218.163	1.13525	2.87738e-08	7.80922e-07	rlp24	related to RLP24-Ribosomal Like Protein 24, part of a pre-60S complex [Sporisorium scitamineum]	Genetic Information Processing	Translation	ko03010//Ribosome	K02896	GO:0030684//preribosome;GO:0043231//intracellular membrane-bounded organelle;GO:0043232//intracellular non-membrane-bounded organelle	-	GO:0022618//ribonucleoprotein complex assembly;GO:0043462//regulation of ATPase activity
gene-SPSC_03918	5698	4309	4821	7826	9622	11454	385.3	289.74	378.23	541.91	757.41	899.04	351.09	732.787	1.06155	3.29235e-08	8.72465e-07	sou1	related to D-arabinitol 2-dehydrogenase [Sporisorium scitamineum]	-	-	-	-	-	GO:0003824//catalytic activity	GO:0044710//single-organism metabolic process
gene-SPSC_03430	77	62	71	208	167	114	3.97	3.18	4.25	10.99	10.03	6.83	3.8	9.28333	1.28864	3.9092e-08	1.00888e-06	rgxA	polygalacturonase [Pseudozyma hubeiensis SY62]	Metabolism;Metabolism	Global and overview maps;Carbohydrate metabolism	ko01100//Metabolic pathways;ko00040//Pentose and glucuronate interconversions	K01213;K01213	-	GO:0016787//hydrolase activity	GO:0044238//primary metabolic process;GO:0045229//external encapsulating structure organization
MSTRG.7130	75	54	61	116	189	219	2.97	2.12	2.8	4.7	8.7	10.05	2.63	7.81667	1.57149	4.29508e-08	1.10414e-06	--	-	-	-	-	-	-	-	-
gene-SPSC_00857	3749	4608	3535	2451	1648	1105	134.95	164.94	147.63	90.35	69.06	46.17	149.173	68.5267	-1.12225	4.68399e-08	1.19478e-06	--	cyclin binding protein [Kalmanozyma brasiliensis GHG001]	-	-	-	-	-	-	-
gene-SPSC_05240	125	129	92	238	182	231	22.5	23.09	19.21	43.86	38.13	48.26	21.6	43.4167	1.00722	4.87105e-08	1.23294e-06	--	40S ribosomal protein S3 [Moesziomyces antarcticus T-34]	-	-	-	-	-	-	-
gene-SPSC_03958	48	39	44	134	91	91	1.84	1.48	1.95	5.25	4.05	4.04	1.75667	4.44667	1.33988	5.16066e-08	1.29134e-06	GLX	Glyoxaloxidase 2 [Sporisorium scitamineum]	-	-	-	-	-	-	-
gene-SPSC_02423	40	30	25	126	70	75	3.21	2.4	2.33	10.36	6.55	6.99	2.64667	7.96667	1.5898	5.34473e-08	1.32232e-06	--	blue-light sensor BLUF [Moesziomyces antarcticus]	-	-	-	-	-	GO:0009881//photoreceptor activity;GO:0050660//flavin adenine dinucleotide binding	-
gene-SPSC_02557	414	332	287	787	507	1124	27.45	21.89	22.08	53.44	39.14	86.51	23.8067	59.6967	1.32628	9.25968e-08	2.16861e-06	LIA1	related to LIA1-deoxyhypusine hydroxylase [Sporisorium scitamineum]	-	-	-	-	GO:0043231//intracellular membrane-bounded organelle;GO:0044444//cytoplasmic part	GO:0004497//monooxygenase activity;GO:0043169//cation binding	GO:0007005//mitochondrion organization;GO:0007017//microtubule-based process;GO:0018205//peptidyl-lysine modification;GO:0030447//filamentous growth;GO:0036176//response to neutral pH;GO:0044710//single-organism metabolic process;GO:0051703//intraspecies interaction between organisms
gene-SPSC_04578	4655	4616	4022	6414	9667	12997	265.94	262.23	266.59	375.24	642.9	861.9	264.92	626.68	1.24217	1.10621e-07	2.56254e-06	POT1	probable POT1-acetyl-CoA C-acyltransferase, peroxisomal [Sporisorium scitamineum]	Metabolism;Metabolism;Cellular Processes;Metabolism;Metabolism;Metabolism;Metabolism;Metabolism	Global and overview maps;Global and overview maps;Transport and catabolism;Amino acid metabolism;Lipid metabolism;Global and overview maps;Lipid metabolism;Lipid metabolism	ko01100//Metabolic pathways;ko01110//Biosynthesis of secondary metabolites;ko04146//Peroxisome;ko00280//Valine, leucine and isoleucine degradation;ko00071//Fatty acid degradation;ko01212//Fatty acid metabolism;ko01040//Biosynthesis of unsaturated fatty acids;ko00592//alpha-Linolenic acid metabolism	K07513;K07513;K07513;K07513;K07513;K07513;K07513;K07513	GO:0042579//microbody	GO:0016408//C-acyltransferase activity	GO:0032787//monocarboxylic acid metabolic process
gene-SPSC_05801	2350	1637	2154	3500	3772	5076	82.12	56.88	87.33	125.25	153.44	205.9	75.4433	161.53	1.09834	1.2194e-07	2.76861e-06	--	uncharacterized protein SPSC_05801 [Sporisorium scitamineum]	-	-	-	-	-	-	-
gene-SPSC_06043	2019	1306	1062	3728	6097	7438	84.35	54.25	51.47	159.48	296.5	360.68	63.3567	272.22	2.1032	1.65879e-07	3.57918e-06	MAL61	probable Maltose permease [Sporisorium scitamineum]	-	-	-	-	GO:0031224//intrinsic component of membrane	GO:0022857//transmembrane transporter activity	GO:0044763//single-organism cellular process;GO:0044765//single-organism transport
gene-SPSC_04907	92	94	80	206	135	175	17.48	17.76	17.63	40.08	29.86	38.59	17.6233	36.1767	1.03757	1.72202e-07	3.6914e-06	rpsQ	related to 30S ribosomal protein S17 [Sporisorium scitamineum]	Genetic Information Processing	Translation	ko03010//Ribosome	K02961	GO:0030529//intracellular ribonucleoprotein complex;GO:0043229//intracellular organelle;GO:0044444//cytoplasmic part	-	GO:0010467//gene expression
gene-SPSC_04436	69	63	47	146	104	122	3.08	2.79	2.43	6.66	5.4	6.31	2.76667	6.12333	1.14617	2.1641e-07	4.55015e-06	MFS2	MFS general substrate transporter [Moesziomyces antarcticus]	-	-	-	-	GO:0016020//membrane	-	GO:0006820//anion transport;GO:0044763//single-organism cellular process
gene-SPSC_06150	105	88	103	227	152	207	24.64	20.54	28.05	54.55	41.53	56.39	24.41	50.8233	1.05802	2.5083e-07	5.13728e-06	--	uncharacterized protein SPSC_06150 [Sporisorium scitamineum]	-	-	-	-	-	-	-
MSTRG.382	60	61	55	126	109	115	4.34	4.39	4.61	9.33	9.18	9.65	4.44667	9.38667	1.07789	3.84081e-07	7.32649e-06	--	-	-	-	-	-	-	-	-
gene-SPSC_06358	48	37	24	102	69	169	2.22	1.7	1.29	4.83	3.71	9.07	1.73667	5.87	1.75704	5.14743e-07	9.54232e-06	ZRT2	related to ZRT2-Zinc transporter II [Sporisorium scitamineum]	-	-	-	-	-	GO:0022890//inorganic cation transmembrane transporter activity	GO:0006829//zinc II ion transport;GO:0044763//single-organism cellular process;GO:0051704//multi-organism process;GO:0072507//divalent inorganic cation homeostasis
gene-SPSC_04600	237	236	218	430	339	607	38.08	37.7	40.63	70.74	63.4	113.2	38.8033	82.4467	1.08728	5.45412e-07	9.97044e-06	RPS16-2	related to 30S ribosomal protein [Sporisorium scitamineum]	Genetic Information Processing	Translation	ko03010//Ribosome	K02959	GO:0005840//ribosome;GO:0043231//intracellular membrane-bounded organelle	-	GO:0010467//gene expression
gene-SPSC_00686	228	200	153	98	99	74	17.61	15.36	13.71	7.75	8.9	6.63	15.56	7.76	-1.00371	6.86647e-07	1.21446e-05	Mtfmt	related to methionyl-trna formyltransferase [Sporisorium scitamineum]	Genetic Information Processing;Metabolism	Translation;Metabolism of cofactors and vitamins	ko00970//Aminoacyl-tRNA biosynthesis;ko00670//One carbon pool by folate	K00604;K00604	-	GO:0016741//transferase activity, transferring one-carbon groups	GO:0008152//metabolic process
gene-SPSC_06382	1838	1423	1005	3313	1876	3838	75.86	58.4	48.12	140.02	90.13	183.87	60.7933	138.007	1.18275	7.14775e-07	1.25438e-05	DIP5	related to DIP5-Glutamate and aspartate permease [Sporisorium scitamineum]	-	-	-	-	GO:0031224//intrinsic component of membrane	GO:0046943//carboxylic acid transmembrane transporter activity	GO:0044763//single-organism cellular process;GO:0046942//carboxylic acid transport
gene-SPSC_00197	615	416	327	2513	1404	4600	27.06	18.2	16.69	113.24	71.92	234.96	20.65	140.04	2.76163	8.03e-07	1.37618e-05	qutD	probable quinate permease [Sporisorium scitamineum]	-	-	-	-	GO:0031224//intrinsic component of membrane	GO:0022857//transmembrane transporter activity	GO:0044763//single-organism cellular process;GO:0051234//establishment of localization
gene-SPSC_03882	59	56	36	108	93	126	5.01	4.73	3.55	9.39	9.19	12.42	4.43	10.3333	1.22193	1.08171e-06	1.77969e-05	--	uncharacterized protein SPSC_03882 [Sporisorium scitamineum]	-	-	-	-	-	-	-
gene-SPSC_00342	155	192	171	97	84	57	4.18	5.15	5.35	2.68	2.64	1.78	4.89333	2.36667	-1.04796	1.9167e-06	2.91986e-05	SPBC24C6.09c	probable xylulose-5-phosphate/fructose-6-phosphate phosphoketolase [Sporisorium scitamineum]	Metabolism;Metabolism	Global and overview maps;Carbohydrate metabolism	ko01100//Metabolic pathways;ko00030//Pentose phosphate pathway	K01621;K01621	-	GO:0003824//catalytic activity	-
gene-SPSC_02092	5	14	8	36	34	39	0.39	1.09	0.73	2.88	3.1	3.54	0.736667	3.17333	2.10692	1.97704e-06	3.00483e-05	dapA	related to dihydrodipicolinate synthase [Ustilago trichophora]	Metabolism;Metabolism;Metabolism;Metabolism;Metabolism	Global and overview maps;Global and overview maps;Global and overview maps;Amino acid metabolism;Biosynthesis of other secondary metabolites	ko01100//Metabolic pathways;ko01110//Biosynthesis of secondary metabolites;ko01230//Biosynthesis of amino acids;ko00300//Lysine biosynthesis;ko00261//Monobactam biosynthesis	K01714;K01714;K01714;K01714;K01714	-	GO:0003824//catalytic activity	-
gene-SPSC_02916	408	371	283	763	435	882	30.71	27.77	24.72	58.81	38.12	77.07	27.7333	58	1.06443	2.63754e-06	3.83171e-05	DIC1	probable DIC1-Mitochondrial dicarboxylate carrier protein [Sporisorium scitamineum]	-	-	-	-	GO:0031224//intrinsic component of membrane;GO:0043227//membrane-bounded organelle;GO:0044422//organelle part	-	GO:0044765//single-organism transport
gene-SPSC_00833	52	57	39	105	84	150	9.58	10.44	8.33	19.8	18.01	32.06	9.45	23.29	1.30132	3.03345e-06	4.32103e-05	RPA12	probable RPA12-13.7 kD subunit of DNA-directed RNA polymerase I [Sporisorium scitamineum]	Genetic Information Processing	Transcription	ko03020//RNA polymerase	K03000	GO:0044452//nucleolar part	GO:0034062//RNA polymerase activity;GO:0046914//transition metal ion binding	GO:0006353//DNA-templated transcription, termination;GO:0006360//transcription from RNA polymerase I promoter
gene-SPSC_04110	1416	1215	872	2122	1563	2853	89.43	76.31	63.9	137.24	114.92	209.16	76.5467	153.773	1.00639	3.08279e-06	4.38183e-05	FPR4	related to FK506-binding protein (FKBP) [Sporisorium scitamineum]	-	-	-	-	-	-	-
gene-SPSC_06622	129	114	97	245	160	398	24.31	21.37	21.21	47.29	35.11	87.08	22.2967	56.4933	1.34125	3.15107e-06	4.45771e-05	--	uncharacterized conserved protein [Moesziomyces antarcticus T-34]	-	-	-	-	GO:0030684//preribosome;GO:0043232//intracellular non-membrane-bounded organelle	-	-
gene-SPSC_03460	5983	6185	4568	6957	12653	14009	257.13	264.31	227.77	306.17	633	698.84	249.737	546.003	1.1285	3.20102e-06	4.5109e-05	4cl1	related to 4-coumarate-CoA ligase, partial [Sporisorium scitamineum]	Metabolism;Metabolism;Metabolism	Global and overview maps;Global and overview maps;Metabolism of cofactors and vitamins	ko01100//Metabolic pathways;ko01110//Biosynthesis of secondary metabolites;ko00130//Ubiquinone and other terpenoid-quinone biosynthesis	K01904;K01904;K01904	-	GO:0003824//catalytic activity	-
gene-SPSC_05088	4	7	1	23	22	29	0.25	0.44	0.07	1.5	1.63	2.14	0.253333	1.75667	2.79373	4.76639e-06	6.27353e-05	--	C6 transcription factor [Pseudozyma hubeiensis SY62]	-	-	-	-	-	-	-
gene-SPSC_06169	167	143	118	302	184	350	22.97	19.56	18.83	42.54	29.47	55.89	20.4533	42.6333	1.05965	5.15973e-06	6.75073e-05	UMAG_10065	related to ACN9-protein of gluconeogenesis in mitochondrial intermembrane space [Sporisorium scitamineum]	-	-	-	-	GO:0044429//mitochondrial part	-	GO:0006006//glucose metabolic process
gene-SPSC_06122	314	345	234	166	162	86	26.84	29.33	23.21	14.53	16.12	8.53	26.46	13.06	-1.01866	5.89049e-06	7.5566e-05	--	uncharacterized protein SPSC_06122 [Sporisorium scitamineum]	-	-	-	-	-	-	-
gene-SPSC_01466	302	185	207	570	288	726	21.08	12.84	16.76	40.74	23.4	58.81	16.8933	40.9833	1.27858	6.87082e-06	8.59636e-05	rrp7	related to RRP7-essential protein involved in rRNA processing and ribosome biogenesis [Sporisorium scitamineum]	Genetic Information Processing	Translation	ko03008//Ribosome biogenesis in eukaryotes	K14545	GO:0043231//intracellular membrane-bounded organelle	GO:0097159//organic cyclic compound binding	-
gene-SPSC_03935	35	20	17	60	70	54	1.36	0.77	0.77	2.38	3.16	2.43	0.966667	2.65667	1.45853	9.27396e-06	0.000112191	--	major facilitator superfamily transporter [Melanopsichium pennsylvanicum 4]	-	-	-	-	GO:0031224//intrinsic component of membrane	-	GO:0044763//single-organism cellular process
gene-SPSC_06304	85	65	42	142	112	117	2.66	2.02	1.52	4.54	4.07	4.24	2.06667	4.28333	1.05143	1.02616e-05	0.000123008	--	uncharacterized protein SPSC_06304 [Sporisorium scitamineum]	-	-	-	-	-	-	-
gene-SPSC_03511	732	566	455	1089	753	1584	46.23	35.55	33.34	70.43	55.36	116.13	38.3733	80.64	1.07139	1.08732e-05	0.000129632	BMT2	UPF0657 nucleolar protein YBR141C-like [Moesziomyces antarcticus]	-	-	-	-	GO:0043232//intracellular non-membrane-bounded organelle	GO:0008649//rRNA methyltransferase activity	GO:0000154//rRNA modification
gene-SPSC_02199	47	39	29	91	71	76	2.22	1.83	1.59	4.41	3.91	4.17	1.88	4.16333	1.14701	1.13017e-05	0.000134018	SPAC11D3.18c	related to TNA1-high affinity nicotinic acid plasma membrane permease [Sporisorium scitamineum]	-	-	-	-	-	-	GO:0044763//single-organism cellular process
gene-SPSC_00596	69	71	60	103	134	159	0.77	0.79	0.78	1.18	1.74	2.06	0.78	1.66	1.08964	1.14492e-05	0.000135437	wA	related to Polyketide synthase [Sporisorium scitamineum]	-	-	-	-	-	GO:0003824//catalytic activity	GO:0019438//aromatic compound biosynthetic process;GO:0042180//cellular ketone metabolic process;GO:0044550//secondary metabolite biosynthetic process;GO:1901360//organic cyclic compound metabolic process;GO:1901576//organic substance biosynthetic process
gene-SPSC_00960	125	110	88	232	137	370	15.27	13.36	12.47	29.01	19.48	52.45	13.7	33.6467	1.29629	1.66563e-05	0.00018361	--	uncharacterized protein SPSC_00960 [Sporisorium scitamineum]	-	-	-	-	-	-	-
gene-SPSC_03924	42	37	33	13	9	9	4.47	3.91	4.07	1.42	1.11	1.11	4.15	1.21333	-1.77414	1.75654e-05	0.000192342	--	uncharacterized protein SPSC_03924 [Sporisorium scitamineum]	-	-	-	-	-	-	-
gene-SPSC_03203	66	55	52	94	109	163	9.35	7.75	8.55	13.63	17.97	26.8	8.55	19.4667	1.18701	1.83873e-05	0.000199682	--	rhodanese-like protein [Moesziomyces antarcticus]	-	-	-	-	-	-	-
gene-SPSC_03427	25	17	29	64	43	100	2.34	1.58	3.15	6.13	4.68	10.85	2.35667	7.22	1.61525	1.89031e-05	0.000204608	--	uncharacterized protein SPSC_03427 [Sporisorium scitamineum]	-	-	-	-	-	-	-
gene-SPSC_00199	860	280	464	4078	1407	6174	50.83	16.46	31.82	246.82	96.81	423.58	33.0367	255.737	2.95252	2.00197e-05	0.00021388	quiC1	related to 3-dehydroshikimate dehydratase [Sporisorium scitamineum]	Metabolism;Metabolism;Metabolism;Metabolism	Global and overview maps;Amino acid metabolism;Amino acid metabolism;Metabolism of cofactors and vitamins	ko01100//Metabolic pathways;ko00350//Tyrosine metabolism;ko00360//Phenylalanine metabolism;ko00130//Ubiquinone and other terpenoid-quinone biosynthesis	K00457;K00457;K00457;K00457	-	GO:0003824//catalytic activity	GO:0044237//cellular metabolic process;GO:0044710//single-organism metabolic process;GO:1901360//organic cyclic compound metabolic process
gene-SPSC_03215	69	46	49	89	110	221	3.06	2.03	2.52	4.04	5.68	11.37	2.53667	7.03	1.47059	2.16221e-05	0.000228403	SPCC757.13	related to allantoate permease [Sporisorium scitamineum]	-	-	-	-	-	-	GO:0044763//single-organism cellular process
gene-SPSC_03554	4407	3458	2431	5971	4382	8746	150.06	117.09	96.04	208.2	173.69	345.68	121.063	242.523	1.00236	2.92535e-05	0.00029482	nog1	probable NOG1-nucleolar G-protein required for 60S ribosomal subunit biogenesis [Sporisorium scitamineum]	Genetic Information Processing	Translation	ko03008//Ribosome biogenesis in eukaryotes	K06943	GO:0043231//intracellular membrane-bounded organelle;GO:0043232//intracellular non-membrane-bounded organelle	-	GO:0022613//ribonucleoprotein complex biogenesis
gene-SPSC_05007	11	14	9	39	32	31	0.57	0.72	0.54	2.07	1.93	1.86	0.61	1.95333	1.67906	3.40363e-05	0.000331841	GNBP1	related to beta-1,3-glucan binding protein [Sporisorium scitamineum]	-	-	-	-	-	GO:0003824//catalytic activity	GO:0044238//primary metabolic process
gene-SPSC_00888	36	31	31	74	74	55	0.72	0.61	0.72	1.51	1.72	1.27	0.683333	1.5	1.1343	4.32607e-05	0.000404977	--	endo-1,3-1,4-b-glucanase [Moesziomyces antarcticus]	-	-	-	-	-	GO:0016746//transferase activity, transferring acyl groups	GO:0044238//primary metabolic process
gene-SPSC_00467	420	326	291	634	410	908	28.32	21.86	22.77	43.78	32.18	71.07	24.3167	49.01	1.01113	5.12593e-05	0.000469176	--	dead deah box type dna rna helicase [Melanopsichium pennsylvanicum 4]	-	-	-	-	-	-	-
gene-SPSC_00033	4384	4102	3334	10562	19988	7646	180.94	168.35	159.65	446.38	960.31	366.3	169.647	590.997	1.80062	7.41179e-05	0.000629381	crnA	related to nitrate transporter [Sporisorium scitamineum]	Metabolism	Energy metabolism	ko00910//Nitrogen metabolism	K02575	GO:0031224//intrinsic component of membrane	GO:0015103//inorganic anion transmembrane transporter activity	GO:0015698//inorganic anion transport;GO:0044763//single-organism cellular process
gene-SPSC_04111	17	16	12	53	27	42	1.55	1.45	1.27	4.96	2.87	4.45	1.42333	4.09333	1.524	7.57909e-05	0.000638643	--	fungal specific zinc-finger transcription factor [Pseudozyma hubeiensis SY62]	-	-	-	-	-	-	-
gene-SPSC_05713	103	67	68	207	89	224	18.82	12.17	14.42	38.73	18.93	47.51	15.1367	35.0567	1.21164	8.00505e-05	0.000668543	--	U1-like Zn-finger-containing protein [Kalmanozyma brasiliensis GHG001]	-	-	-	-	GO:0044424//intracellular part	GO:0005488//binding	GO:0044699//single-organism process
gene-SPSC_02548	14	12	12	42	24	43	0.82	0.7	0.81	2.52	1.64	2.92	0.776667	2.36	1.60342	8.67473e-05	0.000709146	--	macrophage activating glycoprotein [Pseudozyma hubeiensis SY62]	-	-	-	-	-	-	-
gene-SPSC_00198	1116	846	800	2722	1655	4697	60.44	45.56	50.27	150.96	104.34	295.27	52.09	183.523	1.81689	0.000128138	0.000989764	aromA	related to quinate 5-dehydrogenase [Sporisorium scitamineum]	Metabolism;Metabolism;Metabolism;Metabolism	Global and overview maps;Global and overview maps;Global and overview maps;Amino acid metabolism	ko01100//Metabolic pathways;ko01110//Biosynthesis of secondary metabolites;ko01230//Biosynthesis of amino acids;ko00400//Phenylalanine, tyrosine and tryptophan biosynthesis	K13830;K13830;K13830;K13830	-	GO:0003824//catalytic activity	GO:0044710//single-organism metabolic process
gene-SPSC_04567	60	51	51	124	63	152	9.97	8.43	9.84	21.11	12.19	29.33	9.41333	20.8767	1.14911	0.000159051	0.0011814	--	uncharacterized protein SPSC_04567 [Sporisorium scitamineum]	-	-	-	-	-	-	-
gene-SPSC_06211	9	19	16	47	43	28	0.51	1.08	1.06	2.75	2.86	1.86	0.883333	2.49	1.49512	0.000168778	0.00123699	--	related to Effector family protein Eff1 [Sporisorium scitamineum]	-	-	-	-	-	-	-
gene-SPSC_04993	31	15	21	62	42	50	0.47	0.23	0.37	0.97	0.75	0.89	0.356667	0.87	1.28644	0.00017756	0.00128692	CHGG_05463	related to endo-1,3(4)-beta-glucanase [Sporisorium scitamineum]	-	-	-	-	-	-	-
gene-SPSC_03194	27	21	18	33	69	58	0.78	0.6	0.6	0.98	2.32	1.95	0.66	1.75	1.40682	0.000222914	0.00156563	paf-2	related to platelet-activating factor acetylhydrolase precursor [Sporisorium scitamineum]	Metabolism;Metabolism	Global and overview maps;Lipid metabolism	ko01100//Metabolic pathways;ko00565//Ether lipid metabolism	K01062;K01062	-	-	GO:0006629//lipid metabolic process
gene-SPSC_00854	5	8	7	24	18	27	0.62	0.99	1.01	3.05	2.6	3.89	0.873333	3.18	1.86442	0.000261582	0.00178022	--	uncharacterized protein SPSC_00854 [Sporisorium scitamineum]	-	-	-	-	-	-	-
gene-SPSC_05103	58	55	38	95	65	123	1.29	1.21	0.98	2.16	1.68	3.17	1.16	2.33667	1.01033	0.00040288	0.00254448	--	peptidyl-prolyl cis-trans isomerase A [Pseudozyma hubeiensis SY62]	-	-	-	-	-	-	-
gene-SPSC_06348	4	4	0	21	24	6	0.42	0.42	0	2.25	2.92	0.73	0.28	1.96667	2.81225	0.000473565	0.00289569	--	uncharacterized protein SPSC_06348 [Sporisorium scitamineum]	-	-	-	-	-	-	-
gene-SPSC_01543	4	9	7	16	24	27	0.46	1.03	0.93	1.89	3.22	3.61	0.806667	2.90667	1.84932	0.000605914	0.00354446	ROT1	related to ROT1-protein involved in cell wall function [Sporisorium scitamineum]	-	-	-	-	GO:0031090//organelle membrane;GO:0043231//intracellular membrane-bounded organelle	GO:0005515//protein binding	GO:0006457//protein folding;GO:0006493//protein O-linked glycosylation;GO:0007117//budding cell bud growth;GO:0030036//actin cytoskeleton organization;GO:0042546//cell wall biogenesis
gene-SPSC_02278	22	16	21	40	30	74	3.29	2.38	3.65	6.13	5.22	12.85	3.10667	8.06667	1.37661	0.000766663	0.00431601	UMAG_00053	probable 3-dehydroquinate dehydratase [Sporisorium scitamineum]	Metabolism;Metabolism;Metabolism;Metabolism	Global and overview maps;Global and overview maps;Global and overview maps;Amino acid metabolism	ko01100//Metabolic pathways;ko01110//Biosynthesis of secondary metabolites;ko01230//Biosynthesis of amino acids;ko00400//Phenylalanine, tyrosine and tryptophan biosynthesis	K03786;K03786;K03786;K03786	-	GO:0016829//lyase activity	GO:0019630//quinate metabolic process
MSTRG.6250	8	16	10	26	32	29	0.75	1.5	1.09	2.5	3.5	3.16	1.11333	3.05333	1.4555	0.000837404	0.00460675	--	-	-	-	-	-	-	-	-
gene-SPSC_06558	16	13	10	40	47	17	1.34	1.09	0.97	3.44	4.6	1.66	1.13333	3.23333	1.51245	0.000860221	0.00469024	--	macrophage activating glycoprotein [Pseudozyma hubeiensis SY62]	-	-	-	-	-	-	-
gene-SPSC_03731	10	4	4	20	15	26	0.36	0.14	0.17	0.74	0.63	1.09	0.223333	0.82	1.87643	0.00101807	0.00542066	fer7	related to Siderophore iron transporter 3 [Sporisorium scitamineum]	-	-	-	-	GO:0031224//intrinsic component of membrane	-	GO:0044763//single-organism cellular process
MSTRG.2180	11	16	21	22	56	46	0.32	0.46	0.71	0.65	1.89	1.55	0.496667	1.36333	1.45679	0.00120348	0.00622652	--	hypothetical protein [Sporisorium scitamineum]	-	-	-	-	-	-	-
gene-SPSC_06003	8	10	13	29	30	21	1.01	1.25	1.9	3.74	4.4	3.07	1.38667	3.73667	1.43013	0.00129722	0.00659739	--	uncharacterized protein SPSC_06003 [Sporisorium scitamineum]	-	-	-	-	-	-	-
gene-SPSC_02049	12	9	4	21	24	24	0.88	0.66	0.34	1.57	2.05	2.04	0.626667	1.88667	1.59007	0.00147931	0.00729785	--	phosphoglycerate mutase [Pseudozyma hubeiensis SY62]	-	-	-	-	-	-	-
gene-SPSC_03927	33	20	20	45	44	51	1.31	0.79	0.92	1.84	2.04	2.36	1.00667	2.08	1.047	0.00177658	0.00847835	--	glycosyltransferase [Pseudozyma hubeiensis SY62]	-	-	-	-	-	-	-
gene-SPSC_00193	9	8	6	21	19	22	0.63	0.55	0.48	1.5	1.54	1.78	0.553333	1.60667	1.53785	0.00212427	0.0098104	--	conserved hypothetical Ustilaginaceae-specific protein [Sporisorium reilianum SRZ2]	-	-	-	-	-	-	-
gene-SPSC_06478	35	30	14	60	36	59	1.17	1	0.54	2.05	1.4	2.29	0.903333	1.91333	1.08276	0.00224584	0.0102996	--	related to ELAV-like protein 2 [Sporisorium scitamineum]	-	-	-	-	-	GO:0003676//nucleic acid binding	GO:0044763//single-organism cellular process
gene-SPSC_00035	2042	2152	1538	3551	6514	2771	49.88	52.27	43.59	88.82	185.22	78.57	48.58	117.537	1.27468	0.00241137	0.0108992	NAR1	Nitrate reductase [Sporisorium scitamineum]	Metabolism;Metabolism	Global and overview maps;Energy metabolism	ko01100//Metabolic pathways;ko00910//Nitrogen metabolism	K10534;K10534	-	GO:0003824//catalytic activity;GO:0046906//tetrapyrrole binding;GO:0046914//transition metal ion binding;GO:0050662//coenzyme binding	GO:0044710//single-organism metabolic process
gene-SPSC_03483	475	344	340	1021	421	1223	68.91	49.63	57.23	151.68	71.1	205.95	58.59	142.91	1.28638	0.00437258	0.0173873	rpc19	related to Rpc19-DNA-directed RNA polymerases I and III, 18KD subunit [Sporisorium scitamineum]	Genetic Information Processing	Transcription	ko03020//RNA polymerase	K03020	GO:0044451//nucleoplasm part;GO:0044452//nucleolar part	GO:0003899//DNA-directed RNA polymerase activity;GO:0005515//protein binding	GO:0006383//transcription from RNA polymerase III promoter
gene-SPSC_02095	25	22	17	40	52	29	1.14	1	0.9	1.87	2.77	1.54	1.01333	2.06	1.02354	0.00480614	0.0187266	MP	related to Chitin deacetylase precursor [Sporisorium scitamineum]	-	-	-	-	-	GO:0016787//hydrolase activity	GO:0044238//primary metabolic process
gene-SPSC_02107	21	18	16	31	30	44	1.95	1.66	1.72	2.95	3.24	4.74	1.77667	3.64333	1.03609	0.00584428	0.0218034	--	alpha-1,2 mannosyltransferase [Pseudozyma hubeiensis SY62]	-	-	-	-	-	-	-
MSTRG.4084	8	14	13	34	25	19	0.78	1.36	1.48	3.41	2.85	2.16	1.20667	2.80667	1.21783	0.00586703	0.0218759	--	conserved hypothetical Ustilaginaceae-specific protein [Sporisorium reilianum SRZ2]	-	-	-	-	-	-	-
gene-SPSC_06527	229	203	155	221	577	994	6.04	5.33	4.75	5.97	17.73	30.45	5.37333	18.05	1.74811	0.00609214	0.0225238	--	HLH-domain-containing protein [Moesziomyces antarcticus]	-	-	-	-	GO:0031224//intrinsic component of membrane	GO:0005515//protein binding	-
gene-SPSC_00071	0	0	0	4	3	4	0	0	0	0.43	0.37	0.49	0.001	0.43	8.74819	0.0065032	0.0237896	--	uncharacterized protein SPSC_00071 [Sporisorium scitamineum]	-	-	-	-	-	-	-
gene-SPSC_06362	27	13	15	35	32	39	0.37	0.18	0.24	0.49	0.51	0.62	0.263333	0.54	1.03607	0.00657297	0.0239517	--	uncharacterized protein SPSC_06362 [Sporisorium scitamineum]	-	-	-	-	-	-	-
gene-SPSC_02532	1474	1233	792	2302	1456	3573	83.02	69.06	51.76	132.77	95.46	233.6	67.9467	153.943	1.17992	0.00693816	0.0249645	SPAC926.08c	related to protein RPF2 involved in ribosomal large subunit assembly and maintenance [Sporisorium scitamineum]	-	-	-	-	-	-	-
gene-SPSC_05228	10	7	0	16	23	14	0.52	0.36	0	0.85	1.38	0.84	0.293333	1.02333	1.80266	0.00703212	0.0252336	Npun_R5600	related to 2-epi-5-epi-valiolone synthase [Sporisorium scitamineum]	-	-	-	-	-	GO:0003824//catalytic activity	GO:0044710//single-organism metabolic process
gene-SPSC_02300	445	290	257	768	372	1077	45.91	29.75	30.77	81.15	44.68	128.99	35.4767	84.94	1.25957	0.00729638	0.0259975	NOP16	related to NOP16-nucleolar protein involved in 60S ribosomal subunit biogenesis [Sporisorium scitamineum]	-	-	-	-	-	-	-
MSTRG.590	7	12	13	32	21	19	0.51	0.87	1.1	2.4	1.79	1.61	0.826667	1.93333	1.22571	0.00767624	0.0270146	--	-	-	-	-	-	-	-	-
gene-SPSC_03258	1	3	0	7	11	6	0.09	0.26	0	0.63	1.12	0.61	0.116667	0.786667	2.75336	0.00821517	0.0285751	--	septum-promoting GTP-binding protein 1 [Pseudozyma hubeiensis SY62]	-	-	-	-	-	-	-
gene-SPSC_01846	22	18	10	31	29	35	1.94	1.58	1.02	2.79	2.97	3.58	1.51333	3.11333	1.04073	0.00828386	0.0287229	--	midasin [Pseudozyma hubeiensis SY62]	-	-	-	-	-	-	-
gene-SPSC_00575	16	25	45	72	38	60	4.21	6.54	13.73	19.39	11.64	18.32	8.16	16.45	1.01145	0.00919412	0.0311568	TIM9	probable TIM9-Translocase of the mitochondrial Inner Membrane [Sporisorium scitamineum]	-	-	-	-	GO:0019866//organelle inner membrane;GO:0031224//intrinsic component of membrane;GO:0043234//protein complex;GO:0044429//mitochondrial part	GO:0005515//protein binding;GO:0022892//substrate-specific transporter activity;GO:0043169//cation binding	GO:0006605//protein targeting;GO:0006839//mitochondrial transport
gene-SPSC_00043	548	389	311	879	475	1331	31.31	22.1	20.61	51.42	31.59	88.27	24.6733	57.0933	1.21037	0.00956702	0.0322667	RCL1	related to RCL1-RNA terminal phosphate cyclase-like protein [Sporisorium scitamineum]	Genetic Information Processing	Translation	ko03008//Ribosome biogenesis in eukaryotes	K11108	GO:0030684//preribosome;GO:0043231//intracellular membrane-bounded organelle;GO:0043232//intracellular non-membrane-bounded organelle	GO:0004519//endonuclease activity;GO:0030234//enzyme regulator activity	GO:0000479//endonucleolytic cleavage of tricistronic rRNA transcript (SSU-rRNA, 5.8S rRNA, LSU-rRNA);GO:0010467//gene expression
gene-SPSC_05223	1676	1310	943	2503	1536	3744	108.73	84.5	70.98	166.27	115.99	281.93	88.07	188.063	1.0945	0.00971537	0.0326709	SPAC8F11.04	related to UTP30-subunit of U3-containing 90S pre-ribosome [Sporisorium scitamineum]	-	-	-	-	-	-	-
gene-SPSC_02016	21	23	12	53	21	34	5.78	6.29	3.83	14.93	6.73	10.86	5.3	10.84	1.0323	0.0110098	0.0360115	Sf3b5	probable Splicing factor 3B subunit 5 [Sporisorium scitamineum]	Genetic Information Processing	Transcription	ko03040//Spliceosome	K12832	GO:0044444//cytoplasmic part;GO:0097525//spliceosomal snRNP complex	-	-
gene-SPSC_01327	0	1	0	9	2	4	0	0.24	0	2.21	0.56	1.11	0.08	1.29333	4.01495	0.0118028	0.0380943	--	related to RAD4-Excision repair protein (N-terminal fragment) [Sporisorium scitamineum]	-	-	-	-	-	-	-
gene-SPSC_02987	1489	1156	704	2111	1421	3488	60.21	46.48	33.03	87.41	66.89	163.71	46.5733	106.003	1.18653	0.0123151	0.0395346	DBP3	DEAD-domain-containing protein [Moesziomyces antarcticus]	-	-	-	-	GO:0044424//intracellular part	GO:0004386//helicase activity;GO:0032550//purine ribonucleoside binding;GO:0042623//ATPase activity, coupled	GO:0008152//metabolic process;GO:0009987//cellular process;GO:0042254//ribosome biogenesis
gene-SPSC_01239	16	13	12	27	21	31	2.78	2.24	2.42	4.8	4.24	6.24	2.48	5.09333	1.03827	0.0124874	0.0399124	--	conserved hypothetical Ustilaginaceae-specific protein [Sporisorium reilianum SRZ2]	-	-	-	-	-	-	-
gene-SPSC_01036	20	19	13	37	18	43	3.65	3.45	2.76	6.92	3.83	9.12	3.28667	6.62333	1.01093	0.0152103	0.0464713	--	related to calcium-binding mitochondrial carrier protein [Sporisorium scitamineum]	-	-	-	-	-	-	-
gene-SPSC_02362	8	1	0	16	7	12	0.37	0.05	0	0.76	0.38	0.65	0.14	0.596667	2.0915	0.0162695	0.0491822	--	uncharacterized protein SPSC_02362 [Sporisorium scitamineum]	-	-	-	-	-	-	-
gene-SPSC_03677	0	0	0	4	2	3	0	0	0	0.8	0.46	0.68	0.001	0.646667	9.33688	0.0166086	0.0498636	--	cysteine-protease inhibitor [Ustilago maydis 521]	-	-	-	-	-	-	-

## Sheet: CK-vs-TyrOH.filter.annot
id	WT18-1_count	WT18-2_count	WT18-3_count	WT18-TyrOH-1_count	WT18-TyrOH-2_count	WT18-TyrOH-3_count	WT18-1_fpkm	WT18-2_fpkm	WT18-3_fpkm	WT18-TyrOH-1_fpkm	WT18-TyrOH-2_fpkm	WT18-TyrOH-3_fpkm	CK_mean	TyrOH_mean	log2(fc)	PValue	FDR	Symbol	Description	KEGG_A_class	KEGG_B_class	Pathway	K_ID	GO Component	GO Function	GO Process
gene-SPSC_00335	5389	6446	4685	1207	1311	1111	181.43	215.8	183	40.62	42.34	40.44	193.41	41.1333	-2.23328	1.05791e-92	6.96636e-89	AO-I	related to Copper amine oxidase 1 [Sporisorium scitamineum]	Metabolism;Metabolism;Metabolism;Metabolism;Metabolism;Metabolism	Global and overview maps;Global and overview maps;Amino acid metabolism;Metabolism of other amino acids;Amino acid metabolism;Amino acid metabolism	ko01100//Metabolic pathways;ko01110//Biosynthesis of secondary metabolites;ko00260//Glycine, serine and threonine metabolism;ko00410//beta-Alanine metabolism;ko00350//Tyrosine metabolism;ko00360//Phenylalanine metabolism	K00276;K00276;K00276;K00276;K00276;K00276	-	GO:0016641//oxidoreductase activity, acting on the CH-NH2 group of donors, oxygen as acceptor;GO:0043169//cation binding;GO:0048037//cofactor binding	GO:0044710//single-organism metabolic process;GO:1901564//organonitrogen compound metabolic process
gene-SPSC_02284	8852	9652	6507	2284	2793	2226	409.07	443.53	348.88	105.52	123.81	111.21	400.493	113.513	-1.81892	3.11418e-53	1.02534e-49	SPCC417.10	related to DAL5-Allantoate and ureidosuccinate permease [Sporisorium scitamineum]	-	-	-	-	-	-	GO:0044763//single-organism cellular process
gene-SPSC_02288	69719	72074	59460	19884	27568	19593	4225.09	4343.27	4180.7	1204.64	1602.6	1283.71	4249.69	1363.65	-1.63988	4.09319e-47	8.98455e-44	pr1	related to pepsin precursor (aspartate protease) [Sporisorium scitamineum]	-	-	-	-	-	-	GO:0019538//protein metabolic process
gene-SPSC_04104	6241	6767	5617	2138	1812	1940	139.88	150.82	146.07	47.91	38.96	47.01	145.59	44.6267	-1.70593	2.2007e-45	3.62291e-42	URBS1	Siderophore biosynthesis regulatory protein URBS1 [Sporisorium scitamineum]	-	-	-	-	-	GO:0003677//DNA binding;GO:0046914//transition metal ion binding	GO:0006357//regulation of transcription from RNA polymerase II promoter;GO:0044699//single-organism process;GO:0051716//cellular response to stimulus
gene-SPSC_04015	24243	25664	22323	9641	8307	8310	841.05	885.34	898.51	334.37	276.45	311.69	874.967	307.503	-1.50863	8.23113e-40	1.08404e-36	bipA	probable chaperone bip [Sporisorium scitamineum]	Genetic Information Processing;Genetic Information Processing	Folding, sorting and degradation;Folding, sorting and degradation	ko04141//Protein processing in endoplasmic reticulum;ko03060//Protein export	K09490;K09490	GO:0005788//endoplasmic reticulum lumen;GO:0031090//organelle membrane	GO:0005515//protein binding;GO:0016628//oxidoreductase activity, acting on the CH-CH group of donors, NAD or NADP as acceptor;GO:0017111//nucleoside-triphosphatase activity;GO:0032550//purine ribonucleoside binding	GO:0000741//karyogamy;GO:0006458//'de novo' protein folding;GO:0035966//response to topologically incorrect protein;GO:0043161//proteasome-mediated ubiquitin-dependent protein catabolic process;GO:0044710//single-organism metabolic process;GO:0065002//intracellular protein transmembrane transport
gene-SPSC_00130	2507	2769	2344	1016	1161	933	111.96	122.97	121.45	45.36	49.74	45.05	118.793	46.7167	-1.34644	1.09649e-39	1.2034e-36	DDB_G0275025	related to MPD1-Disulfide isomerase related protein [Sporisorium scitamineum]	Genetic Information Processing	Folding, sorting and degradation	ko04141//Protein processing in endoplasmic reticulum	K09584	-	GO:0003824//catalytic activity	-
gene-SPSC_00495	793	793	661	2094	2336	1761	32.5	32.32	31.43	85.81	91.85	78.04	32.0833	85.2333	1.40959	4.403e-39	4.14196e-36	orf6	related to multidrug resistant protein [Sporisorium scitamineum]	-	-	-	-	-	-	GO:0044763//single-organism cellular process
gene-SPSC_04154	38	39	46	257	261	256	2.73	2.79	3.84	18.47	18	19.9	3.12	18.79	2.59035	5.57071e-35	4.58539e-32	Miox	probable myo-inositol oxygenase [Sporisorium scitamineum]	Metabolism;Metabolism;Metabolism	Global and overview maps;Carbohydrate metabolism;Carbohydrate metabolism	ko01100//Metabolic pathways;ko00562//Inositol phosphate metabolism;ko00053//Ascorbate and aldarate metabolism	K00469;K00469;K00469	GO:0044424//intracellular part	GO:0016701//oxidoreductase activity, acting on single donors with incorporation of molecular oxygen	GO:0006020//inositol metabolic process
gene-SPSC_00334	825	999	699	232	308	226	36.84	44.36	36.22	10.36	13.19	10.91	39.14	11.4867	-1.76868	5.39805e-34	3.94957e-31	--	related to HNM1-choline permease [Sporisorium scitamineum]	-	-	-	-	GO:0031224//intrinsic component of membrane	GO:0046943//carboxylic acid transmembrane transporter activity	-
gene-SPSC_03266	5561	5743	5099	2474	2348	2335	264.12	271.23	280.98	117.47	106.98	119.9	272.11	114.783	-1.24528	7.14961e-34	4.70802e-31	Pm20d2	related to amidohydrolase [Sporisorium scitamineum]	-	-	-	-	-	GO:0003824//catalytic activity	-
gene-SPSC_02391	156	176	88	824	652	564	10.34	11.6	6.77	54.62	41.47	40.43	9.57	45.5067	2.24949	1.61593e-28	9.67356e-26	elo-3	related to SUR4-elongase, involved in fatty acid and sphingolipid biosynthesis [Sporisorium scitamineum]	-	-	-	-	GO:0031224//intrinsic component of membrane	GO:0003824//catalytic activity	GO:0006631//fatty acid metabolic process
MSTRG.320	1533	1542	1729	4142	4875	3775	90.09	90.11	117.89	243.34	274.82	239.85	99.3633	252.67	1.34647	3.53314e-26	1.93881e-23	--	-	-	-	-	-	-	-	-
gene-SPSC_04578	4655	4616	4022	9333	12219	12432	265.94	262.23	266.59	533.04	669.63	767.88	264.92	656.85	1.31001	5.2097e-26	2.63891e-23	POT1	probable POT1-acetyl-CoA C-acyltransferase, peroxisomal [Sporisorium scitamineum]	Metabolism;Metabolism;Cellular Processes;Metabolism;Metabolism;Metabolism;Metabolism;Metabolism	Global and overview maps;Global and overview maps;Transport and catabolism;Amino acid metabolism;Lipid metabolism;Global and overview maps;Lipid metabolism;Lipid metabolism	ko01100//Metabolic pathways;ko01110//Biosynthesis of secondary metabolites;ko04146//Peroxisome;ko00280//Valine, leucine and isoleucine degradation;ko00071//Fatty acid degradation;ko01212//Fatty acid metabolism;ko01040//Biosynthesis of unsaturated fatty acids;ko00592//alpha-Linolenic acid metabolism	K07513;K07513;K07513;K07513;K07513;K07513;K07513;K07513	GO:0042579//microbody	GO:0016408//C-acyltransferase activity	GO:0032787//monocarboxylic acid metabolic process
gene-SPSC_04825	76	89	50	317	337	453	3.06	3.57	2.34	12.77	13.03	19.74	2.99	15.18	2.34395	8.79161e-26	4.1352e-23	PHO8	probable PHO8-repressible alkaline phosphatase vacuolar [Sporisorium scitamineum]	Metabolism;Metabolism;Metabolism	Global and overview maps;Metabolism of cofactors and vitamins;Metabolism of cofactors and vitamins	ko01100//Metabolic pathways;ko00790//Folate biosynthesis;ko00730//Thiamine metabolism	K01077;K01077;K01077	-	GO:0016791//phosphatase activity	GO:0006796//phosphate-containing compound metabolic process
gene-SPSC_03460	5983	6185	4568	12822	16260	18030	257.13	264.31	227.77	550.87	670.32	837.73	249.737	686.307	1.45845	3.33494e-25	1.46404e-22	4cl1	related to 4-coumarate-CoA ligase, partial [Sporisorium scitamineum]	Metabolism;Metabolism;Metabolism	Global and overview maps;Global and overview maps;Metabolism of cofactors and vitamins	ko01100//Metabolic pathways;ko01110//Biosynthesis of secondary metabolites;ko00130//Ubiquinone and other terpenoid-quinone biosynthesis	K01904;K01904;K01904	-	GO:0003824//catalytic activity	-
gene-SPSC_04479	5417	5183	4304	11187	11016	12586	284.99	271.15	262.71	588.37	555.94	715.88	272.95	620.063	1.18378	3.00899e-24	1.23839e-21	Acadsb	probable acyl-CoA dehydrogenase short-branched chain precursor [Sporisorium scitamineum]	Metabolism;Metabolism;Metabolism;Metabolism;Metabolism	Global and overview maps;Global and overview maps;Amino acid metabolism;Lipid metabolism;Global and overview maps	ko01100//Metabolic pathways;ko01110//Biosynthesis of secondary metabolites;ko00280//Valine, leucine and isoleucine degradation;ko00071//Fatty acid degradation;ko01212//Fatty acid metabolism	K09478;K09478;K09478;K09478;K09478	-	GO:0000166//nucleotide binding;GO:0016627//oxidoreductase activity, acting on the CH-CH group of donors	GO:0044710//single-organism metabolic process
gene-SPSC_06199	310	297	307	894	796	800	14.64	13.94	16.82	42.2	36.05	40.84	15.1333	39.6967	1.39129	3.237e-24	1.25386e-21	CTB5	related to 6-hydroxy-D-nicotine oxidase [Ustilago trichophora]	-	-	-	-	-	GO:0000166//nucleotide binding;GO:0016616//oxidoreductase activity, acting on the CH-OH group of donors, NAD or NADP as acceptor	GO:0044710//single-organism metabolic process
gene-SPSC_01148	293	209	267	1002	807	861	18.8	13.34	19.88	64.29	49.68	59.74	17.34	57.9033	1.73954	8.45947e-24	3.09476e-21	pi	expansin [Pseudozyma hubeiensis SY62]	-	-	-	-	-	-	-
gene-SPSC_01256	18079	21595	14215	7128	6488	7498	575.49	683.55	524.99	226.83	198.11	258.04	594.677	227.66	-1.38522	3.28391e-23	1.13814e-20	YGL114W	potential oligopeptide transporter [Pseudozyma hubeiensis SY62]	-	-	-	-	-	-	-
gene-SPSC_06663	3609	2494	2331	7291	8062	8530	273.39	187.86	204.87	552.14	585.83	698.6	222.04	612.19	1.46316	9.97728e-23	3.28502e-20	--	Monooxygenase [Lasiodiplodia theobromae]	-	-	-	-	-	-	-
gene-SPSC_05948	63	53	75	322	263	261	5.85	4.89	8.07	29.87	23.41	26.18	6.27	26.4867	2.07873	3.58668e-22	1.12468e-19	--	related to MSL5-branch point bridging protein [Sporisorium scitamineum]	-	-	-	-	-	-	-
gene-SPSC_00034	5245	4916	3716	11286	17200	20611	109.56	102.11	90.06	235.67	344.64	465.46	100.577	348.59	1.79324	5.58044e-22	1.5977e-19	niiA	related to nitrite reductase [Ustilago hordei]	Metabolism;Metabolism	Global and overview maps;Energy metabolism	ko01100//Metabolic pathways;ko00910//Nitrogen metabolism	K17877;K17877	-	GO:0000166//nucleotide binding;GO:0016491//oxidoreductase activity;GO:0043167//ion binding;GO:0046906//tetrapyrrole binding;GO:0051536//iron-sulfur cluster binding	GO:0042126//nitrate metabolic process
gene-SPSC_01520	1018	1104	754	375	414	416	40.75	43.94	35.02	15.01	15.9	18	39.9033	16.3033	-1.29134	3.09338e-21	7.83458e-19	ARB_02965	related to Amidase family protein [Sporisorium scitamineum]	Metabolism;Metabolism;Metabolism;Metabolism	Global and overview maps;Amino acid metabolism;Amino acid metabolism;Amino acid metabolism	ko01100//Metabolic pathways;ko00330//Arginine and proline metabolism;ko00380//Tryptophan metabolism;ko00360//Phenylalanine metabolism	K01426;K01426;K01426;K01426	-	GO:0016879//ligase activity, forming carbon-nitrogen bonds	-
gene-SPSC_04539	84	42	42	245	279	253	4.05	2.02	2.35	11.82	12.92	13.2	2.80667	12.6467	2.17183	1.82436e-20	4.44941e-18	--	uncharacterized protein SPSC_04539 [Sporisorium scitamineum]	-	-	-	-	-	-	-
gene-SPSC_00611	3515	3574	2748	6269	7379	7848	182.12	184.14	165.19	324.72	366.75	439.62	177.15	377.03	1.08971	1.28624e-19	2.92066e-17	IBR3	related to acyl-CoA dehydrogenases [Ustilago trichophora]	Metabolism;Metabolism;Metabolism;Metabolism;Metabolism	Global and overview maps;Global and overview maps;Amino acid metabolism;Lipid metabolism;Global and overview maps	ko01100//Metabolic pathways;ko01110//Biosynthesis of secondary metabolites;ko00280//Valine, leucine and isoleucine degradation;ko00071//Fatty acid degradation;ko01212//Fatty acid metabolism	K00249;K00249;K00249;K00249;K00249	-	GO:0000166//nucleotide binding;GO:0016491//oxidoreductase activity	GO:0044710//single-organism metabolic process
gene-SPSC_02973	263	262	197	649	572	599	21.56	21.36	18.74	53.19	44.98	53.09	20.5533	50.42	1.29462	2.11375e-19	4.63968e-17	Oscillin	probable glucosamine-6-phosphate isomerase [Sporisorium scitamineum]	Metabolism;Metabolism	Global and overview maps;Carbohydrate metabolism	ko01100//Metabolic pathways;ko00520//Amino sugar and nucleotide sugar metabolism	K02564;K02564	-	GO:0016853//isomerase activity	GO:0034641//cellular nitrogen compound metabolic process;GO:0044238//primary metabolic process;GO:1901071//glucosamine-containing compound metabolic process
gene-SPSC_06190	4830	5156	4397	2261	1854	2243	211.37	224.37	223.25	98.92	77.83	106.12	219.663	94.29	-1.22012	2.28111e-19	4.84551e-17	BAT1	related to GABA permease [Sporisorium scitamineum]	-	-	-	-	GO:0031224//intrinsic component of membrane	GO:0046943//carboxylic acid transmembrane transporter activity	GO:0006865//amino acid transport;GO:0015846//polyamine transport;GO:0044763//single-organism cellular process
gene-SPSC_03044	343	294	358	904	837	827	27.1	23.1	32.81	71.4	63.43	70.64	27.67	68.49	1.30757	1.43612e-18	2.95527e-16	--	related to deacetylase [Sporisorium scitamineum]	-	-	-	-	-	GO:0016787//hydrolase activity	-
gene-SPSC_03204	181	172	154	405	430	377	13.8	13.04	13.62	30.87	31.45	31.07	13.4867	31.13	1.20677	4.77324e-18	9.24463e-16	Auh	probable methylglutaconyl-coa hydratase, mitochondrial precursor [Sporisorium scitamineum]	Metabolism;Metabolism	Global and overview maps;Amino acid metabolism	ko01100//Metabolic pathways;ko00280//Valine, leucine and isoleucine degradation	K05607;K05607	-	GO:0016836//hydro-lyase activity	-
gene-SPSC_03620	2264	2496	2134	4344	6196	4313	371.2	406.94	405.94	712.01	974.48	764.52	394.693	817.003	1.04961	6.62633e-18	1.2467e-15	rps12	ribosomal 40S subunit protein S12 [Ustilago maydis 521]	Genetic Information Processing	Translation	ko03010//Ribosome	K02951	GO:0015935//small ribosomal subunit;GO:0031224//intrinsic component of membrane	GO:0005198//structural molecule activity;GO:0016491//oxidoreductase activity	GO:0010467//gene expression;GO:0044238//primary metabolic process;GO:0044710//single-organism metabolic process
gene-SPSC_02379	785	974	659	1568	2139	1932	83.15	102.59	80.98	166.03	217.33	221.24	88.9067	201.533	1.18065	1.3449e-17	2.46005e-15	--	serine/threonine protein kinase [Moesziomyces antarcticus T-34]	-	-	-	-	-	-	-
gene-SPSC_00881	155008	158301	117936	73570	60357	68629	4592.24	4663.45	4053.74	2178.92	1715.27	2198.17	4436.48	2030.79	-1.12738	2.34953e-17	4.07149e-15	pgt1	probable isp4-oligopeptide transporter [Sporisorium scitamineum]	-	-	-	-	-	-	-
gene-SPSC_00205	7344	7768	5402	1999	3024	3182	364.73	383.62	311.26	99.25	144.06	170.85	353.203	138.053	-1.35527	6.93926e-16	1.08798e-13	--	WSC-domain-containing protein [Moesziomyces antarcticus]	-	-	-	-	-	-	-
gene-SPSC_03055	251	233	267	553	918	632	26.94	24.87	33.25	59.34	94.53	73.35	28.3533	75.74	1.41754	7.82177e-16	1.1706e-13	Mocs2-1	related to molybdopterin synthase large subunit [Sporisorium scitamineum]	Metabolism;Metabolism;Genetic Information Processing	Global and overview maps;Metabolism of cofactors and vitamins;Folding, sorting and degradation	ko01100//Metabolic pathways;ko00790//Folate biosynthesis;ko04122//Sulfur relay system	K03635;K03635;K03635	-	GO:0003824//catalytic activity	GO:0018130//heterocycle biosynthetic process
gene-SPSC_04356	3389	3606	3360	6092	9392	6792	401.61	424.92	461.96	721.7	1067.64	870.18	429.497	886.507	1.04548	1.97023e-15	2.8831e-13	--	beta-flanking protein [Cryptococcus neoformans var. grubii c45] [Cryptococcus neoformans]	-	-	-	-	-	-	-
gene-SPSC_02188	2079	2072	1621	1100	900	911	92.33	91.5	83.52	48.84	38.34	43.74	89.1167	43.64	-1.03004	1.06167e-14	1.39822e-12	sirI	related to 1-aminocyclopropane-1-carboxylate synthase 1 [Sporisorium scitamineum]	-	-	-	-	-	GO:0016740//transferase activity	-
gene-SPSC_00239	1585	1518	1348	3456	3012	4434	53.74	51.18	53.03	117.14	97.96	162.54	52.65	125.88	1.25754	1.08757e-14	1.40425e-12	CRAT	related to CAT2-Carnitine O-acetyltransferase [Sporisorium scitamineum]	Cellular Processes	Transport and catabolism	ko04146//Peroxisome	K00624	-	GO:0016740//transferase activity	-
gene-SPSC_06150	105	88	103	263	343	233	24.64	20.54	28.05	61.7	77.22	59.12	24.41	66.0133	1.43529	1.36473e-14	1.72822e-12	--	uncharacterized protein SPSC_06150 [Sporisorium scitamineum]	-	-	-	-	-	-	-
gene-SPSC_03881	825	760	593	1507	1948	2644	30.29	27.75	25.26	55.31	68.61	104.95	27.7667	76.29	1.45814	1.74586e-14	2.16915e-12	4CLL8	related to 4-coumarate--CoA ligase 1 [Sporisorium scitamineum]	-	-	-	-	-	GO:0003824//catalytic activity	-
gene-SPSC_02438	175	185	141	431	509	867	3.72	3.91	3.48	9.16	10.38	19.93	3.70333	13.1567	1.8289	3.97823e-14	4.85123e-12	cta3	related to Ca2+-transporting ATPase [Sporisorium scitamineum]	-	-	-	-	GO:0031224//intrinsic component of membrane	GO:0015077//monovalent inorganic cation transmembrane transporter activity;GO:0015662//ATPase activity, coupled to transmembrane movement of ions, phosphorylative mechanism;GO:0019829//cation-transporting ATPase activity;GO:0032550//purine ribonucleoside binding;GO:0043169//cation binding;GO:0046873//metal ion transmembrane transporter activity	GO:0008152//metabolic process;GO:0009987//cellular process;GO:0015672//monovalent inorganic cation transport
MSTRG.3265	12542	7992	14739	32460	40529	33199	671.15	425.26	915.08	1736.47	2080.42	1920.69	670.497	1912.53	1.51218	6.81109e-14	7.73294e-12	--	hypothetical protein [Sporisorium scitamineum]	-	-	-	-	-	-	-
gene-SPSC_05661	415	351	326	785	1026	648	44.55	37.47	40.6	84.24	105.65	75.2	40.8733	88.3633	1.11229	7.75758e-14	8.65825e-12	GAR1	probable nucleolar rRNA processing protein GAR1 [Sporisorium scitamineum]	Genetic Information Processing	Translation	ko03008//Ribosome biogenesis in eukaryotes	K11128	GO:0030529//intracellular ribonucleoprotein complex;GO:0044423//virion part;GO:0044452//nucleolar part	GO:0016866//intramolecular transferase activity;GO:0030515//snoRNA binding	GO:0001522//pseudouridine synthesis;GO:0016072//rRNA metabolic process;GO:0022613//ribonucleoprotein complex biogenesis;GO:0042493//response to drug
gene-SPSC_04600	237	236	218	433	588	453	38.08	37.7	40.63	69.54	90.62	78.68	38.8033	79.6133	1.03683	1.74132e-13	1.84945e-11	RPS16-2	related to 30S ribosomal protein [Sporisorium scitamineum]	Genetic Information Processing	Translation	ko03010//Ribosome	K02959	GO:0005840//ribosome;GO:0043231//intracellular membrane-bounded organelle	-	GO:0010467//gene expression
gene-SPSC_00832	1172	1022	999	2771	2209	1913	5.17	4.49	5.12	12.23	9.36	9.13	4.92667	10.24	1.05553	3.00377e-13	3.04305e-11	MDN1	related to MDN1-Huge dynein-related AAA-type ATPase (midasin) [Sporisorium scitamineum]	Genetic Information Processing	Translation	ko03008//Ribosome biogenesis in eukaryotes	K14572	GO:0005634//nucleus;GO:0044446//intracellular organelle part	GO:0017111//nucleoside-triphosphatase activity;GO:0032550//purine ribonucleoside binding	GO:0008152//metabolic process;GO:0009987//cellular process;GO:0022618//ribonucleoprotein complex assembly
gene-SPSC_01232	1735	1217	1243	3766	2934	2925	76.91	53.65	63.93	166.89	124.76	140.18	64.83	143.943	1.15077	3.80067e-13	3.73544e-11	--	15-hydroxyprostaglandin dehydrogenase (nad(+)) protein [Lentinula edodes]	-	-	-	-	-	-	-
gene-SPSC_05074	1440	1558	1108	592	746	762	68.67	73.88	61.3	28.22	34.12	39.28	67.95	33.8733	-1.00432	6.14731e-13	5.78286e-11	lap1	related to aminopeptidase [Sporisorium scitamineum]	-	-	-	-	-	GO:0016787//hydrolase activity;GO:0043169//cation binding	GO:0019538//protein metabolic process
gene-SPSC_00035	2042	2152	1538	3320	5977	7022	49.88	52.27	43.59	81.07	140.05	185.44	48.58	135.52	1.48007	2.08727e-12	1.73983e-10	NAR1	Nitrate reductase [Sporisorium scitamineum]	Metabolism;Metabolism	Global and overview maps;Energy metabolism	ko01100//Metabolic pathways;ko00910//Nitrogen metabolism	K10534;K10534	-	GO:0003824//catalytic activity;GO:0046906//tetrapyrrole binding;GO:0046914//transition metal ion binding;GO:0050662//coenzyme binding	GO:0044710//single-organism metabolic process
gene-SPSC_06411	290	233	296	779	598	630	10.95	8.75	12.97	29.4	21.66	25.72	10.89	25.5933	1.23276	2.53659e-12	2.06215e-10	KRE6	related to KRE6-glucan synthase subunit [Sporisorium scitamineum]	-	-	-	-	-	-	-
gene-SPSC_02063	1972	2416	1960	7538	5897	3618	129.68	157.99	149.55	495.57	372	257.24	145.74	374.937	1.36325	2.59003e-12	2.06475e-10	--	membrane transporter [Pseudozyma hubeiensis SY62]	-	-	-	-	-	-	-
gene-SPSC_01595	650	817	635	367	314	353	35.52	44.4	40.26	20.05	16.46	20.86	40.06	19.1233	-1.06683	2.78979e-12	2.16127e-10	srr	related to SRY1-3-hydroxyaspartate dehydratase [Sporisorium scitamineum]	Metabolism;Metabolism;Metabolism;Metabolism;Metabolism;Metabolism	Global and overview maps;Global and overview maps;Global and overview maps;Global and overview maps;Amino acid metabolism;Amino acid metabolism	ko01100//Metabolic pathways;ko01110//Biosynthesis of secondary metabolites;ko01230//Biosynthesis of amino acids;ko01200//Carbon metabolism;ko00260//Glycine, serine and threonine metabolism;ko00290//Valine, leucine and isoleucine biosynthesis	K01754;K01754;K01754;K01754;K01754;K01754	-	-	-
gene-SPSC_03909	286	348	335	647	987	636	63.98	77.42	86.95	144.7	211.81	153.83	76.1167	170.113	1.16021	3.46189e-12	2.56141e-10	RPL44	ribosomal 60S subunit protein L42 [Ustilago maydis 521]	Genetic Information Processing	Translation	ko03010//Ribosome	K02929	GO:0005816//spindle pole body;GO:0030529//intracellular ribonucleoprotein complex;GO:0031229//intrinsic component of nuclear inner membrane;GO:0044444//cytoplasmic part	GO:0005198//structural molecule activity	GO:0007275//multicellular organism development;GO:0009636//response to toxic substance;GO:0010243//response to organonitrogen compound;GO:0010467//gene expression;GO:0071763//nuclear membrane organization;GO:0097240//chromosome attachment to the nuclear envelope;GO:0098653//centromere clustering
gene-SPSC_02483	466	554	486	987	1422	873	100.5	118.8	121.6	212.79	294.17	203.54	113.633	236.833	1.05949	4.08985e-12	2.95952e-10	rpp101	probable RPP1A-60S large subunit acidic ribosomal protein a1 [Sporisorium scitamineum]	Genetic Information Processing	Translation	ko03010//Ribosome	K02942	GO:0030529//intracellular ribonucleoprotein complex	-	GO:0010467//gene expression;GO:0034645//cellular macromolecule biosynthetic process
gene-SPSC_06562	958	798	1108	1983	2353	2015	36.81	30.49	49.39	76.17	86.73	83.7	38.8967	82.2	1.07949	5.53711e-12	3.95251e-10	--	conserved hypothetical Ustilaginaceae-specific protein [Sporisorium reilianum SRZ2]	-	-	-	-	-	-	-
gene-SPSC_06524	840	768	728	1879	1385	1594	22.85	20.77	22.98	51.1	36.14	46.88	22.2	44.7067	1.00993	8.17494e-12	5.66652e-10	--	related to transposases [Sporisorium scitamineum]	-	-	-	-	-	-	-
gene-SPSC_03203	66	55	52	134	200	176	9.35	7.75	8.55	18.97	27.17	26.95	8.55	24.3633	1.51072	8.9575e-12	6.05324e-10	--	rhodanese-like protein [Moesziomyces antarcticus]	-	-	-	-	-	-	-
gene-SPSC_06622	129	114	97	268	307	219	24.31	21.37	21.21	50.5	55.51	44.63	22.2967	50.2133	1.17124	1.05028e-11	6.78049e-10	--	uncharacterized conserved protein [Moesziomyces antarcticus T-34]	-	-	-	-	GO:0030684//preribosome;GO:0043232//intracellular non-membrane-bounded organelle	-	-
gene-SPSC_00466	91	61	67	204	193	197	3.38	2.25	2.88	7.57	6.87	7.9	2.83667	7.44667	1.3924	1.28091e-11	8.18913e-10	meu26	related to Meiotic expression upregulated protein 26 [Sporisorium scitamineum]	-	-	-	-	-	-	-
gene-SPSC_03958	48	39	44	121	141	145	1.84	1.48	1.95	4.63	5.17	5.99	1.75667	5.26333	1.58314	1.4453e-11	9.06408e-10	GLX	Glyoxaloxidase 2 [Sporisorium scitamineum]	-	-	-	-	-	-	-
gene-SPSC_06664	200	154	111	372	355	374	11.91	9.12	7.67	22.14	20.28	24.08	9.56667	22.1667	1.2123	2.27588e-11	1.38766e-09	--	6,7-dimethyl-8-ribityllumazine synthase [Moesziomyces antarcticus T-34]	-	-	-	-	-	-	-
gene-SPSC_05665	1404	1458	1080	470	500	732	49.79	51.41	44.44	16.66	17.01	28.07	48.5467	20.58	-1.23813	2.37353e-11	1.42088e-09	DUR3	probable DUR3-Urea permease [Sporisorium scitamineum]	-	-	-	-	GO:0031224//intrinsic component of membrane	GO:0005215//transporter activity	GO:0044763//single-organism cellular process;GO:0044765//single-organism transport;GO:0071702//organic substance transport;GO:0071705//nitrogen compound transport
gene-SPSC_02061	271	313	413	924	784	835	41.32	47.45	73.06	140.84	114.67	137.64	53.9433	131.05	1.2806	2.46188e-11	1.46049e-09	--	conserved hypothetical Ustilaginaceae-specific protein [Sporisorium reilianum SRZ2]	-	-	-	-	-	-	-
gene-SPSC_06366	514	535	539	956	1615	1006	75.95	78.61	92.4	141.22	228.91	160.71	82.32	176.947	1.104	2.92771e-11	1.7061e-09	derI2	probable ribose-5-phosphate isomerase [Sporisorium scitamineum]	Metabolism;Metabolism;Metabolism;Metabolism;Metabolism;Metabolism	Global and overview maps;Global and overview maps;Global and overview maps;Global and overview maps;Carbohydrate metabolism;Carbohydrate metabolism	ko01100//Metabolic pathways;ko01110//Biosynthesis of secondary metabolites;ko01230//Biosynthesis of amino acids;ko01200//Carbon metabolism;ko00030//Pentose phosphate pathway;ko00051//Fructose and mannose metabolism	K01808;K01808;K01808;K01808;K01808;K01808	GO:0044464//cell part	GO:0016861//intramolecular oxidoreductase activity, interconverting aldoses and ketoses	GO:0034641//cellular nitrogen compound metabolic process;GO:0044238//primary metabolic process
gene-SPSC_05334	19651	19457	13782	9899	7212	8876	582.9	573.9	474.31	293.54	205.21	284.65	543.703	261.133	-1.05803	3.19865e-11	1.84764e-09	OPT3	related to OPT1-High-affinity glutathione transporter [Sporisorium scitamineum]	-	-	-	-	-	-	-
gene-SPSC_00960	125	110	88	292	255	222	15.27	13.36	12.47	35.65	29.87	29.31	13.7	31.61	1.20621	3.59706e-11	2.04195e-09	--	uncharacterized protein SPSC_00960 [Sporisorium scitamineum]	-	-	-	-	-	-	-
gene-SPSC_04787	263	233	222	465	487	604	26.01	22.92	25.48	45.98	46.21	64.59	24.8033	52.26	1.07517	5.70877e-11	3.08133e-09	--	related to novel virulence factor Dkh6 [Sporisorium scitamineum]	-	-	-	-	-	-	-
gene-SPSC_04487	2625	2023	1590	5959	5676	3322	132.57	101.59	93.16	300.85	274.97	181.38	109.107	252.4	1.20997	8.08194e-11	4.15778e-09	NSR1	related to NSR1-nuclear localization sequence binding protein [Sporisorium scitamineum]	-	-	-	-	GO:0005730//nucleolus	GO:0043566//structure-specific DNA binding;GO:0044822//poly(A) RNA binding	GO:0006996//organelle organization;GO:0016072//rRNA metabolic process;GO:0022618//ribonucleoprotein complex assembly
gene-SPSC_04761	53	58	47	154	144	132	4.21	4.59	4.34	12.24	10.99	11.35	4.38	11.5267	1.39597	9.32505e-11	4.68744e-09	--	hypothetical protein [Sporisorium scitamineum]	-	-	-	-	-	-	-
MSTRG.1797	155	163	188	348	485	338	23.14	24.2	32.57	51.94	69.46	54.56	26.6367	58.6533	1.1388	9.74011e-11	4.82245e-09	--	-	-	-	-	-	-	-	-
gene-SPSC_06169	167	143	118	485	405	255	22.97	19.56	18.83	66.7	53.45	37.93	20.4533	52.6933	1.36528	1.27605e-10	6.17854e-09	UMAG_10065	related to ACN9-protein of gluconeogenesis in mitochondrial intermembrane space [Sporisorium scitamineum]	-	-	-	-	GO:0044429//mitochondrial part	-	GO:0006006//glucose metabolic process
MSTRG.6224	74	64	66	207	203	139	1.47	1.26	1.52	4.1	3.86	2.98	1.41667	3.64667	1.36408	1.4766e-10	7.04593e-09	--	hypothetical protein [Sporisorium scitamineum]	-	-	-	-	-	-	-
gene-SPSC_05006	245	177	252	849	468	658	6.66	4.79	7.95	23.09	12.21	19.35	6.46667	18.2167	1.49416	1.53261e-10	7.20873e-09	--	glycosyltransferase family 2 protein [Moesziomyces antarcticus]	-	-	-	-	-	-	-
gene-SPSC_02552	2136	2211	1412	5557	5087	2968	92.46	95.17	70.91	240.47	211.23	138.9	86.18	196.867	1.19179	1.72388e-10	7.99421e-09	DBP2	probable RNA helicase dbp2 (DEAD box protein) [Sporisorium scitamineum]	Genetic Information Processing	Transcription	ko03040//Spliceosome	K12823	GO:0043231//intracellular membrane-bounded organelle;GO:0043232//intracellular non-membrane-bounded organelle;GO:0044444//cytoplasmic part	GO:0003676//nucleic acid binding;GO:0003724//RNA helicase activity;GO:0032550//purine ribonucleoside binding;GO:0042623//ATPase activity, coupled	GO:0000956//nuclear-transcribed mRNA catabolic process;GO:0016072//rRNA metabolic process;GO:0022618//ribonucleoprotein complex assembly;GO:0071047//polyadenylation-dependent mRNA catabolic process
gene-SPSC_00592	44	40	66	192	139	186	0.53	0.48	0.93	2.32	1.61	2.43	0.646667	2.12	1.71297	2.53162e-10	1.14971e-08	Pks2	related to polyketide synthase [Sporisorium scitamineum]	-	-	-	-	-	GO:0016787//hydrolase activity	GO:0008152//metabolic process
gene-SPSC_05977	101	100	95	195	244	223	18.32	18.03	19.99	35.35	42.45	43.72	18.78	40.5067	1.10896	3.19151e-10	1.40107e-08	rnhA	related to Ribonuclease H [Sporisorium scitamineum]	Genetic Information Processing	Replication and repair	ko03030//DNA replication	K03469	-	GO:0016787//hydrolase activity	GO:0016070//RNA metabolic process
gene-SPSC_03731	10	4	4	77	45	42	0.36	0.14	0.17	2.79	1.57	1.65	0.223333	2.00333	3.16513	3.31163e-10	1.44418e-08	fer7	related to Siderophore iron transporter 3 [Sporisorium scitamineum]	-	-	-	-	GO:0031224//intrinsic component of membrane	-	GO:0044763//single-organism cellular process
gene-SPSC_06469	1976	2276	2245	3525	7366	4702	384.56	440.46	506.91	685.81	1375.13	989.33	443.977	1016.76	1.19542	4.20517e-10	1.80987e-08	Hsd17b4	related to peroxisomal protein POX18 [Ustilago trichophora]	-	-	-	-	-	-	-
gene-SPSC_01046	214	166	136	377	388	316	6.17	4.76	4.55	10.87	10.73	9.85	5.16	10.4833	1.02265	4.30015e-10	1.83873e-08	--	uncharacterized protein SPSC_01046 [Sporisorium scitamineum]	-	-	-	-	-	-	-
gene-SPSC_04184	4311	3668	5016	10036	9769	7566	246.88	208.88	333.27	574.56	536.65	468.44	263.01	526.55	1.00145	4.34571e-10	1.84623e-08	--	related to Zinc finger protein [Sporisorium scitamineum]	-	-	-	-	-	GO:0043169//cation binding	-
gene-SPSC_04615	3685	2680	2046	5807	5377	6529	280.92	203.16	180.97	442.56	393.21	538.12	221.683	457.963	1.04673	4.58383e-10	1.92258e-08	--	uncharacterized protein SPSC_04615 [Sporisorium scitamineum]	-	-	-	-	-	-	-
gene-SPSC_02616	4020	3786	2849	1455	1557	2163	185.06	173.31	152.16	66.96	68.75	107.65	170.177	81.12	-1.0689	8.30752e-10	3.23698e-08	SPCC417.10	probable DAL5-Allantoate and ureidosuccinate permease [Sporisorium scitamineum]	-	-	-	-	-	-	GO:0044763//single-organism cellular process
gene-SPSC_01930	4246	7273	4251	12440	13778	8783	309.88	527.81	359.95	907.61	964.56	693	399.213	855.057	1.09886	1.66537e-09	6.12702e-08	uaZ	probable urate oxidase (uricase) [Sporisorium scitamineum]	Metabolism;Metabolism;Metabolism	Global and overview maps;Nucleotide metabolism;Biosynthesis of other secondary metabolites	ko01100//Metabolic pathways;ko00230//Purine metabolism;ko00232//Caffeine metabolism	K00365;K00365;K00365	GO:0044424//intracellular part	-	GO:0009112//nucleobase metabolic process
MSTRG.7130	75	54	61	142	171	168	2.97	2.12	2.8	5.61	6.49	7.18	2.63	6.42667	1.28901	1.99803e-09	7.08809e-08	--	-	-	-	-	-	-	-	-
gene-SPSC_02893	80	82	73	171	206	154	3.1	3.16	3.29	6.63	7.67	6.46	3.18333	6.92	1.12023	3.43126e-09	1.16468e-07	--	uncharacterized protein SPSC_02893 [Sporisorium scitamineum]	-	-	-	-	-	-	-
gene-SPSC_01030	121	151	125	43	69	41	12.38	15.36	14.84	4.4	6.77	4.53	14.1933	5.23333	-1.43941	4.76874e-09	1.5623e-07	--	uncharacterized protein SPSC_01030 [Sporisorium scitamineum]	-	-	-	-	-	-	-
gene-SPSC_00649	131	96	91	230	292	195	2.93	2.13	2.36	5.14	6.26	4.71	2.47333	5.37	1.11847	5.6595e-09	1.80038e-07	Msh4	related to meiosis-specific MutS homolog [Sporisorium scitamineum]	-	-	-	-	-	-	-
gene-SPSC_03361	2833	1740	2893	5171	6005	5391	166.62	101.76	197.41	304.04	338.79	342.8	155.263	328.543	1.08137	5.92124e-09	1.86562e-07	--	iron/ascorbate family oxidoreductases [Moesziomyces antarcticus T-34]	-	-	-	-	-	GO:0016705//oxidoreductase activity, acting on paired donors, with incorporation or reduction of molecular oxygen	GO:0044710//single-organism metabolic process
gene-SPSC_04866	128	131	163	47	61	58	12.56	12.78	18.55	4.61	5.74	6.15	14.63	5.5	-1.41143	1.16269e-08	3.37284e-07	--	expansin [Pseudozyma hubeiensis SY62]	-	-	-	-	-	-	-
gene-SPSC_02516	282	246	143	67	117	79	20.09	17.43	11.82	4.77	8	6.08	16.4467	6.28333	-1.38819	1.37896e-08	3.89718e-07	--	alginate lyase [Pseudozyma hubeiensis SY62]	-	-	-	-	-	-	-
gene-SPSC_04897	78	75	61	139	191	158	3.54	3.38	3.21	6.3	8.31	7.74	3.37667	7.45	1.14164	1.51857e-08	4.21933e-07	--	hypothetical protein [Sporisorium scitamineum]	-	-	-	-	-	-	-
gene-SPSC_00945	138	93	104	229	284	209	5.61	3.76	4.9	9.3	11.07	9.18	4.75667	9.85	1.05017	2.9453e-08	7.63575e-07	mirC	probable siderophore iron transporter mirC [Sporisorium scitamineum]	-	-	-	-	-	-	GO:0044763//single-organism cellular process
gene-SPSC_04236	166	146	148	450	262	370	17.35	15.18	17.95	47.02	26.27	41.81	16.8267	38.3667	1.1891	3.68136e-08	9.25259e-07	--	synaptic vesicle transporter SVOP and related transporters [Moesziomyces antarcticus T-34]	-	-	-	-	-	-	-
gene-SPSC_05801	2350	1637	2154	6140	3367	4848	82.12	56.88	87.33	214.5	112.87	183.16	75.4433	170.177	1.17357	3.72664e-08	9.33076e-07	--	uncharacterized protein SPSC_05801 [Sporisorium scitamineum]	-	-	-	-	-	-	-
MSTRG.2180	11	16	21	69	75	49	0.32	0.46	0.71	2	2.09	1.54	0.496667	1.87667	1.91782	8.18099e-08	1.87707e-06	--	hypothetical protein [Sporisorium scitamineum]	-	-	-	-	-	-	-
gene-SPSC_00888	36	31	31	171	77	95	0.72	0.61	0.72	3.41	1.47	2.05	0.683333	2.31	1.75723	9.89505e-08	2.20131e-06	--	endo-1,3-1,4-b-glucanase [Moesziomyces antarcticus]	-	-	-	-	-	GO:0016746//transferase activity, transferring acyl groups	GO:0044238//primary metabolic process
gene-SPSC_05783	55	45	46	111	124	115	1.39	1.13	1.35	2.8	3.01	3.14	1.29	2.98333	1.20955	1.05853e-07	2.32348e-06	--	related to ATP-dependent DNA helicase (N-terminal fragment), partial [Sporisorium scitamineum]	-	-	-	-	-	-	-
gene-SPSC_01204	121	153	128	220	358	263	17.77	22.34	21.81	32.3	50.43	41.76	20.64	41.4967	1.00755	1.06287e-07	2.32524e-06	pcaC	related to Carboxymuconolactone decarboxylase [Sporisorium scitamineum]	-	-	-	-	-	GO:0016491//oxidoreductase activity	GO:0044710//single-organism metabolic process
gene-SPSC_04197	104	108	95	180	318	195	17.17	17.73	18.2	29.71	50.36	34.8	17.7	38.29	1.11322	1.07042e-07	2.3263e-06	ncb2	related to TATA-binding protein-associated phosphoprotein Dr1 protein [Sporisorium scitamineum]	-	-	-	-	GO:0044444//cytoplasmic part;GO:0090571//RNA polymerase II transcription repressor complex	GO:0001132//RNA polymerase II transcription factor activity, TBP-class protein binding;GO:0003712//transcription cofactor activity;GO:0044212//transcription regulatory region DNA binding;GO:0046983//protein dimerization activity	GO:0016480//negative regulation of transcription from RNA polymerase III promoter;GO:0034605//cellular response to heat;GO:0060260//regulation of transcription initiation from RNA polymerase II promoter;GO:0070897//DNA-templated transcriptional preinitiation complex assembly
gene-SPSC_03003	2518	3326	2412	7960	6053	3810	180.46	237.03	200.56	570.32	416.14	295.22	206.017	427.227	1.05224	1.10892e-07	2.39417e-06	Hsd17b4	related to Estradiol 17 beta-dehydrogenase 4 [Sporisorium scitamineum]	-	-	-	-	-	-	-
gene-SPSC_04022	142	159	114	217	364	281	5.56	6.19	5.18	8.5	13.68	11.9	5.64333	11.36	1.00934	1.17044e-07	2.51054e-06	--	conserved hypothetical Ustilaginaceae-specific protein [Sporisorium reilianum SRZ2]	-	-	-	-	-	-	-
gene-SPSC_03076	60	66	57	159	119	168	6.01	6.57	6.62	15.92	11.43	18.19	6.4	15.18	1.24603	1.38323e-07	2.87976e-06	--	uncharacterized protein SPSC_03076 [Sporisorium scitamineum]	-	-	-	-	-	-	-
gene-SPSC_03334	46	49	50	101	141	110	2.12	2.24	2.67	4.65	6.23	5.47	2.34333	5.45	1.21769	2.04051e-07	4.09658e-06	radE	related to TPO1-Vacuolar polyamine-H+ antiporter [Sporisorium scitamineum]	-	-	-	-	-	-	-
gene-SPSC_02789	48	47	46	124	113	99	2.9	2.83	3.23	7.49	6.55	6.47	2.98667	6.83667	1.19476	3.02828e-07	5.79688e-06	--	uncharacterized protein SPSC_02789 [Sporisorium scitamineum]	-	-	-	-	-	-	-
gene-SPSC_04436	69	63	47	109	165	139	3.08	2.79	2.43	4.86	7.06	6.7	2.76667	6.20667	1.16567	3.44736e-07	6.46466e-06	MFS2	MFS general substrate transporter [Moesziomyces antarcticus]	-	-	-	-	GO:0016020//membrane	-	GO:0006820//anion transport;GO:0044763//single-organism cellular process
gene-SPSC_05571	531	681	415	1441	1336	708	59.68	76.1	54.11	161.9	144.03	86.02	63.2967	130.65	1.04551	5.63767e-07	1.01156e-05	rcf2	mitochondrion protein [Kalmanozyma brasiliensis GHG001]	-	-	-	-	GO:0031224//intrinsic component of membrane	-	-
gene-SPSC_01405	191	219	171	528	451	266	13.81	15.75	14.35	38.17	31.29	20.8	14.6367	30.0867	1.03954	5.77275e-07	1.03018e-05	FDD123	predicted alpha-helical protein [Moesziomyces antarcticus T-34]	-	-	-	-	-	-	GO:0006811//ion transport
gene-SPSC_04342	89	68	102	168	249	176	10.44	7.93	13.89	19.71	28.03	22.33	10.7533	23.3567	1.11905	5.98255e-07	1.06186e-05	--	isochorismatase [Pseudozyma hubeiensis SY62]	-	-	-	-	-	-	-
gene-SPSC_05135	79	56	93	155	192	173	14.55	10.25	19.87	28.53	33.91	34.44	14.89	32.2933	1.11689	1.3216e-06	2.10721e-05	--	related to Pectin lyase B precursor [Sporisorium scitamineum]	-	-	-	-	-	-	-
gene-SPSC_03081	375	281	535	752	1085	849	41.95	31.26	69.43	84.09	116.42	102.67	47.5467	101.06	1.0878	1.32956e-06	2.11478e-05	--	uncharacterized protein SPSC_03081 [Sporisorium scitamineum]	-	-	-	-	-	-	-
gene-SPSC_04238	32	27	27	63	106	72	5.63	4.73	5.51	11.09	17.9	13.7	5.29	14.23	1.4276	1.36656e-06	2.15873e-05	--	conserved hypothetical Ustilaginaceae-specific protein [Sporisorium reilianum SRZ2]	-	-	-	-	-	-	-
MSTRG.382	60	61	55	97	173	140	4.34	4.39	4.61	7.01	12	10.95	4.44667	9.98667	1.16728	1.36703e-06	2.15873e-05	--	-	-	-	-	-	-	-	-
gene-SPSC_06003	8	10	13	44	40	45	1.01	1.25	1.9	5.54	4.83	6.13	1.38667	5.5	1.98781	1.69219e-06	2.61574e-05	--	uncharacterized protein SPSC_06003 [Sporisorium scitamineum]	-	-	-	-	-	-	-
gene-SPSC_00033	4384	4102	3334	7450	13449	17615	180.94	168.35	159.65	307.38	532.45	785.99	169.647	541.94	1.6756	2.98068e-06	4.18503e-05	crnA	related to nitrate transporter [Sporisorium scitamineum]	Metabolism	Energy metabolism	ko00910//Nitrogen metabolism	K02575	GO:0031224//intrinsic component of membrane	GO:0015103//inorganic anion transmembrane transporter activity	GO:0015698//inorganic anion transport;GO:0044763//single-organism cellular process
gene-SPSC_03218	50	33	41	79	125	102	3.56	2.34	3.39	5.63	8.54	7.86	3.09667	7.34333	1.24572	3.57464e-06	4.90395e-05	--	putative protein [Sporisorium scitamineum]	-	-	-	-	-	-	-
gene-SPSC_01225	99	68	95	192	159	206	6.51	4.45	7.25	12.62	10.03	14.65	6.07	12.4333	1.03444	5.58751e-06	7.17227e-05	adh1	probable ADH3-alcohol dehydrogenase III [Sporisorium scitamineum]	Metabolism;Metabolism;Metabolism;Metabolism;Metabolism	Global and overview maps;Global and overview maps;Carbohydrate metabolism;Lipid metabolism;Amino acid metabolism	ko01100//Metabolic pathways;ko01110//Biosynthesis of secondary metabolites;ko00010//Glycolysis / Gluconeogenesis;ko00071//Fatty acid degradation;ko00350//Tyrosine metabolism	K13953;K13953;K13953;K13953;K13953	GO:0044429//mitochondrial part	GO:0016616//oxidoreductase activity, acting on the CH-OH group of donors, NAD or NADP as acceptor;GO:0046914//transition metal ion binding	GO:0000955//amino acid catabolic process via Ehrlich pathway;GO:0034308//primary alcohol metabolic process;GO:0055114//oxidation-reduction process
gene-SPSC_03882	59	56	36	92	129	112	5.01	4.73	3.55	7.81	10.5	10.28	4.43	9.53	1.10517	6.14072e-06	7.70222e-05	--	uncharacterized protein SPSC_03882 [Sporisorium scitamineum]	-	-	-	-	-	-	-
gene-SPSC_01177	36	23	39	106	84	72	1.12	0.71	1.41	3.31	2.51	2.43	1.08	2.75	1.3484	7.33865e-06	8.91605e-05	--	RNA binding repeat containing protein [Pseudozyma hubeiensis SY62]	-	-	-	-	-	-	-
gene-SPSC_04690	116	95	62	223	159	186	4.5	3.66	2.79	8.65	5.92	7.8	3.65	7.45667	1.03063	7.55236e-06	9.12519e-05	--	MIF4-like, type 1/2/3 [Ceraceosorus bombacis]	-	-	-	-	-	-	-
MSTRG.2514	30	27	14	50	83	72	0.98	0.88	0.53	1.64	2.61	2.55	0.796667	2.26667	1.50852	8.01428e-06	9.59528e-05	--	hypothetical protein [Sporisorium scitamineum]	-	-	-	-	-	-	-
gene-SPSC_05333	66	65	37	101	139	117	1.98	1.94	1.29	3.04	4.01	3.8	1.73667	3.61667	1.05834	1.2872e-05	0.000145186	bglG	probable beta-glucosidase [Sporisorium scitamineum]	Metabolism;Metabolism;Metabolism;Metabolism	Global and overview maps;Global and overview maps;Carbohydrate metabolism;Metabolism of other amino acids	ko01100//Metabolic pathways;ko01110//Biosynthesis of secondary metabolites;ko00500//Starch and sucrose metabolism;ko00460//Cyanoamino acid metabolism	K05349;K05349;K05349;K05349	-	GO:0016787//hydrolase activity	GO:0044238//primary metabolic process
MSTRG.1839	20	27	20	48	81	58	1.1	1.48	1.28	2.65	4.29	3.46	1.28667	3.46667	1.42991	1.41524e-05	0.000157156	--	hypothetical protein [Sporisorium scitamineum]	-	-	-	-	-	-	-
gene-SPSC_03130	32	26	35	70	83	74	2.16	1.75	2.75	4.73	5.38	5.41	2.22	5.17333	1.22053	1.43513e-05	0.000159097	--	DNA repair protein Rad50 [Pseudozyma hubeiensis SY62]	-	-	-	-	-	-	-
gene-SPSC_03937	15	19	12	44	43	53	0.51	0.65	0.48	1.5	1.41	1.96	0.546667	1.62333	1.57023	2.55326e-05	0.000262296	--	related to FRE4-Ferric reductase [Sporisorium scitamineum]	-	-	-	-	GO:0016020//membrane	GO:0016491//oxidoreductase activity	GO:0006811//ion transport
gene-SPSC_02092	5	14	8	44	26	42	0.39	1.09	0.73	3.44	1.95	3.55	0.736667	2.98	2.01623	3.18328e-05	0.000312398	dapA	related to dihydrodipicolinate synthase [Ustilago trichophora]	Metabolism;Metabolism;Metabolism;Metabolism;Metabolism	Global and overview maps;Global and overview maps;Global and overview maps;Amino acid metabolism;Biosynthesis of other secondary metabolites	ko01100//Metabolic pathways;ko01110//Biosynthesis of secondary metabolites;ko01230//Biosynthesis of amino acids;ko00300//Lysine biosynthesis;ko00261//Monobactam biosynthesis	K01714;K01714;K01714;K01714;K01714	-	GO:0003824//catalytic activity	-
gene-SPSC_04237	53	61	91	131	189	135	9.76	11.17	19.44	24.11	33.38	26.88	13.4567	28.1233	1.06345	3.28764e-05	0.000320253	--	tRNA-methyltransferase [Pseudozyma hubeiensis SY62]	-	-	-	-	-	-	-
gene-SPSC_04169	23718	27578	21281	13472	8176	6321	805.32	931.13	838.35	457.29	266.3	232.04	858.267	318.543	-1.42994	6.17754e-05	0.000553457	HSC80	probable heat shock protein 80 [Sporisorium scitamineum]	Genetic Information Processing	Folding, sorting and degradation	ko04141//Protein processing in endoplasmic reticulum	K04079	GO:0009277//fungal-type cell wall;GO:0016020//membrane;GO:0043231//intracellular membrane-bounded organelle;GO:0044444//cytoplasmic part	GO:0005515//protein binding;GO:0016887//ATPase activity;GO:0032550//purine ribonucleoside binding	GO:0000491//small nucleolar ribonucleoprotein complex assembly;GO:0006457//protein folding;GO:0006915//apoptotic process;GO:0009408//response to heat;GO:0030522//intracellular receptor signaling pathway;GO:0032206//positive regulation of telomere maintenance;GO:0042493//response to drug;GO:0043623//cellular protein complex assembly;GO:0051704//multi-organism process;GO:0060258//negative regulatio…
gene-SPSC_05034	64	85	60	116	213	111	18.91	24.98	20.57	34.27	60.38	35.47	21.4867	43.3733	1.01337	6.77906e-05	0.000595201	--	O-linked N-acetylglucosamine transferase OGT [Moesziomyces antarcticus T-34]	Metabolism;Metabolism	Global and overview maps;Energy metabolism	ko01100//Metabolic pathways;ko00190//Oxidative phosphorylation	K02143;K02143	-	-	-
gene-SPSC_05923	32	18	14	65	49	58	1.04	0.58	0.53	2.11	1.53	2.04	0.716667	1.89333	1.40155	9.14428e-05	0.000764151	--	related to beta-1,6-glucanase precursor [Sporisorium scitamineum]	-	-	-	-	-	GO:0016787//hydrolase activity	GO:0006643//membrane lipid metabolic process
gene-SPSC_01590	46	33	36	65	93	92	1.55	1.11	1.41	2.19	3.01	3.36	1.35667	2.85333	1.07258	0.000108628	0.00088202	LAC2	related to FET5-multicopper oxidase [Sporisorium scitamineum]	-	-	-	-	-	GO:0003824//catalytic activity;GO:0043169//cation binding	GO:0044710//single-organism metabolic process
gene-SPSC_03088	22	13	16	46	48	41	0.74	0.44	0.63	1.56	1.56	1.5	0.603333	1.54	1.3519	0.000202482	0.00148645	abfA	related to alpha-L-arabinofuranosidase I precursor [Sporisorium scitamineum]	Metabolism;Metabolism	Global and overview maps;Carbohydrate metabolism	ko01100//Metabolic pathways;ko00520//Amino sugar and nucleotide sugar metabolism	K01209;K01209	-	GO:0004553//hydrolase activity, hydrolyzing O-glycosyl compounds	GO:0019566//arabinose metabolic process
MSTRG.850	20	24	29	52	85	46	1.17	1.4	1.97	3.04	4.77	2.91	1.51333	3.57333	1.23954	0.000238932	0.00169727	--	-	-	-	-	-	-	-	-
gene-SPSC_04190	201	208	87	94	78	77	26.58	27.35	13.35	12.43	9.9	11.01	22.4267	11.1133	-1.01292	0.000243745	0.00171848	--	eukaryotic translation initiation factor [Pseudozyma hubeiensis SY62]	-	-	-	-	-	-	-
gene-SPSC_02576	92	101	53	271	150	114	13.85	15.12	9.26	40.79	21.66	18.56	12.7433	27.0033	1.08339	0.000274728	0.00188055	--	uncharacterized protein SPSC_02576 [Sporisorium scitamineum]	-	-	-	-	-	-	-
gene-SPSC_03733	0	1	0	10	14	9	0	0.06	0	0.56	0.75	0.54	0.02	0.616667	4.94642	0.000350813	0.00229758	fer5	related to N6-hydroxylysine acetyl transferase [Sporisorium scitamineum]	-	-	-	-	-	-	GO:0044711//single-organism biosynthetic process;GO:0071704//organic substance metabolic process
gene-SPSC_06182	28	24	29	68	58	53	1.27	1.08	1.53	3.08	2.52	2.6	1.29333	2.73333	1.07957	0.000399984	0.00256715	--	haloacid dehalogenase [Pseudozyma hubeiensis SY62]	-	-	-	-	-	-	-
gene-SPSC_05007	11	14	9	35	39	26	0.57	0.72	0.54	1.81	1.94	1.46	0.61	1.73667	1.50944	0.000428754	0.00270954	GNBP1	related to beta-1,3-glucan binding protein [Sporisorium scitamineum]	-	-	-	-	-	GO:0003824//catalytic activity	GO:0044238//primary metabolic process
MSTRG.590	7	12	13	22	54	30	0.51	0.87	1.1	1.61	3.79	2.37	0.826667	2.59	1.64757	0.000550675	0.00334212	--	-	-	-	-	-	-	-	-
gene-SPSC_06558	16	13	10	34	44	29	1.34	1.09	0.97	2.85	3.55	2.63	1.13333	3.01	1.40919	0.000573199	0.00344396	--	macrophage activating glycoprotein [Pseudozyma hubeiensis SY62]	-	-	-	-	-	-	-
gene-SPSC_04619	20	6	14	43	46	30	1.47	0.44	1.2	3.17	3.25	2.39	1.03667	2.93667	1.50223	0.000573208	0.00344396	--	Esterase tropF [Lachnellula cervina]	-	-	-	-	-	-	-
gene-SPSC_03241	17	12	15	24	62	39	3.01	2.12	3.09	4.25	10.55	7.48	2.74	7.42667	1.43854	0.000788029	0.00448502	--	related to DUF636 domain protein [Ustilago trichophora]	-	-	-	-	-	GO:0016829//lyase activity	-
gene-SPSC_05005	12	25	36	75	52	60	1.21	2.51	4.22	7.57	5.04	6.55	2.64667	6.38667	1.27089	0.000861579	0.00483545	--	filament-specific protein UFU57 [Ustilago maydis]	-	-	-	-	-	-	-
gene-SPSC_03935	35	20	17	57	54	50	1.36	0.77	0.77	2.21	2.01	2.1	0.966667	2.10667	1.12387	0.000895942	0.00498292	--	major facilitator superfamily transporter [Melanopsichium pennsylvanicum 4]	-	-	-	-	GO:0031224//intrinsic component of membrane	-	GO:0044763//single-organism cellular process
gene-SPSC_04111	17	16	12	39	34	39	1.55	1.45	1.27	3.56	2.98	3.85	1.42333	3.46333	1.28289	0.000963429	0.00530006	--	fungal specific zinc-finger transcription factor [Pseudozyma hubeiensis SY62]	-	-	-	-	-	-	-
gene-SPSC_06211	9	19	16	26	53	42	0.51	1.08	1.06	1.48	2.9	2.59	0.883333	2.32333	1.39517	0.00101947	0.00555732	--	related to Effector family protein Eff1 [Sporisorium scitamineum]	-	-	-	-	-	-	-
gene-SPSC_03730	7	15	4	30	34	21	0.42	0.89	0.28	1.79	1.95	1.36	0.53	1.7	1.68147	0.00107188	0.00577135	fer8	related to AIF1-mitochondrial cell death effector [Sporisorium scitamineum]	-	-	-	-	-	GO:0000166//nucleotide binding;GO:0003824//catalytic activity	GO:0044710//single-organism metabolic process
gene-SPSC_01785	1013	1633	820	3378	2853	1727	48.99	78.53	46.01	163.31	132.35	90.29	57.8433	128.65	1.15323	0.00114311	0.00605582	YPR011C	related to mitochondrial carrier protein [Sporisorium scitamineum]	-	-	-	-	GO:0031224//intrinsic component of membrane	-	GO:0006810//transport;GO:0044763//single-organism cellular process
gene-SPSC_05228	10	7	0	20	34	18	0.52	0.36	0	1.03	1.68	1	0.293333	1.23667	2.07584	0.00132411	0.00682261	Npun_R5600	related to 2-epi-5-epi-valiolone synthase [Sporisorium scitamineum]	-	-	-	-	-	GO:0003824//catalytic activity	GO:0044710//single-organism metabolic process
gene-SPSC_04617	20	26	20	44	58	41	1.63	2.11	1.89	3.58	4.53	3.61	1.87667	3.90667	1.05777	0.00150033	0.00754175	--	polyketide synthase [Fomitiporia mediterranea MF3/22]	-	-	-	-	-	-	-
gene-SPSC_02309	569	1012	477	5779	1882	1421	32.66	57.77	31.77	331.64	103.63	88.19	40.7333	174.487	2.09884	0.0017021	0.00838322	--	formate/nitrite transporter [Moesziomyces antarcticus]	-	-	-	-	-	-	-
gene-SPSC_02844	18	9	14	33	36	35	0.65	0.32	0.59	1.19	1.25	1.37	0.52	1.27	1.28824	0.00175227	0.00856621	--	RNA binding protein [Pseudozyma hubeiensis SY62]	-	-	-	-	-	-	-
gene-SPSC_02107	21	18	16	47	42	34	1.95	1.66	1.72	4.36	3.74	3.41	1.77667	3.83667	1.11068	0.00205597	0.00976806	--	alpha-1,2 mannosyltransferase [Pseudozyma hubeiensis SY62]	-	-	-	-	-	-	-
gene-SPSC_02278	22	16	21	38	42	51	3.29	2.38	3.65	5.68	6.03	8.25	3.10667	6.65333	1.09871	0.00226531	0.0105421	UMAG_00053	probable 3-dehydroquinate dehydratase [Sporisorium scitamineum]	Metabolism;Metabolism;Metabolism;Metabolism	Global and overview maps;Global and overview maps;Global and overview maps;Amino acid metabolism	ko01100//Metabolic pathways;ko01110//Biosynthesis of secondary metabolites;ko01230//Biosynthesis of amino acids;ko00400//Phenylalanine, tyrosine and tryptophan biosynthesis	K03786;K03786;K03786;K03786	-	GO:0016829//lyase activity	GO:0019630//quinate metabolic process
MSTRG.738	19	19	17	38	37	46	1.28	1.28	1.33	2.57	2.4	3.36	1.29667	2.77667	1.09855	0.00258672	0.0117536	--	hypothetical protein [Sporisorium scitamineum]	-	-	-	-	-	-	-
gene-SPSC_01337	14	20	13	41	30	39	5.49	7.8	5.92	16.08	11.29	16.55	6.40333	14.64	1.19302	0.00263781	0.0119217	--	related to metallothionein [Sporisorium scitamineum]	-	-	-	-	-	-	-
gene-SPSC_02548	14	12	12	32	27	35	0.82	0.7	0.81	1.87	1.52	2.21	0.776667	1.86667	1.2651	0.00273134	0.0122687	--	macrophage activating glycoprotein [Pseudozyma hubeiensis SY62]	-	-	-	-	-	-	-
gene-SPSC_00575	16	25	45	49	93	63	4.21	6.54	13.73	12.89	23.47	17.92	8.16	18.0933	1.14882	0.00273447	0.0122744	TIM9	probable TIM9-Translocase of the mitochondrial Inner Membrane [Sporisorium scitamineum]	-	-	-	-	GO:0019866//organelle inner membrane;GO:0031224//intrinsic component of membrane;GO:0043234//protein complex;GO:0044429//mitochondrial part	GO:0005515//protein binding;GO:0022892//substrate-specific transporter activity;GO:0043169//cation binding	GO:0006605//protein targeting;GO:0006839//mitochondrial transport
MSTRG.807	10	8	14	2	2	1	0.94	0.75	1.52	0.19	0.18	0.1	1.07	0.156667	-2.77184	0.00305123	0.0134757	--	hypothetical protein [Sporisorium scitamineum]	-	-	-	-	-	-	-
gene-SPSC_02745	4	7	11	15	46	18	0.98	1.7	3.12	3.66	10.78	4.75	1.93333	6.39667	1.72623	0.00315464	0.0138212	--	probable Hmp1-Mismatch base pair and cruciform DNA recognition protein [Sporisorium scitamineum]	-	-	-	-	-	-	-
gene-SPSC_03601	13	27	18	32	57	43	1.72	3.55	2.76	4.23	7.23	6.15	2.67667	5.87	1.13292	0.0032131	0.0140121	--	conserved hypothetical Ustilaginaceae-specific protein [Sporisorium reilianum SRZ2]	-	-	-	-	-	-	-
gene-SPSC_03006	11	10	9	20	41	22	0.68	0.62	0.65	1.24	2.45	1.48	0.65	1.72333	1.40669	0.0033914	0.014625	--	glycoside hydrolase [Pseudozyma hubeiensis SY62]	-	-	-	-	-	GO:0016787//hydrolase activity	GO:0044238//primary metabolic process
gene-SPSC_01543	4	9	7	15	18	33	0.46	1.03	0.93	1.73	1.99	4.11	0.806667	2.61	1.69401	0.00389005	0.0161455	ROT1	related to ROT1-protein involved in cell wall function [Sporisorium scitamineum]	-	-	-	-	GO:0031090//organelle membrane;GO:0043231//intracellular membrane-bounded organelle	GO:0005515//protein binding	GO:0006457//protein folding;GO:0006493//protein O-linked glycosylation;GO:0007117//budding cell bud growth;GO:0030036//actin cytoskeleton organization;GO:0042546//cell wall biogenesis
gene-SPSC_05232	5	4	3	19	21	8	0.6	0.48	0.42	2.28	2.42	1.04	0.5	1.91333	1.93609	0.00454011	0.0181964	--	uncharacterized protein SPSC_05232 [Sporisorium scitamineum]	-	-	-	-	-	-	-
gene-SPSC_01249	559	916	469	2110	1456	924	25.83	42.09	25.15	97.48	64.54	46.16	31.0233	69.3933	1.16144	0.0047064	0.0187715	--	Pentatricopeptide repeat-containing protein [Lentinula edodes]	-	-	-	-	-	-	-
MSTRG.6250	8	16	10	23	50	20	0.75	1.5	1.09	2.16	4.51	2.03	1.11333	2.9	1.38117	0.00480284	0.0190867	--	-	-	-	-	-	-	-	-
gene-SPSC_02222	7	13	3	21	34	16	2.3	4.24	1.14	6.88	10.69	5.67	2.56	7.74667	1.59743	0.00481378	0.0191071	--	proteasome subunit [Pseudozyma hubeiensis SY62]	-	-	-	-	GO:0044444//cytoplasmic part	-	-
gene-SPSC_06379	3	4	7	22	22	9	0.07	0.09	0.18	0.48	0.46	0.21	0.113333	0.383333	1.75803	0.00520112	0.0203744	--	DNA repair protein spr18 [Pseudozyma hubeiensis SY62]	-	-	-	-	-	-	-
gene-SPSC_01549	13	13	13	27	31	32	1.68	1.67	1.95	3.49	3.85	4.48	1.76667	3.94	1.15717	0.0054575	0.0211233	--	uncharacterized protein SPSC_01549 [Sporisorium scitamineum]	-	-	-	-	-	-	-
gene-SPSC_03539	3	4	5	8	24	14	0.18	0.24	0.34	0.47	1.36	0.89	0.253333	0.906667	1.83954	0.0078274	0.0281504	--	uncharacterized protein SPSC_03539 [Sporisorium scitamineum]	-	-	-	-	-	-	-
gene-SPSC_00558	14	15	13	31	36	25	0.96	1.02	1.03	2.13	2.37	1.85	1.00333	2.11667	1.07699	0.00818707	0.0292205	--	related to Mannose-6-phosphate isomerase [Sporisorium scitamineum]	-	-	-	-	-	GO:0003824//catalytic activity	-
gene-SPSC_02344	2515	2773	1898	7978	4246	3365	56.69	62.15	49.64	179.77	91.81	82	56.16	117.86	1.06946	0.0082514	0.0294023	atrR	related to transcriptional activator acu-15 [Sporisorium scitamineum]	-	-	-	-	GO:0043231//intracellular membrane-bounded organelle	GO:0003676//nucleic acid binding;GO:0046914//transition metal ion binding	GO:0006355//regulation of transcription, DNA-templated
MSTRG.4084	8	14	13	29	25	28	0.78	1.36	1.48	2.84	2.35	2.96	1.20667	2.71667	1.17081	0.00881334	0.0310186	--	conserved hypothetical Ustilaginaceae-specific protein [Sporisorium reilianum SRZ2]	-	-	-	-	-	-	-
gene-SPSC_04820	5	5	5	13	18	16	0.37	0.37	0.43	0.96	1.28	1.28	0.39	1.17333	1.58907	0.00959024	0.0332028	FDD123	related to YRO2-strong similarity to HSP30 heat shock protein Yro1p [Ustilago bromivora]	-	-	-	-	-	-	GO:0006811//ion transport
gene-SPSC_02666	14	11	14	32	21	36	0.73	0.57	0.84	1.66	1.05	2.02	0.713333	1.57667	1.14423	0.00988536	0.0339567	--	uncharacterized protein SPSC_02666 [Sporisorium scitamineum]	-	-	-	-	-	-	-
gene-SPSC_05088	4	7	1	9	25	11	0.25	0.44	0.07	0.57	1.52	0.76	0.253333	0.95	1.90689	0.0118968	0.0397286	--	C6 transcription factor [Pseudozyma hubeiensis SY62]	-	-	-	-	-	-	-
gene-SPSC_02667	1	1	4	10	12	8	0.09	0.09	0.4	0.87	1	0.75	0.193333	0.873333	2.17544	0.012337	0.0410713	--	uncharacterized protein SPSC_02667 [Sporisorium scitamineum]	-	-	-	-	-	-	-
gene-SPSC_05092	2	2	0	9	5	11	0.1	0.1	0	0.46	0.24	0.6	0.0666667	0.433333	2.70044	0.0124509	0.0414297	--	uncharacterized protein SPSC_05092 [Sporisorium scitamineum]	-	-	-	-	-	-	-

## Sheet: CK-vs-TryOH.filter.annot
id	WT18-1_count	WT18-2_count	WT18-3_count	WT18-TryOH-1_count	WT18-TryOH-2_count	WT18-TryOH-3_count	WT18-1_fpkm	WT18-2_fpkm	WT18-3_fpkm	WT18-TryOH-1_fpkm	WT18-TryOH-2_fpkm	WT18-TryOH-3_fpkm	CK_mean	TryOH_mean	log2(fc)	PValue	FDR	Symbol	Description	KEGG_A_class	KEGG_B_class	Pathway	K_ID	GO Component	GO Function	GO Process
gene-SPSC_02284	8852	9652	6507	195	166	148	409.07	443.53	348.88	9.77	7.45	7.67	400.493	8.29667	-5.5931	1.50469e-230	9.90987e-227	SPCC417.10	related to DAL5-Allantoate and ureidosuccinate permease [Sporisorium scitamineum]	-	-	-	-	-	-	GO:0044763//single-organism cellular process
gene-SPSC_04837	7709	7500	4910	107	82	97	360.42	348.68	266.34	5.42	3.72	5.09	325.147	4.74333	-6.09905	4.90466e-204	1.6151e-200	--	probable ustilagic acid acyltransferase [Sporisorium scitamineum]	-	-	-	-	-	GO:0016746//transferase activity, transferring acyl groups	-
gene-SPSC_04840	3004	2952	2151	43	45	29	185.33	181.1	153.97	2.88	2.7	2.01	173.467	2.53	-6.09938	9.45819e-183	2.07639e-179	--	uncharacterized protein SPSC_04840 [Sporisorium scitamineum]	-	-	-	-	-	-	-
gene-SPSC_04836	5559	4530	3313	19	15	18	94.98	76.97	65.68	0.35	0.25	0.34	79.21	0.313333	-7.98184	2.16891e-179	3.57112e-176	atrD	probable ABC transporter [Sporisorium scitamineum]	Environmental Information Processing	Membrane transport	ko02010//ABC transporters	K05658	GO:0031224//intrinsic component of membrane	GO:0015405//P-P-bond-hydrolysis-driven transmembrane transporter activity;GO:0017111//nucleoside-triphosphatase activity;GO:0032550//purine ribonucleoside binding	GO:0044763//single-organism cellular process;GO:0051234//establishment of localization
gene-SPSC_04834	4158	3700	2632	22	17	24	186.39	164.93	136.89	1.07	0.74	1.21	162.737	1.00667	-7.33681	1.73192e-178	2.28128e-175	FUS8	related to Cytochrome P450 3A5 [Sporisorium scitamineum]	-	-	-	-	-	GO:0016491//oxidoreductase activity;GO:0046906//tetrapyrrole binding;GO:0046914//transition metal ion binding	GO:0044710//single-organism metabolic process
gene-SPSC_04844	8840	7940	5523	230	190	192	571.92	510.8	414.57	16.13	11.94	13.93	499.097	14	-5.15582	1.98387e-173	2.17763e-170	--	related to transposase [Ustilago trichophora]	-	-	-	-	-	-	-
gene-SPSC_01959	503	487	418	6579	5550	5824	6.02	5.79	5.8	85.34	64.49	78.13	5.87	75.9867	3.69431	1.1741e-171	1.10466e-168	--	cycloheximide resistance protein [Melanopsichium pennsylvanicum 4]	-	-	-	-	-	-	-
gene-SPSC_04835	12360	8729	7116	125	83	95	79.81	56.05	53.31	0.88	0.52	0.69	63.0567	0.696667	-6.50004	9.14193e-165	7.52609e-162	FAS1	probable fatty acid synthase, beta and alpha chains [Sporisorium scitamineum]	Metabolism;Metabolism;Metabolism	Global and overview maps;Global and overview maps;Lipid metabolism	ko01100//Metabolic pathways;ko01212//Fatty acid metabolism;ko00061//Fatty acid biosynthesis	K00667;K00667;K00667	GO:0005737//cytoplasm;GO:0043234//protein complex	GO:0004312//fatty acid synthase activity	GO:0006631//fatty acid metabolic process;GO:0044249//cellular biosynthetic process;GO:0044711//single-organism biosynthetic process;GO:1901576//organic substance biosynthetic process
gene-SPSC_05844	2613	2708	2316	259	280	249	207.12	213.44	212.99	22.26	21.56	22.13	211.183	21.9833	-3.26401	4.07529e-162	2.98221e-159	SPS19	related to SPS19-peroxisomal 2,4-dienoyl-CoA reductase [Sporisorium scitamineum]	Cellular Processes	Transport and catabolism	ko04146//Peroxisome	K13237	-	GO:0016491//oxidoreductase activity	GO:0044710//single-organism metabolic process;GO:0044763//single-organism cellular process
gene-SPSC_04842	6557	6022	4119	220	224	210	271.56	248	197.92	9.88	9.01	9.75	239.16	9.54667	-4.64684	4.57796e-159	3.01505e-156	UF6CGT1	um12340 [Sporisorium scitamineum]	-	-	-	-	-	GO:0016757//transferase activity, transferring glycosyl groups	-
gene-SPSC_02310	1914	2430	1591	26	29	24	144.08	181.89	138.95	2.12	2.12	2.03	154.973	2.09	-6.21237	6.80629e-151	4.07511e-148	yrhG	related to formate/nitrite transporter [Sporisorium scitamineum]	-	-	-	-	-	GO:0015291//secondary active transmembrane transporter activity	GO:0015698//inorganic anion transport
gene-SPSC_04838	3174	2831	1964	28	40	25	127.05	112.69	91.21	1.22	1.56	1.12	110.317	1.3	-6.407	1.97589e-148	1.08443e-145	CYP86B1	related to Cytochrome P450 [Sporisorium scitamineum]	Metabolism;Metabolism;Metabolism	Global and overview maps;Lipid metabolism;Lipid metabolism	ko01100//Metabolic pathways;ko00071//Fatty acid degradation;ko00073//Cutin, suberine and wax biosynthesis	K20495;K20495;K20495	-	GO:0016491//oxidoreductase activity;GO:0046906//tetrapyrrole binding	GO:0044710//single-organism metabolic process
gene-SPSC_04845	12547	9159	6791	168	125	121	1129.12	819.6	709.04	16.39	10.93	12.21	885.92	13.1767	-6.07112	8.15895e-148	4.13345e-145	--	uncharacterized protein SPSC_04845 [Sporisorium scitamineum]	-	-	-	-	-	-	-
gene-SPSC_04843	12790	11378	7712	142	71	110	805.69	712.72	563.64	9.7	4.34	7.77	694.017	7.27	-6.57687	1.00482e-138	4.72697e-136	FAXDC2	probable alpha-hydroxylase AHD1 [Sporisorium scitamineum]	-	-	-	-	GO:0031224//intrinsic component of membrane	GO:0003824//catalytic activity	GO:0006631//fatty acid metabolic process
gene-SPSC_03078	5032	5240	4129	445	549	465	411.11	425.69	391.38	39.42	43.57	42.6	409.393	41.8633	-3.28973	4.16806e-134	1.83006e-131	fabG	related to 3-oxoacyl-(acyl carrier protein) reductase [Sporisorium scitamineum]	Metabolism;Metabolism;Metabolism;Metabolism;Metabolism	Global and overview maps;Global and overview maps;Global and overview maps;Lipid metabolism;Metabolism of cofactors and vitamins	ko01100//Metabolic pathways;ko01110//Biosynthesis of secondary metabolites;ko01212//Fatty acid metabolism;ko00061//Fatty acid biosynthesis;ko00780//Biotin metabolism	K00059;K00059;K00059;K00059;K00059	-	GO:0008237//metallopeptidase activity	GO:0019538//protein metabolic process;GO:0044710//single-organism metabolic process
gene-SPSC_03937	15	19	12	2317	1816	1606	0.51	0.65	0.48	85.91	60.32	61.58	0.546667	69.27	6.98543	5.46598e-129	2.24994e-126	--	related to FRE4-Ferric reductase [Sporisorium scitamineum]	-	-	-	-	GO:0016020//membrane	GO:0016491//oxidoreductase activity	GO:0006811//ion transport
gene-SPSC_04839	2237	2003	1395	25	39	30	123.38	109.86	89.27	1.5	2.09	1.86	107.503	1.81667	-5.88694	1.93073e-128	7.47989e-126	--	acetyltransferase [Anthracocystis flocculosa PF-1]	-	-	-	-	-	-	-
gene-SPSC_05041	8661	9257	7414	1410	1440	1483	366.3	389.3	363.8	64.66	59.16	70.33	373.133	64.7167	-2.52748	5.31814e-125	1.94585e-122	--	cytoplasm protein [Melanopsichium pennsylvanicum 4]	-	-	-	-	-	-	-
gene-SPSC_04688	31005	24868	20080	1203	820	972	1004.31	801	754.64	42.25	25.8	35.31	853.317	34.4533	-4.63037	1.90255e-118	6.59483e-116	Ache	related to Cholinesterase precursor [Sporisorium scitamineum]	Metabolism	Lipid metabolism	ko00564//Glycerophospholipid metabolism	K01049	-	-	-
gene-SPSC_06355	13380	13898	11007	1415	1126	1085	512.46	529.31	489.11	58.76	41.89	46.6	510.293	49.0833	-3.37802	2.41818e-117	7.96308e-115	MMF1	related to Sge1-drug resistance protein [Sporisorium scitamineum]	-	-	-	-	-	-	GO:0044763//single-organism cellular process
gene-SPSC_02320	1877	2022	1593	160	168	194	146.36	156.78	144.11	13.53	12.72	16.96	149.083	14.4033	-3.37164	3.61379e-113	1.13335e-110	bacC	related to levodione reductase [Sporisorium scitamineum]	-	-	-	-	-	GO:0003824//catalytic activity	GO:0044710//single-organism metabolic process
gene-SPSC_06353	13020	15787	9225	622	695	515	503.5	607.08	413.9	26.08	26.11	22.33	508.16	24.84	-4.35455	5.23895e-112	1.56835e-109	EMT1	Erythritol-mannosyl-transferase invovled in MEL production [Sporisorium scitamineum]	-	-	-	-	-	GO:0016757//transferase activity, transferring glycosyl groups	GO:0044710//single-organism metabolic process;GO:0071704//organic substance metabolic process
gene-SPSC_01694	1243	1364	1127	144	143	142	135.25	147.58	142.27	16.99	15.11	17.33	141.7	16.4767	-3.10434	1.52419e-110	4.3645e-108	MPO1	related to DUF962 domain protein [Ustilago trichophora]	-	-	-	-	-	-	-
gene-SPSC_03198	2765	2364	2143	275	231	217	108.68	92.4	97.73	11.72	8.82	9.56	99.6033	10.0333	-3.31139	4.5275e-100	1.24242e-97	AQY3	related to channel protein [Sporisorium scitamineum]	-	-	-	-	GO:0031224//intrinsic component of membrane	-	GO:0044765//single-organism transport
gene-SPSC_01537	23346	15200	19642	474	251	301	1166.7	755.34	1138.86	25.68	12.18	16.87	1020.3	18.2433	-5.80548	5.12416e-99	1.34991e-96	phoA	related to acid phosphatase [Sporisorium scitamineum]	-	-	-	-	-	GO:0016787//hydrolase activity	GO:0044237//cellular metabolic process
gene-SPSC_03216	4040	4181	3712	494	367	455	162.53	167.26	173.27	21.55	14.34	20.53	167.687	18.8067	-3.15645	5.61612e-91	1.42261e-88	INV	probable SUC2-invertase (sucrose hydrolyzing enzyme) [Sporisorium scitamineum]	Metabolism;Metabolism;Metabolism;Metabolism	Global and overview maps;Global and overview maps;Carbohydrate metabolism;Carbohydrate metabolism	ko01100//Metabolic pathways;ko01110//Biosynthesis of secondary metabolites;ko00500//Starch and sucrose metabolism;ko00052//Galactose metabolism	K01193;K01193;K01193;K01193	GO:0043231//intracellular membrane-bounded organelle	GO:0004553//hydrolase activity, hydrolyzing O-glycosyl compounds	GO:0005985//sucrose metabolic process;GO:0009313//oligosaccharide catabolic process;GO:0010147//fructan catabolic process
gene-SPSC_06354	15633	18394	13233	1478	1731	1201	633.19	740.84	621.86	64.91	68.1	54.55	665.297	62.52	-3.41161	2.36707e-90	5.7739e-88	MAC1	probable acyltransferase invovled in MEL production [Sporisorium scitamineum]	-	-	-	-	-	-	-
gene-SPSC_03179	2394	2488	2241	457	447	470	201.78	208.53	219.15	41.77	36.6	44.42	209.82	40.93	-2.35792	5.18881e-90	1.22048e-87	Ech1	related to DELTA3,5-DELTA2,4-DIENOYL-COA ISOMERASE PRECURSOR [Sporisorium scitamineum]	Cellular Processes	Transport and catabolism	ko04146//Peroxisome	K12663	-	GO:0003824//catalytic activity	-
gene-SPSC_06048	494	477	300	4591	4390	4459	14.89	14.3	10.49	150.08	128.56	150.74	13.2267	143.127	3.43577	3.37737e-89	7.67013e-87	OPT2	related to peptide transporter Mtd1 [Sporisorium scitamineum]	-	-	-	-	-	GO:0015198//oligopeptide transporter activity	GO:0006857//oligopeptide transport;GO:0044763//single-organism cellular process
gene-SPSC_00486	3048	3212	2431	13989	16254	14077	77.13	80.82	71.37	383.82	399.5	399.43	76.44	394.25	2.36671	3.74229e-81	8.21558e-79	sppA	related to Signal peptide peptidase [Sporisorium scitamineum]	-	-	-	-	-	GO:0016787//hydrolase activity	-
gene-SPSC_04642	10407	11154	9485	1090	1546	1228	468.27	499.06	495.16	53.18	67.57	61.96	487.497	60.9033	-3.0008	3.50283e-78	7.44182e-76	ACU-7	probable isocitrate lyase [Sporisorium scitamineum]	Metabolism;Metabolism;Metabolism;Metabolism	Global and overview maps;Global and overview maps;Global and overview maps;Carbohydrate metabolism	ko01100//Metabolic pathways;ko01110//Biosynthesis of secondary metabolites;ko01200//Carbon metabolism;ko00630//Glyoxylate and dicarboxylate metabolism	K01637;K01637;K01637;K01637	GO:0005777//peroxisome	GO:0016833//oxo-acid-lyase activity	GO:0006101//citrate metabolic process;GO:0032787//monocarboxylic acid metabolic process;GO:0044262//cellular carbohydrate metabolic process
gene-SPSC_01257	658	740	590	63	71	50	73.26	81.93	76.21	7.61	7.68	6.24	77.1333	7.17667	-3.42597	2.08562e-74	4.29247e-72	--	alcohol dehydrogenase [Pseudozyma hubeiensis SY62]	-	-	-	-	-	-	-
gene-SPSC_03768	138	136	102	1061	901	975	5.79	5.67	4.96	48.23	36.69	45.83	5.47333	43.5833	2.99328	3.70821e-73	7.40069e-71	--	pantothenate transporter [Pseudozyma hubeiensis SY62]	-	-	-	-	-	-	-
gene-SPSC_00334	825	999	699	41	58	64	36.84	44.36	36.22	1.99	2.52	3.21	39.14	2.57333	-3.92693	7.98627e-73	1.54699e-70	--	related to HNM1-choline permease [Sporisorium scitamineum]	-	-	-	-	GO:0031224//intrinsic component of membrane	GO:0046943//carboxylic acid transmembrane transporter activity	-
gene-SPSC_02591	4613	5120	3593	820	719	753	197.54	218.02	178.51	38.07	29.91	36.16	198.023	34.7133	-2.51211	1.03458e-71	1.94679e-69	erg5	probable ERG5-C-22 sterol desaturase [Sporisorium scitamineum]	Metabolism;Metabolism;Metabolism	Global and overview maps;Global and overview maps;Lipid metabolism	ko01100//Metabolic pathways;ko01110//Biosynthesis of secondary metabolites;ko00100//Steroid biosynthesis	K09831;K09831;K09831	-	GO:0016491//oxidoreductase activity;GO:0046906//tetrapyrrole binding;GO:0046914//transition metal ion binding	GO:0006810//transport;GO:0034613//cellular protein localization;GO:0044710//single-organism metabolic process;GO:0044763//single-organism cellular process;GO:0045184//establishment of protein localization;GO:1902580//single-organism cellular localization
gene-SPSC_05931	3625	3969	3433	835	866	728	199.02	216.69	218.68	49.71	46.18	44.82	211.463	46.9033	-2.17265	2.0628e-71	3.77377e-69	nahG	probable Salicylate hydroxylase [Sporisorium scitamineum]	-	-	-	-	-	-	-
gene-SPSC_06123	2994	3265	2766	760	789	703	227.52	246.72	243.87	62.62	58.24	59.91	239.37	60.2567	-1.99005	5.85565e-71	1.04231e-68	--	uncharacterized protein SPSC_06123 [Sporisorium scitamineum]	-	-	-	-	-	-	-
gene-SPSC_05295	15505	15146	12829	4348	3994	4098	688.6	668.87	661.04	209.38	172.29	204.08	672.837	195.25	-1.78493	1.35823e-67	2.35403e-65	GLAA	related to Glucoamylase precursor [Sporisorium scitamineum]	Metabolism;Metabolism	Global and overview maps;Carbohydrate metabolism	ko01100//Metabolic pathways;ko00500//Starch and sucrose metabolism	K01178;K01178	-	GO:0015926//glucosidase activity	GO:0005975//carbohydrate metabolic process
gene-SPSC_05591	3140	3131	1812	149	212	159	174.8	173.32	117.03	8.99	11.46	9.93	155.05	10.1267	-3.9365	4.79288e-67	8.09382e-65	--	related to transposase [Ustilago trichophora]	-	-	-	-	-	-	-
gene-SPSC_03056	3891	3871	4187	377	426	267	722.03	714.28	901.43	75.85	76.78	55.56	779.247	69.3967	-3.48914	7.95062e-67	1.30907e-64	grn	probable ribonuclease T1 [Sporisorium scitamineum]	-	-	-	-	-	GO:0003676//nucleic acid binding;GO:0004519//endonuclease activity;GO:0004540//ribonuclease activity	GO:0090501//RNA phosphodiester bond hydrolysis
gene-SPSC_01148	293	209	267	2641	2305	2349	18.8	13.34	19.88	183.78	143.69	169.04	17.34	165.503	3.25468	8.6326e-67	1.38669e-64	pi	expansin [Pseudozyma hubeiensis SY62]	-	-	-	-	-	-	-
gene-SPSC_03259	5917	6127	4619	661	892	846	314.75	324.09	285.07	38.13	46.09	50.46	307.97	44.8933	-2.77822	6.13578e-66	9.62148e-64	Scp2	probable sterol carrier protein [Sporisorium scitamineum]	Metabolism;Cellular Processes;Metabolism;Metabolism	Global and overview maps;Transport and catabolism;Global and overview maps;Lipid metabolism	ko01100//Metabolic pathways;ko04146//Peroxisome;ko01212//Fatty acid metabolism;ko01040//Biosynthesis of unsaturated fatty acids	K08764;K08764;K08764;K08764	-	GO:0016746//transferase activity, transferring acyl groups	GO:0044238//primary metabolic process
gene-SPSC_05774	446	450	436	27	15	22	21.52	21.6	24.41	1.41	0.7	1.19	22.51	1.1	-4.35499	7.76454e-66	1.18924e-63	--	acyltransferase [Kalmanozyma brasiliensis GHG001]	-	-	-	-	-	GO:0016740//transferase activity	-
gene-SPSC_05770	1515	1368	1214	172	151	107	72.39	65	67.3	8.91	7.01	5.73	68.23	7.21667	-3.241	4.22943e-64	6.33069e-62	asaE	related to Monocarboxylate transporter [Sporisorium scitamineum]	-	-	-	-	-	-	GO:0044763//single-organism cellular process
gene-SPSC_01893	1567	1801	1553	312	257	291	89.74	102.56	103.18	19.37	14.3	18.69	98.4933	17.4533	-2.49652	2.20617e-63	3.22885e-61	CNAG_01239	related to CDA2-sporulation-specific chitin deacetylase [Sporisorium scitamineum]	Metabolism;Metabolism	Global and overview maps;Carbohydrate metabolism	ko01100//Metabolic pathways;ko00520//Amino sugar and nucleotide sugar metabolism	K01452;K01452	-	GO:0016787//hydrolase activity	GO:0044238//primary metabolic process
gene-SPSC_02714	4075	4109	3492	514	327	438	133.62	133.98	132.85	18.28	10.42	16.11	133.483	14.9367	-3.15973	1.436e-62	2.05598e-60	--	expressed protein [Pseudozyma hubeiensis SY62]	-	-	-	-	-	-	-
gene-SPSC_05800	4137	4078	3878	13858	13888	12783	172.23	168.82	187.31	625.55	561.59	596.74	176.12	594.627	1.75543	9.44409e-62	1.32338e-59	MET3	probable sulfate adenylyltransferase [Sporisorium scitamineum]	Metabolism;Metabolism;Metabolism;Metabolism;Metabolism;Metabolism	Global and overview maps;Global and overview maps;Nucleotide metabolism;Energy metabolism;Metabolism of other amino acids;Biosynthesis of other secondary metabolites	ko01100//Metabolic pathways;ko01110//Biosynthesis of secondary metabolites;ko00230//Purine metabolism;ko00920//Sulfur metabolism;ko00450//Selenocompound metabolism;ko00261//Monobactam biosynthesis	K00958;K00958;K00958;K00958;K00958;K00958	GO:0044424//intracellular part	GO:0004779//sulfate adenylyltransferase activity;GO:0016301//kinase activity;GO:0032550//purine ribonucleoside binding	GO:0000097//sulfur amino acid biosynthetic process;GO:0006796//phosphate-containing compound metabolic process
gene-SPSC_00945	138	93	104	2947	2064	1650	5.61	3.76	4.9	129.87	81.48	75.2	4.75667	95.5167	4.32773	1.77515e-61	2.43565e-59	mirC	probable siderophore iron transporter mirC [Sporisorium scitamineum]	-	-	-	-	-	-	GO:0044763//single-organism cellular process
gene-SPSC_03460	5983	6185	4568	296	230	440	257.13	264.31	227.77	13.79	9.6	21.2	249.737	14.8633	-4.07058	1.29252e-60	1.73725e-58	4cl1	related to 4-coumarate-CoA ligase, partial [Sporisorium scitamineum]	Metabolism;Metabolism;Metabolism	Global and overview maps;Global and overview maps;Metabolism of cofactors and vitamins	ko01100//Metabolic pathways;ko01110//Biosynthesis of secondary metabolites;ko00130//Ubiquinone and other terpenoid-quinone biosynthesis	K01904;K01904;K01904	-	GO:0003824//catalytic activity	-
gene-SPSC_01246	4852	6830	5784	127810	240045	111076	288.2	403.41	398.61	8231.72	13849.6	7398.38	363.407	9826.57	4.75703	7.66081e-60	1.00908e-57	AOX1	related to alternative oxidase precursor, mitochondrial [Sporisorium scitamineum]	-	-	-	-	GO:0031224//intrinsic component of membrane;GO:0043231//intracellular membrane-bounded organelle	GO:0016682//oxidoreductase activity, acting on diphenols and related substances as donors, oxygen as acceptor;GO:0043169//cation binding	GO:0006979//response to oxidative stress;GO:0009060//aerobic respiration
gene-SPSC_00104	2349	2545	2056	574	490	474	60.53	65.21	61.47	16.04	12.26	13.7	62.4033	14	-2.1562	8.87069e-60	1.14554e-57	--	DUF4449 family protein [Rhizoctonia solani 123E]	-	-	-	-	-	-	-
gene-SPSC_01703	2326	2526	1964	523	505	564	81.76	88.29	80.1	19.93	17.24	22.23	83.3833	19.8	-2.07426	3.87329e-59	4.90567e-57	ggt1	related to gamma-glutamyltransferase [Sporisorium scitamineum]	Metabolism;Metabolism;Metabolism;Metabolism;Metabolism	Global and overview maps;Metabolism of other amino acids;Metabolism of other amino acids;Metabolism of other amino acids;Lipid metabolism	ko01100//Metabolic pathways;ko00480//Glutathione metabolism;ko00430//Taurine and hypotaurine metabolism;ko00460//Cyanoamino acid metabolism;ko00590//Arachidonic acid metabolism	K18592;K18592;K18592;K18592;K18592	-	-	GO:0006790//sulfur compound metabolic process
gene-SPSC_01221	18253	15726	13665	3982	3639	3824	300.3	257.27	260.84	71.03	58.15	70.55	272.803	66.5767	-2.03477	9.6464e-58	1.1987e-55	atrF	probable ATP-binding multidrug cassette transport protein [Sporisorium scitamineum]	Environmental Information Processing	Membrane transport	ko02010//ABC transporters	K08712	GO:0031224//intrinsic component of membrane	GO:0015405//P-P-bond-hydrolysis-driven transmembrane transporter activity;GO:0017111//nucleoside-triphosphatase activity;GO:0032550//purine ribonucleoside binding	GO:0044763//single-organism cellular process;GO:0051234//establishment of localization
gene-SPSC_00377	2854	3020	2356	682	640	719	190.83	200.8	182.77	49.45	41.57	53.91	191.467	48.31	-1.9867	1.528e-56	1.86359e-54	Rv1533	glycosyltransferase [Moesziomyces antarcticus T-34]	-	-	-	-	-	GO:0016703//oxidoreductase activity, acting on single donors with incorporation of molecular oxygen, incorporation of one atom of oxygen (internal monooxygenases or internal mixed function oxidases)	GO:0044710//single-organism metabolic process
gene-SPSC_00904	63	69	61	511	459	535	3.59	3.91	4.03	31.58	25.41	34.19	3.84333	30.3933	2.98332	2.9512e-55	3.53392e-53	SAT17	taurine catabolism dioxygenase TauD [Pseudozyma hubeiensis SY62]	-	-	-	-	-	GO:0016491//oxidoreductase activity	GO:0044710//single-organism metabolic process
gene-SPSC_00718	1670	1941	1619	451	449	414	64.06	74.04	72.06	18.76	16.73	17.81	70.0533	17.7667	-1.97928	2.27547e-54	2.67612e-52	YGR266W	plasma membrane protein [Pseudozyma hubeiensis SY62]	-	-	-	-	GO:0005739//mitochondrion;GO:0016020//membrane	-	-
gene-SPSC_05283	5226	4814	3865	1058	1194	984	181.57	166.31	155.79	39.86	40.29	38.34	167.89	39.4967	-2.08771	3.13723e-54	3.62488e-52	GAT2	glucocorticoid receptor-like protein [Melanopsichium pennsylvanicum 4]	-	-	-	-	-	GO:0003677//DNA binding;GO:0046914//transition metal ion binding	GO:0009987//cellular process;GO:0010468//regulation of gene expression
gene-SPSC_02905	5152	5621	4483	852	646	899	266.94	289.61	269.49	47.87	32.51	52.23	275.347	44.2033	-2.63902	8.85404e-54	1.00539e-51	LIP5	related to lipase family [Sporisorium scitamineum]	-	-	-	-	-	GO:0016788//hydrolase activity, acting on ester bonds	GO:0006629//lipid metabolic process;GO:0040007//growth;GO:0050896//response to stimulus
gene-SPSC_00619	1201	1340	1007	7819	10873	6946	47.52	52.72	46.23	335.45	417.87	308.18	48.8233	353.833	2.85743	4.0073e-51	4.47324e-49	COX15	related to COX15-cytochrome oxidase assembly factor [Sporisorium scitamineum]	Metabolism;Metabolism;Metabolism;Metabolism	Global and overview maps;Global and overview maps;Energy metabolism;Metabolism of cofactors and vitamins	ko01100//Metabolic pathways;ko01110//Biosynthesis of secondary metabolites;ko00190//Oxidative phosphorylation;ko00860//Porphyrin and chlorophyll metabolism	K02259;K02259;K02259;K02259	GO:0031224//intrinsic component of membrane	GO:0016491//oxidoreductase activity	GO:0044710//single-organism metabolic process
gene-SPSC_03185	9480	9890	7923	2403	2262	2635	217.37	225.49	210.77	59.74	50.38	67.75	217.877	59.29	-1.87765	5.34172e-51	5.86343e-49	--	mfs general substrate transporter [Melanopsichium pennsylvanicum 4]	-	-	-	-	-	-	GO:0044763//single-organism cellular process
gene-SPSC_05151	276	315	256	1124	1102	1162	14.91	16.93	16.05	65.86	57.84	70.41	15.9633	64.7033	2.01908	5.78289e-51	6.24362e-49	--	uncharacterized protein SPSC_05151 [Sporisorium scitamineum]	-	-	-	-	-	-	-
gene-SPSC_06352	12455	13623	9274	1250	1878	1271	541.1	588.51	467.45	58.88	79.25	61.92	532.353	66.6833	-2.99699	9.10925e-51	9.67638e-49	MAC2	probable acyltransferase invovled in MEL production [Sporisorium scitamineum]	-	-	-	-	-	-	-
gene-SPSC_03935	35	20	17	1013	594	606	1.36	0.77	0.77	42.61	22.38	26.36	0.966667	30.45	4.97728	1.00388e-50	1.04946e-48	--	major facilitator superfamily transporter [Melanopsichium pennsylvanicum 4]	-	-	-	-	GO:0031224//intrinsic component of membrane	-	GO:0044763//single-organism cellular process
gene-SPSC_03731	10	4	4	1079	612	523	0.36	0.14	0.17	42.43	21.56	21.27	0.223333	28.42	6.99156	2.86067e-50	2.94381e-48	fer7	related to Siderophore iron transporter 3 [Sporisorium scitamineum]	-	-	-	-	GO:0031224//intrinsic component of membrane	-	GO:0044763//single-organism cellular process
gene-SPSC_02878	1691	1612	1611	276	254	179	169.37	160.55	187.21	29.97	24.71	20.1	172.377	24.9267	-2.7898	4.02055e-50	4.07375e-48	--	Rare lipoprotein A (RlpA)-like double-psi beta-barrel [Malassezia restricta CBS 7877]	-	-	-	-	-	-	-
gene-SPSC_05296	2737	3009	2248	604	577	676	165.45	180.87	157.66	39.59	33.88	45.82	167.993	39.7633	-2.07889	9.74118e-50	9.72052e-48	srdG	related to soluble epoxide hydrolase [Sporisorium scitamineum]	Metabolism;Cellular Processes;Metabolism	Global and overview maps;Transport and catabolism;Lipid metabolism	ko01100//Metabolic pathways;ko04146//Peroxisome;ko00590//Arachidonic acid metabolism	K08726;K08726;K08726	-	GO:0003824//catalytic activity	-
gene-SPSC_02672	1727	1894	1389	8434	12487	10265	69.13	75.39	64.51	366.07	485.52	460.76	69.6767	437.45	2.65037	2.70617e-49	2.66013e-47	codA	related to Choline dehydrogenase [Sporisorium scitamineum]	-	-	-	-	-	GO:0000166//nucleotide binding;GO:0016899//oxidoreductase activity, acting on the CH-OH group of donors, oxygen as acceptor	GO:0019695//choline metabolic process
gene-SPSC_04446	3738	4261	3318	1206	1157	1141	95.6	108.36	98.45	33.44	28.74	32.72	100.803	31.6333	-1.67203	1.15365e-48	1.1092e-46	--	uncharacterized protein SPSC_04446 [Sporisorium scitamineum]	-	-	-	-	-	-	-
gene-SPSC_02601	1415	1537	1383	344	357	280	133.88	144.61	151.82	35.29	32.81	29.71	143.437	32.6033	-2.13732	1.16208e-48	1.1092e-46	--	related to PUN1-plasma membrane protein with a role in cell wall integrity [Sporisorium scitamineum]	-	-	-	-	-	-	-
gene-SPSC_04829	3202	2995	3549	543	405	436	207.16	192.68	266.39	38.09	25.45	31.63	222.077	31.7233	-2.80744	2.19775e-48	2.06777e-46	--	extracellular dioxygenase [Moesziomyces aphidis DSM 70725]	-	-	-	-	-	GO:0005506//iron ion binding;GO:0016491//oxidoreductase activity	GO:0008152//metabolic process
gene-SPSC_00882	2300	2350	1979	529	650	590	72.16	73.31	72.03	18	19.81	20.76	72.5	19.5233	-1.89278	2.52823e-48	2.3452e-46	terD	probable phenol 2-monooxygenase [Sporisorium scitamineum]	-	-	-	-	-	-	-
gene-SPSC_03724	474	468	529	59	46	53	25.38	24.92	32.87	3.43	2.39	3.18	27.7233	3	-3.20807	4.44735e-48	4.06809e-46	hgo	probable homogentisate 1,2-dioxygenase [Sporisorium scitamineum]	Metabolism;Metabolism	Global and overview maps;Amino acid metabolism	ko01100//Metabolic pathways;ko00350//Tyrosine metabolism	K00451;K00451	-	GO:0016702//oxidoreductase activity, acting on single donors with incorporation of molecular oxygen, incorporation of two atoms of oxygen	GO:0006570//tyrosine metabolic process
gene-SPSC_03221	4120	3475	3752	780	635	567	340.08	285.23	359.32	69.81	50.91	52.48	328.21	57.7333	-2.50714	2.34049e-47	2.11157e-45	--	lysophospholipase [Pseudozyma hubeiensis SY62]	Cellular Processes;Cellular Processes;Genetic Information Processing	Cell growth and death;Cell growth and death;Folding, sorting and degradation	ko04111//Cell cycle - yeast;ko04113//Meiosis - yeast;ko04120//Ubiquitin mediated proteolysis	K03363;K03363;K03363	-	GO:0003824//catalytic activity	-
gene-SPSC_06663	3609	2494	2331	241	347	214	273.39	187.86	204.87	19.8	25.53	18.18	222.04	21.17	-3.39073	2.80339e-47	2.49502e-45	--	Monooxygenase [Lasiodiplodia theobromae]	-	-	-	-	-	-	-
gene-SPSC_04434	2122	1407	2135	190	193	161	104.95	69.2	122.51	10.19	9.27	8.93	98.8867	9.46333	-3.38536	2.89796e-46	2.5448e-44	phyA	related to 3-phytase A precursor [Sporisorium scitamineum]	-	-	-	-	-	GO:0042578//phosphoric ester hydrolase activity	GO:0006796//phosphate-containing compound metabolic process
gene-SPSC_03632	584	677	424	40	51	64	37.89	43.67	31.91	2.81	3.21	4.66	37.8233	3.56	-3.40933	1.5817e-45	1.37067e-43	NUDT15	related to coenzyme A diphosphatase [Sporisorium scitamineum]	-	-	-	-	-	GO:0003824//catalytic activity	-
gene-SPSC_00258	7937	8551	7067	2244	2059	1697	328.14	351.54	338.98	100.59	82.69	78.67	339.553	87.3167	-1.95931	4.31031e-45	3.68671e-43	HXT1	related to HXT1-Low-affinity hexose facilitator [Sporisorium scitamineum]	Cellular Processes	Cell growth and death	ko04113//Meiosis - yeast	K08139	GO:0031224//intrinsic component of membrane	GO:0022857//transmembrane transporter activity	GO:0006810//transport;GO:0044763//single-organism cellular process
gene-SPSC_02816	3285	2699	2885	349	217	362	127.65	104.29	130.07	14.71	8.19	15.77	120.67	12.89	-3.22674	4.70523e-45	3.9729e-43	FRE7	related to ferric reductase [Sporisorium scitamineum]	-	-	-	-	GO:0031224//intrinsic component of membrane	GO:0003824//catalytic activity	GO:0044710//single-organism metabolic process
gene-SPSC_01293	1090	1052	1071	181	237	176	110.09	105.66	125.51	19.82	23.25	19.93	113.753	21	-2.43745	4.80334e-45	4.00441e-43	ARB_05911	probable lysozyme [Sporisorium scitamineum]	-	-	-	-	-	GO:0016787//hydrolase activity	GO:0000270//peptidoglycan metabolic process;GO:0009056//catabolic process;GO:0044036//cell wall macromolecule metabolic process;GO:0044238//primary metabolic process
gene-SPSC_05372	5744	6186	5662	1211	1597	1355	420.48	450.29	480.89	96.12	113.56	111.23	450.553	106.97	-2.07449	1.09906e-44	9.04805e-43	ARI	related to GCY1-galactose-induced protein of aldo/keto reductase family [Sporisorium scitamineum]	Metabolism;Metabolism	Global and overview maps;Carbohydrate metabolism	ko01100//Metabolic pathways;ko00040//Pentose and glucuronate interconversions	K18107;K18107	-	GO:0004033//aldo-keto reductase (NADP) activity	GO:0019318//hexose metabolic process;GO:0019400//alditol metabolic process
gene-SPSC_01773	1833	2050	1850	457	392	330	109.15	121.38	127.81	29.51	22.67	22.03	119.447	24.7367	-2.27164	1.36536e-44	1.11015e-42	psd3	related to phosphatidylserine decarboxylase proenzyme 2 precursor [Sporisorium scitamineum]	-	-	-	-	-	-	GO:0006658//phosphatidylserine metabolic process;GO:0009607//response to biotic stimulus;GO:0042594//response to starvation;GO:0044182//filamentous growth of a population of unicellular organisms;GO:0044711//single-organism biosynthetic process;GO:0046337//phosphatidylethanolamine metabolic process;GO:1901576//organic substance biosynthetic process
gene-SPSC_04390	1788	1154	1149	12740	10677	9117	74.7	47.94	55.69	577.09	433.26	427.09	59.4433	479.147	3.01088	3.3482e-44	2.68918e-42	prnB	probable general amino acid permease [Sporisorium scitamineum]	-	-	-	-	GO:0031224//intrinsic component of membrane	GO:0046943//carboxylic acid transmembrane transporter activity	GO:0006865//amino acid transport;GO:0044763//single-organism cellular process
gene-SPSC_03098	41366	46852	31180	7266	5944	7915	1664.21	1874.33	1455.39	316.96	232.28	357.07	1664.64	302.103	-2.4621	3.66702e-44	2.90976e-42	Slc28a3	related to Sodium/nucleoside cotransporter [Sporisorium scitamineum]	-	-	-	-	-	-	GO:0015864//pyrimidine nucleoside transport
gene-SPSC_04833	4255	3865	2953	858	681	788	148.91	134.5	119.9	32.56	23.15	30.92	134.437	28.8767	-2.21895	2.7472e-43	2.15394e-41	--	related to regulator of Ustilagic Acid biosynthesis [Sporisorium scitamineum]	-	-	-	-	-	-	-
gene-SPSC_03267	3604	3690	3070	953	1161	987	247.2	251.67	244.31	70.88	77.35	75.91	247.727	74.7133	-1.72931	3.0921e-43	2.39583e-41	PA1024	probable 2-Nitropropane dioxygenase [Sporisorium scitamineum]	-	-	-	-	-	GO:0016703//oxidoreductase activity, acting on single donors with incorporation of molecular oxygen, incorporation of one atom of oxygen (internal monooxygenases or internal mixed function oxidases)	GO:0044710//single-organism metabolic process
gene-SPSC_00333	10115	11014	8842	2488	2796	3031	324.57	351.43	329.18	86.57	87.15	109.06	335.06	94.26	-1.8297	4.73828e-43	3.62864e-41	katG	probable catalase 2 [Sporisorium scitamineum]	Metabolism;Metabolism;Metabolism;Metabolism	Global and overview maps;Global and overview maps;Amino acid metabolism;Amino acid metabolism	ko01100//Metabolic pathways;ko01110//Biosynthesis of secondary metabolites;ko00380//Tryptophan metabolism;ko00360//Phenylalanine metabolism	K03782;K03782;K03782;K03782	GO:0016020//membrane;GO:0044424//intracellular part	GO:0004601//peroxidase activity;GO:0016307//phosphatidylinositol phosphate kinase activity;GO:0043169//cation binding;GO:0046906//tetrapyrrole binding	GO:0000003//reproduction;GO:0003006//developmental process involved in reproduction;GO:0006979//response to oxidative stress;GO:0007346//regulation of mitotic cell cycle;GO:0009408//response to heat;GO:0019520//aldonic acid metabolic process;GO:0033554//cellular response to stress;GO:0042743//hydrogen peroxide metabolic process;GO:0046488//phosphatidylinositol metabolic process
gene-SPSC_02625	15679	7123	12084	594	314	535	605.35	273.47	541.3	24.87	11.78	23.16	473.373	19.9367	-4.56948	9.13968e-43	6.91884e-41	FRE1	related to Ferric reductase transmembrane component 1 precursor [Sporisorium scitamineum]	-	-	-	-	GO:0031224//intrinsic component of membrane	GO:0003824//catalytic activity	GO:0044710//single-organism metabolic process
gene-SPSC_06449	19189	18498	13098	909	888	1702	444.67	426.24	352.15	22.84	19.99	44.23	407.687	29.02	-3.81234	1.07937e-42	8.0781e-41	subC	related to subtilisin-like serine protease [Sporisorium scitamineum]	-	-	-	-	GO:0030312//external encapsulating structure	GO:0070011//peptidase activity, acting on L-amino acid peptides	GO:0019538//protein metabolic process
gene-SPSC_06163	2493	2639	2262	723	637	753	203.67	214.39	214.41	64.05	50.55	68.98	210.823	61.1933	-1.78459	2.85215e-42	2.11059e-40	VdtF	probable NADPH-dependent beta-ketoacyl reductase (rhlG) [Sporisorium scitamineum]	-	-	-	-	-	GO:0008875//gluconate dehydrogenase activity	GO:0044710//single-organism metabolic process
gene-SPSC_06122	314	345	234	14	27	15	26.84	29.33	23.21	1.3	2.24	1.44	26.46	1.66	-3.99456	4.18831e-42	3.06491e-40	--	uncharacterized protein SPSC_06122 [Sporisorium scitamineum]	-	-	-	-	-	-	-
gene-SPSC_02283	1054	1008	924	213	227	157	32.81	31.2	33.37	7.19	6.86	5.48	32.46	6.51	-2.31793	5.24422e-42	3.79543e-40	--	C6 transcription factor [Pseudozyma hubeiensis SY62]	-	-	-	-	-	-	-
gene-SPSC_03151	7645	7982	5704	858	1257	738	309.13	320.94	267.6	37.62	49.37	33.46	299.223	40.15	-2.89775	1.02081e-41	7.30769e-40	ARB_06414	probable serine-type carboxypeptidase f precursor [Sporisorium scitamineum]	-	-	-	-	-	GO:0004180//carboxypeptidase activity	GO:0019538//protein metabolic process
gene-SPSC_03881	825	760	593	115	151	107	30.29	27.75	25.26	4.58	5.38	4.41	27.7667	4.79	-2.53526	1.93189e-41	1.36811e-39	4CLL8	related to 4-coumarate--CoA ligase 1 [Sporisorium scitamineum]	-	-	-	-	-	GO:0003824//catalytic activity	-
gene-SPSC_05134	6074	6272	4894	699	582	973	326.74	335.49	305.44	40.77	30.41	58.69	322.557	43.29	-2.89745	3.39717e-41	2.38019e-39	apdG	related to acyl-CoA dehydrogenase [Sporisorium scitamineum]	-	-	-	-	-	GO:0000166//nucleotide binding;GO:0016491//oxidoreductase activity	GO:0044710//single-organism metabolic process
gene-SPSC_01177	36	23	39	480	450	335	1.12	0.71	1.41	16.24	13.64	11.72	1.08	13.8667	3.68252	4.75699e-40	3.29785e-38	--	RNA binding repeat containing protein [Pseudozyma hubeiensis SY62]	-	-	-	-	-	-	-
gene-SPSC_02305	7582	7085	6525	2186	1727	1917	250.34	232.61	249.96	78.26	55.39	70.97	244.303	68.2067	-1.84069	5.03111e-40	3.45155e-38	PAL1	probable Pal1-Phenylalanine ammonia-lyase [Sporisorium scitamineum]	Metabolism;Metabolism;Metabolism	Global and overview maps;Global and overview maps;Amino acid metabolism	ko01100//Metabolic pathways;ko01110//Biosynthesis of secondary metabolites;ko00360//Phenylalanine metabolism	K10775;K10775;K10775	GO:0044424//intracellular part	GO:0016841//ammonia-lyase activity	GO:0006558//L-phenylalanine metabolic process;GO:0009699//phenylpropanoid biosynthetic process
gene-SPSC_01670	1972	1890	1551	4838	4986	4576	61.87	58.96	56.46	164.58	151.94	160.98	59.0967	159.167	1.42939	6.76355e-40	4.59224e-38	mdr2	probable ATP-binding cassette (ABC) transporter [Sporisorium scitamineum]	Environmental Information Processing	Membrane transport	ko02010//ABC transporters	K05657	GO:0031224//intrinsic component of membrane	GO:0004672//protein kinase activity;GO:0015405//P-P-bond-hydrolysis-driven transmembrane transporter activity;GO:0017111//nucleoside-triphosphatase activity;GO:0032550//purine ribonucleoside binding	GO:0006810//transport;GO:0008152//metabolic process;GO:0044763//single-organism cellular process
gene-SPSC_06166	3460	3115	3250	935	774	831	158.36	141.77	172.58	46.4	34.41	42.65	157.57	41.1533	-1.93691	7.65023e-40	5.14127e-38	--	uncharacterized protein SPSC_06166 [Sporisorium scitamineum]	-	-	-	-	-	-	-
gene-SPSC_05334	19651	19457	13782	781	665	1536	582.9	573.9	474.31	25.12	19.16	51.09	543.703	31.79	-4.09617	1.09237e-39	7.26701e-38	OPT3	related to OPT1-High-affinity glutathione transporter [Sporisorium scitamineum]	-	-	-	-	-	-	-
gene-SPSC_05140	6253	6222	5048	1816	1490	1742	229.93	227.5	215.36	72.4	53.22	71.83	224.263	65.8167	-1.76867	2.6621e-39	1.75326e-37	--	Glucosamine-6-phosphate isomerase (EC (Glucosamine-6-phosphate deaminase) [Ganoderma boninense]	-	-	-	-	-	-	-
gene-SPSC_03044	343	294	358	2175	1656	2002	27.1	23.1	32.81	186.31	127.08	177.35	27.67	163.58	2.5636	3.10793e-39	2.02661e-37	--	related to deacetylase [Sporisorium scitamineum]	-	-	-	-	-	GO:0016787//hydrolase activity	-
gene-SPSC_05616	124	105	97	610	624	485	4.04	3.41	3.67	21.57	19.77	17.74	3.70667	19.6933	2.40951	4.15856e-39	2.68513e-37	--	uncharacterized protein SPSC_05616 [Sporisorium scitamineum]	-	-	-	-	-	-	-
gene-SPSC_01541	1454	1396	1444	316	232	214	57.72	55.11	66.51	13.6	8.95	9.53	59.78	10.6933	-2.48295	4.70117e-39	3.00601e-37	SKN1	related to KRE6-glucan synthase subunit [Sporisorium scitamineum]	-	-	-	-	-	GO:0003824//catalytic activity	-
gene-SPSC_01013	1200	1163	1040	289	245	311	50.66	48.82	50.94	13.23	10.05	14.72	50.14	12.6667	-1.98493	9.46928e-39	5.9966e-37	4CL2	related to 4-coumarate--CoA ligase [Sporisorium scitamineum]	Metabolism;Metabolism;Metabolism	Global and overview maps;Global and overview maps;Metabolism of cofactors and vitamins	ko01100//Metabolic pathways;ko01110//Biosynthesis of secondary metabolites;ko00130//Ubiquinone and other terpenoid-quinone biosynthesis	K01904;K01904;K01904	-	GO:0003824//catalytic activity	-
gene-SPSC_01157	3943	3353	3151	1156	1091	1062	114.13	96.51	105.82	36.28	30.67	34.47	105.487	33.8067	-1.64168	9.94206e-39	6.23604e-37	--	Helix loop helix transcription factor EB [Ceraceosorus bombacis]	-	-	-	-	-	-	-
gene-SPSC_05234	365	354	269	52	43	33	28.18	27.18	24.1	4.35	3.23	2.86	26.4867	3.48	-2.92811	4.56953e-38	2.83914e-36	ECI2	related to ECI1-delta3-cis-delta2-trans-enoyl-CoA isomerase [Sporisorium scitamineum]	Cellular Processes;Metabolism	Transport and catabolism;Lipid metabolism	ko04146//Peroxisome;ko00071//Fatty acid degradation	K13239;K13239	-	GO:0003824//catalytic activity	-
gene-SPSC_03873	796	752	589	173	143	166	25.51	23.96	21.9	6.01	4.45	5.96	23.79	5.47333	-2.11986	5.16977e-38	3.18207e-36	UTR2	related to cell wall protein UTR2 [Sporisorium scitamineum]	-	-	-	-	-	GO:0003824//catalytic activity	GO:0044238//primary metabolic process
gene-SPSC_02288	69719	72074	59460	3028	7362	3927	4225.09	4343.27	4180.7	198.97	433.36	266.86	4249.69	299.73	-3.82562	9.49464e-38	5.78997e-36	pr1	related to pepsin precursor (aspartate protease) [Sporisorium scitamineum]	-	-	-	-	-	-	GO:0019538//protein metabolic process
gene-SPSC_04329	10029	7853	8098	2201	1687	1850	200.23	155.9	187.58	47.65	32.71	41.42	181.237	40.5933	-2.15856	4.27945e-37	2.58573e-35	--	Sterile alpha motif/pointed domain [Ceraceosorus bombacis]	-	-	-	-	-	-	-
gene-SPSC_05846	872	939	816	257	287	243	60.15	64.41	65.31	19.22	19.23	18.8	63.29	19.0833	-1.72966	5.62215e-37	3.36613e-35	lipI	alpha/beta-hydrolase [Moesziomyces antarcticus]	-	-	-	-	-	GO:0003824//catalytic activity	-
gene-SPSC_03236	123	136	115	709	546	586	5.74	6.31	6.23	35.87	24.75	30.66	6.09333	30.4267	2.32003	7.44329e-37	4.41635e-35	--	6-phosphogluconate dehydrogenase [Moesziomyces antarcticus]	-	-	-	-	-	-	-
gene-SPSC_01264	1072	1081	890	237	287	202	101.43	101.7	97.7	24.31	26.38	21.43	100.277	24.04	-2.06048	1.31527e-36	7.73423e-35	PXG2	related to calcium-binding protein caleosin [Ustilago trichophora]	Metabolism	Lipid metabolism	ko00073//Cutin, suberine and wax biosynthesis	K17991	-	-	-
gene-SPSC_00341	1051	1134	960	338	321	350	52.52	56.35	55.66	18.32	15.58	19.61	54.8433	17.8367	-1.62047	1.76747e-36	1.03014e-34	CNBN1520	related to Acetate kinase [Sporisorium scitamineum]	Metabolism;Metabolism;Metabolism;Metabolism;Metabolism;Metabolism	Global and overview maps;Global and overview maps;Carbohydrate metabolism;Carbohydrate metabolism;Energy metabolism;Metabolism of other amino acids	ko01100//Metabolic pathways;ko01200//Carbon metabolism;ko00620//Pyruvate metabolism;ko00640//Propanoate metabolism;ko00680//Methane metabolism;ko00430//Taurine and hypotaurine metabolism	K00925;K00925;K00925;K00925;K00925;K00925	-	-	-
gene-SPSC_00209	5328	3618	3857	208	103	299	262.97	177.57	220.87	11.13	4.94	16.55	220.47	10.8733	-4.34172	2.14975e-36	1.24195e-34	--	NRPS-like enzyme [Pseudozyma hubeiensis SY62]	-	-	-	-	-	GO:0016620//oxidoreductase activity, acting on the aldehyde or oxo group of donors, NAD or NADP as acceptor	-
gene-SPSC_00447	6567	6891	5556	2316	1984	2199	257.7	268.9	252.96	98.55	75.62	96.76	259.853	90.31	-1.52474	2.83157e-36	1.62163e-34	UGA4	related to UGA4-GABA permease-also involved in delta-aminolevulinate transport [Sporisorium scitamineum]	-	-	-	-	GO:0031224//intrinsic component of membrane	GO:0046943//carboxylic acid transmembrane transporter activity	GO:0044765//single-organism transport
gene-SPSC_06071	1490	1540	1333	188	267	137	103.68	106.56	107.62	14.19	18.05	10.69	105.953	14.31	-2.88833	5.52559e-36	3.1372e-34	adhA	probable NADP-dependent alcohol dehydrogenase [Sporisorium scitamineum]	-	-	-	-	-	GO:0016491//oxidoreductase activity;GO:0043169//cation binding	GO:0044710//single-organism metabolic process
gene-SPSC_02906	3636	3187	3559	356	168	348	151.9	132.39	172.5	16.13	6.82	16.3	152.263	13.0833	-3.54077	1.64502e-35	9.2599e-34	STL1	probable sugar transporter [Sporisorium scitamineum]	-	-	-	-	GO:0031224//intrinsic component of membrane	GO:0022857//transmembrane transporter activity	GO:0006810//transport;GO:0044763//single-organism cellular process
gene-SPSC_05028	3352	3186	3600	674	447	597	126.96	120	158.2	27.68	16.45	25.36	135.053	23.1633	-2.54361	1.79556e-35	1.00217e-33	ydcJ	related to DUF1338 domain protein [Ustilago bromivora]	-	-	-	-	-	-	-
gene-SPSC_04997	202	236	230	1475	2456	1462	13	15.1	17.17	102.92	153.51	105.49	15.09	120.64	2.99904	5.83104e-35	3.22716e-33	--	related to Endo-1,4-beta-xylanase [Sporisorium scitamineum]	-	-	-	-	-	GO:0016787//hydrolase activity	GO:0044238//primary metabolic process
gene-SPSC_05665	1404	1458	1080	191	110	197	49.79	51.41	44.44	7.34	3.79	7.83	48.5467	6.32	-2.94138	7.70771e-35	4.23025e-33	DUR3	probable DUR3-Urea permease [Sporisorium scitamineum]	-	-	-	-	GO:0031224//intrinsic component of membrane	GO:0005215//transporter activity	GO:0044763//single-organism cellular process;GO:0044765//single-organism transport;GO:0071702//organic substance transport;GO:0071705//nitrogen compound transport
gene-SPSC_04314	9131	9126	8256	3064	3607	3043	410.08	407.56	430.19	149.21	157.35	153.25	415.943	153.27	-1.44031	1.95777e-34	1.06561e-32	acu-9	probable malate synthase, glyoxysomal [Sporisorium scitamineum]	Metabolism;Metabolism;Metabolism;Metabolism;Metabolism	Global and overview maps;Global and overview maps;Global and overview maps;Carbohydrate metabolism;Carbohydrate metabolism	ko01100//Metabolic pathways;ko01110//Biosynthesis of secondary metabolites;ko01200//Carbon metabolism;ko00620//Pyruvate metabolism;ko00630//Glyoxylate and dicarboxylate metabolism	K01638;K01638;K01638;K01638;K01638	GO:0044439//peroxisomal part	GO:0016833//oxo-acid-lyase activity;GO:0046912//transferase activity, transferring acyl groups, acyl groups converted into alkyl on transfer	GO:0006083//acetate metabolic process;GO:0006101//citrate metabolic process;GO:0006631//fatty acid metabolic process;GO:0007275//multicellular organism development;GO:0044262//cellular carbohydrate metabolic process
gene-SPSC_04908	1495	1701	1027	318	314	287	47.09	53.28	37.53	10.86	9.61	10.14	45.9667	10.2033	-2.17155	3.63992e-34	1.96496e-32	--	protein transport protein [Pseudozyma hubeiensis SY62]	-	-	-	-	-	-	-
gene-SPSC_02818	1661	1840	1569	496	422	523	206.01	226.93	225.78	66.7	50.84	72.74	219.573	63.4267	-1.79154	4.27105e-34	2.28692e-32	SPAC9E9.04	endoplasmic reticulum protein [Pseudozyma hubeiensis SY62]	Genetic Information Processing	Folding, sorting and degradation	ko04141//Protein processing in endoplasmic reticulum	K14009	GO:0031224//intrinsic component of membrane	-	GO:0015031//protein transport
gene-SPSC_00329	2646	2706	2436	1107	1081	1067	82.15	83.54	87.75	37.27	32.6	37.15	84.48	35.6733	-1.24376	2.84647e-33	1.51184e-31	RTC2	pq loop repeat protein [Pseudozyma hubeiensis SY62]	-	-	-	-	GO:0016020//membrane	-	GO:0009987//cellular process;GO:0044699//single-organism process
gene-SPSC_01719	1570	1739	1408	7618	10200	6195	61.91	68.19	64.42	325.75	390.72	273.95	64.84	330.14	2.34812	3.13797e-33	1.65333e-31	malA	related to NADP-dependent malic enzyme [Sporisorium scitamineum]	Metabolism;Metabolism;Metabolism	Global and overview maps;Global and overview maps;Carbohydrate metabolism	ko01100//Metabolic pathways;ko01200//Carbon metabolism;ko00620//Pyruvate metabolism	K00029;K00029;K00029	-	GO:0000166//nucleotide binding;GO:0004470//malic enzyme activity;GO:0043169//cation binding	GO:0043648//dicarboxylic acid metabolic process
gene-SPSC_05218	10524	10342	10138	1403	1577	752	161.59	157.9	180.6	23.36	23.52	12.95	166.697	19.9433	-3.06325	1.10381e-32	5.76958e-31	atrF	related to ATP-binding multidrug cassette transport protein [Sporisorium scitamineum]	Environmental Information Processing	Membrane transport	ko02010//ABC transporters	K08712	GO:0031224//intrinsic component of membrane	GO:0015405//P-P-bond-hydrolysis-driven transmembrane transporter activity;GO:0017111//nucleoside-triphosphatase activity;GO:0032550//purine ribonucleoside binding	GO:0042493//response to drug;GO:0044763//single-organism cellular process;GO:0051234//establishment of localization
gene-SPSC_05029	8882	7608	10263	1509	957	1290	385.87	328.67	517.3	71.08	40.38	62.84	410.613	58.1	-2.82117	1.14797e-32	5.95318e-31	alh-9	probable aldehyde dehydrogenase family 7 member A1 [Sporisorium scitamineum]	Metabolism;Metabolism;Metabolism;Metabolism;Metabolism;Metabolism;Metabolism;Metabolism;Metabolism;Metabolism;Metabolism;Metabolism;Metabolism;Metabolism	Global and overview maps;Global and overview maps;Amino acid metabolism;Carbohydrate metabolism;Amino acid metabolism;Carbohydrate metabolism;Lipid metabolism;Amino acid metabolism;Amino acid metabolism;Lipid metabolism;Amino acid metabolism;Metabolism of other amino acids;Amino acid metabolism;Carbohydrate metabolism	ko01100//Metabolic pathways;ko01110//Biosynthesis of secondary metabolites;ko00280//Valine, leucine and isoleucine degradation;ko00010//Glycolysis / Gluconeogenesis;ko00260//Glycine, serine and threonine metabolism;ko00620//Pyruvate metabolism;ko00071//Fatty acid degradation;ko00330//Arginine and proline metabolism;ko00380//Tryptophan metabolism;ko00561//Glycerolipid metabolism;ko00310//Lysine de…	K14085;K14085;K14085;K14085;K14085;K14085;K14085;K14085;K14085;K14085;K14085;K14085;K14085;K14085	-	GO:0016903//oxidoreductase activity, acting on the aldehyde or oxo group of donors	GO:0044710//single-organism metabolic process
gene-SPSC_01528	630	672	617	178	144	128	43.84	46.5	49.81	13.43	9.73	9.99	46.7167	11.05	-2.07989	1.18126e-32	6.07795e-31	--	Cyclase domain containing protein [Pyrenophora tritici-repentis]	-	-	-	-	-	-	GO:0006569//tryptophan catabolic process
gene-SPSC_01250	23	21	12	262	338	197	0.89	0.81	0.54	11.02	12.74	8.57	0.746667	10.7767	3.8513	2.03608e-32	1.0395e-30	--	class I alpha-mannosidase [Pseudozyma hubeiensis SY62]	-	-	-	-	-	-	-
gene-SPSC_02724	3493	3540	3094	985	684	863	81.1	81.73	83.35	24.8	15.43	22.47	82.06	20.9	-1.97318	2.27291e-31	1.15149e-29	CHS3	chitin synthase 3 [Sporisorium scitamineum]	Metabolism;Metabolism	Global and overview maps;Carbohydrate metabolism	ko01100//Metabolic pathways;ko00520//Amino sugar and nucleotide sugar metabolism	K00698;K00698	GO:0016020//membrane	GO:0016757//transferase activity, transferring glycosyl groups	GO:0006023//aminoglycan biosynthetic process
gene-SPSC_06524	840	768	728	2944	2369	2992	22.85	20.77	22.98	86.83	62.59	91.26	22.2	80.2267	1.85352	2.53535e-31	1.27464e-29	--	related to transposases [Sporisorium scitamineum]	-	-	-	-	-	-	-
gene-SPSC_04485	26	28	27	221	189	193	1.98	2.12	2.39	18.27	14	16.5	2.16333	16.2567	2.9097	4.73462e-31	2.36229e-29	ldhD	2-hydroxyacid dehydrogenase [Melanopsichium pennsylvanicum 4]	-	-	-	-	-	-	-
gene-SPSC_04883	3407	3855	3188	13830	20559	13650	248.65	279.76	269.94	1094.41	1457.4	1117.07	266.117	1222.96	2.20025	4.96373e-31	2.45798e-29	phb2	probable PHB2-prohibitin [Sporisorium scitamineum]	-	-	-	-	GO:0019866//organelle inner membrane;GO:0043231//intracellular membrane-bounded organelle	-	GO:0007569//cell aging;GO:0030162//regulation of proteolysis;GO:0044267//cellular protein metabolic process;GO:0048308//organelle inheritance
gene-SPSC_06323	1229	1311	971	3680	4547	3486	26.92	28.55	24.67	87.39	96.73	85.61	26.7133	89.91	1.75092	6.6423e-31	3.24595e-29	ileS	probable ISM1-isoleucine--tRNA ligase, mitochondrial [Sporisorium scitamineum]	Genetic Information Processing	Translation	ko00970//Aminoacyl-tRNA biosynthesis	K01870	GO:0044424//intracellular part	GO:0004812//aminoacyl-tRNA ligase activity;GO:0032550//purine ribonucleoside binding;GO:0052689//carboxylic ester hydrolase activity	GO:0006418//tRNA aminoacylation for protein translation;GO:0006448//regulation of translational elongation
gene-SPSC_00335	5389	6446	4685	1407	1355	1703	181.43	215.8	183	51.36	44.31	64.29	193.41	53.32	-1.85891	6.65356e-31	3.24595e-29	AO-I	related to Copper amine oxidase 1 [Sporisorium scitamineum]	Metabolism;Metabolism;Metabolism;Metabolism;Metabolism;Metabolism	Global and overview maps;Global and overview maps;Amino acid metabolism;Metabolism of other amino acids;Amino acid metabolism;Amino acid metabolism	ko01100//Metabolic pathways;ko01110//Biosynthesis of secondary metabolites;ko00260//Glycine, serine and threonine metabolism;ko00410//beta-Alanine metabolism;ko00350//Tyrosine metabolism;ko00360//Phenylalanine metabolism	K00276;K00276;K00276;K00276;K00276;K00276	-	GO:0016641//oxidoreductase activity, acting on the CH-NH2 group of donors, oxygen as acceptor;GO:0043169//cation binding;GO:0048037//cofactor binding	GO:0044710//single-organism metabolic process;GO:1901564//organonitrogen compound metabolic process
gene-SPSC_04983	1355	1284	960	340	390	333	25.01	23.56	20.56	6.8	6.99	6.89	23.0433	6.89333	-1.74108	8.15188e-31	3.94767e-29	rhp42	related to RAD4-Excision repair protein [Sporisorium scitamineum]	Genetic Information Processing	Replication and repair	ko03420//Nucleotide excision repair	K10838	GO:0043231//intracellular membrane-bounded organelle	GO:0003677//DNA binding	GO:0006281//DNA repair
gene-SPSC_03378	1505	1773	1530	444	350	451	76.17	89.22	89.84	24.36	17.21	25.59	85.0767	22.3867	-1.92612	9.34847e-31	4.49409e-29	CST26	related to CST26-protein required for incorporation of stearic acid into phosphatidylinositol [Sporisorium scitamineum]	Metabolism;Metabolism;Metabolism;Metabolism	Global and overview maps;Global and overview maps;Lipid metabolism;Lipid metabolism	ko01100//Metabolic pathways;ko01110//Biosynthesis of secondary metabolites;ko00564//Glycerophospholipid metabolism;ko00561//Glycerolipid metabolism	K13513;K13513;K13513;K13513	-	-	-
gene-SPSC_01540	1571	1802	1062	8202	11329	6981	44.35	50.58	34.78	251.05	310.63	220.97	43.2367	260.883	2.59308	9.833e-31	4.69276e-29	MEF1	probable MEF1-translation elongation factor G, mitochondrial [Sporisorium scitamineum]	-	-	-	-	GO:0043231//intracellular membrane-bounded organelle	GO:0008135//translation factor activity, RNA binding;GO:0017111//nucleoside-triphosphatase activity;GO:0032550//purine ribonucleoside binding	GO:0006414//translational elongation
gene-SPSC_01180	904	944	864	329	335	313	80.15	83.22	88.87	31.63	28.85	31.12	84.08	30.5333	-1.46138	1.00234e-30	4.74921e-29	EPHX2	related to epoxide hydrolase [Ustilago trichophora]	-	-	-	-	-	-	-
gene-SPSC_01797	2068	2068	1752	650	477	525	46.05	45.79	45.26	15.69	10.32	13.11	45.7	13.04	-1.80925	1.37568e-30	6.46698e-29	XPT1	RHTO0S25e00232g1_1 [Rhodotorula toruloides]	-	-	-	-	-	-	-
gene-SPSC_06332	1255	1342	1075	311	377	255	54.42	57.87	54.09	14.62	15.88	12.4	55.46	14.3	-1.95543	1.38452e-30	6.46698e-29	btgC	glucan beta-glucosidase, partial [Melanopsichium pennsylvanicum 4]	Metabolism;Metabolism	Global and overview maps;Carbohydrate metabolism	ko01100//Metabolic pathways;ko00500//Starch and sucrose metabolism	K01210;K01210	-	GO:0003824//catalytic activity	GO:0044238//primary metabolic process
gene-SPSC_02574	2363	2732	1835	251	346	446	154.55	177.68	139.24	17.8	21.98	32.71	157.157	24.1633	-2.70131	1.44053e-30	6.68123e-29	Acot8	probable peroxisomal acyl-coenzyme A thioester hydrolase 1 [Sporisorium scitamineum]	Metabolism;Cellular Processes	Global and overview maps;Transport and catabolism	ko01100//Metabolic pathways;ko04146//Peroxisome	K11992;K11992	-	GO:0016289//CoA hydrolase activity	-
gene-SPSC_00381	3914	2812	2632	792	668	735	57.23	40.89	44.65	12.56	9.49	12.05	47.59	11.3667	-2.06585	1.52686e-30	7.03212e-29	abcA6	related to ATP-binding cassette, sub-family A [Sporisorium scitamineum]	Environmental Information Processing	Membrane transport	ko02010//ABC transporters	K05643	GO:0031224//intrinsic component of membrane	GO:0017111//nucleoside-triphosphatase activity;GO:0032550//purine ribonucleoside binding	GO:0051234//establishment of localization
gene-SPSC_06617	220	215	173	28	30	33	13.9	13.5	12.68	1.92	1.84	2.34	13.36	2.03333	-2.716	2.24002e-30	1.0245e-28	--	uncharacterized protein SPSC_06617 [Sporisorium scitamineum]	-	-	-	-	-	-	-
gene-SPSC_00422	1850	1919	1744	4142	4414	4384	54.47	56.18	59.58	132.24	126.24	144.74	56.7433	134.407	1.24408	4.13065e-30	1.87617e-28	MDV1	related to CAF4-CCR4 associated factor [Sporisorium scitamineum]	-	-	-	-	GO:0031966//mitochondrial membrane	-	-
gene-SPSC_02427	2930	2097	2060	567	594	454	128.46	91.42	104.78	26.95	25.3	22.32	108.22	24.8567	-2.12226	7.86471e-30	3.54774e-28	--	cytoplasmic dynein intermediate chain [Pseudozyma hubeiensis SY62]	-	-	-	-	-	-	-
gene-SPSC_02271	9655	10211	9348	1262	1995	992	498.1	523.82	559.53	70.59	99.97	57.39	527.15	75.9833	-2.79446	8.31019e-30	3.72319e-28	afvA	related to flavin oxidoreductase [Sporisorium scitamineum]	-	-	-	-	-	GO:0003824//catalytic activity;GO:0032553//ribonucleotide binding	GO:0007275//multicellular organism development;GO:0044710//single-organism metabolic process
gene-SPSC_02945	4006	4040	3269	916	543	727	106.91	107.21	101.21	26.51	14.08	21.76	105.11	20.7833	-2.3384	1.06522e-29	4.74022e-28	SPBC543.05c	related to BOR1-boron efflux transporter [Sporisorium scitamineum]	-	-	-	-	GO:0031224//intrinsic component of membrane	GO:0008509//anion transmembrane transporter activity	GO:0006820//anion transport;GO:0034220//ion transmembrane transport
gene-SPSC_03210	1773	2037	1268	298	305	403	79.03	90.29	65.58	14.4	13.21	20.14	78.3	15.9167	-2.29847	1.08729e-29	4.80599e-28	--	microsomal dipeptidase [Moesziomyces antarcticus]	-	-	-	-	-	-	-
gene-SPSC_05548	672	707	698	191	165	201	24.56	25.69	29.6	7.57	5.86	8.24	26.6167	7.22333	-1.88159	3.06863e-29	1.34733e-27	--	uncharacterized protein SPSC_05548 [Sporisorium scitamineum]	-	-	-	-	-	-	-
gene-SPSC_05370	74	76	63	455	750	431	4.29	4.38	4.24	28.6	42.22	28.01	4.30333	32.9433	2.93646	3.13841e-29	1.36885e-27	SPBC460.04c	related to JLP1-Fe(II)-dependent sulfonate/alpha-ketoglutarate dioxygenase [Sporisorium scitamineum]	-	-	-	-	-	GO:0016491//oxidoreductase activity	GO:0044710//single-organism metabolic process
gene-SPSC_06121	2284	2168	2392	332	140	230	96.43	91.01	117.17	15.2	5.74	10.89	101.537	10.61	-3.2585	3.44512e-29	1.49273e-27	--	related to membrane protein Dik6 [Sporisorium scitamineum]	-	-	-	-	-	-	-
gene-SPSC_04552	668	651	669	184	141	171	63.2	61.25	73.44	18.88	12.96	18.14	65.9633	16.66	-1.98528	3.85397e-29	1.65897e-27	--	RNA polymerase II general transcription factor BTF3 and related proteins [Moesziomyces antarcticus T-34]	-	-	-	-	-	-	-
gene-SPSC_01729	4031	4188	4060	751	948	515	242.44	250.47	283.31	48.98	55.38	34.73	258.74	46.3633	-2.48045	4.87951e-29	2.08678e-27	pgl	6-phosphogluconolactonase [Melanopsichium pennsylvanicum 4]	-	-	-	-	-	-	-
gene-SPSC_01520	1018	1104	754	221	194	259	40.75	43.94	35.02	9.59	7.54	11.63	39.9033	9.58667	-2.05741	6.54278e-29	2.78005e-27	ARB_02965	related to Amidase family protein [Sporisorium scitamineum]	Metabolism;Metabolism;Metabolism;Metabolism	Global and overview maps;Amino acid metabolism;Amino acid metabolism;Amino acid metabolism	ko01100//Metabolic pathways;ko00330//Arginine and proline metabolism;ko00380//Tryptophan metabolism;ko00360//Phenylalanine metabolism	K01426;K01426;K01426;K01426	-	GO:0016879//ligase activity, forming carbon-nitrogen bonds	-
gene-SPSC_06131	3608	3833	3213	812	1145	782	146.14	154.38	150.99	35.66	45.05	35.52	150.503	38.7433	-1.95778	7.18547e-29	3.03356e-27	ywrD	related to lincomycin-condensing protein lmbA [Sporisorium scitamineum]	Metabolism;Metabolism;Metabolism;Metabolism	Global and overview maps;Metabolism of other amino acids;Metabolism of other amino acids;Metabolism of other amino acids	ko01100//Metabolic pathways;ko00480//Glutathione metabolism;ko00430//Taurine and hypotaurine metabolism;ko00460//Cyanoamino acid metabolism	K00681;K00681;K00681;K00681	-	GO:0016740//transferase activity	GO:0006790//sulfur compound metabolic process
gene-SPSC_06356	2588	2892	2468	579	716	425	117.55	130.62	130.06	28.52	31.59	21.65	126.077	27.2533	-2.2098	1.00765e-28	4.22699e-27	MAT1	related to acetyltransferase involved in MEL production [Sporisorium scitamineum]	-	-	-	-	-	-	-
gene-SPSC_05655	2350	2635	2186	569	802	607	159.36	177.68	171.99	41.84	52.83	46.16	169.677	46.9433	-1.8538	1.42812e-28	5.95291e-27	--	BQ2448_5274 [Microbotryum intermedium]	-	-	-	-	-	-	-
gene-SPSC_00190	1202	1292	1079	3382	3683	4338	48.67	52.02	50.73	148.52	144.89	197.03	50.4733	163.48	1.69552	1.49573e-28	6.19552e-27	gbsA	probable aldehyde dehydrogenase (mitochondrial) [Sporisorium scitamineum]	Metabolism;Metabolism;Metabolism;Metabolism;Metabolism;Metabolism;Metabolism;Metabolism;Metabolism;Metabolism;Metabolism;Metabolism;Metabolism	Global and overview maps;Global and overview maps;Amino acid metabolism;Carbohydrate metabolism;Carbohydrate metabolism;Lipid metabolism;Amino acid metabolism;Amino acid metabolism;Lipid metabolism;Amino acid metabolism;Metabolism of other amino acids;Amino acid metabolism;Carbohydrate metabolism	ko01100//Metabolic pathways;ko01110//Biosynthesis of secondary metabolites;ko00280//Valine, leucine and isoleucine degradation;ko00010//Glycolysis / Gluconeogenesis;ko00620//Pyruvate metabolism;ko00071//Fatty acid degradation;ko00330//Arginine and proline metabolism;ko00380//Tryptophan metabolism;ko00561//Glycerolipid metabolism;ko00310//Lysine degradation;ko00410//beta-Alanine metabolism;ko00340…	K00128;K00128;K00128;K00128;K00128;K00128;K00128;K00128;K00128;K00128;K00128;K00128;K00128	GO:0009295//nucleoid;GO:0043231//intracellular membrane-bounded organelle;GO:0044444//cytoplasmic part	GO:0016620//oxidoreductase activity, acting on the aldehyde or oxo group of donors, NAD or NADP as acceptor	GO:0006083//acetate metabolic process;GO:0034308//primary alcohol metabolic process;GO:0055114//oxidation-reduction process
gene-SPSC_05145	9476	8990	9258	3385	2750	2883	325.44	307.02	368.9	126.05	91.74	111.03	333.787	109.607	-1.60659	1.7374e-28	7.15158e-27	PIN4	related to PIN4-protein involved in G2/M phase progression and response to DNA damage [Sporisorium scitamineum]	-	-	-	-	GO:0005737//cytoplasm	GO:0097159//organic cyclic compound binding	GO:0006979//response to oxidative stress;GO:0009987//cellular process;GO:0044699//single-organism process
gene-SPSC_04592	6972	7312	6168	16570	16980	19236	229.88	239.74	235.95	592.4	543.81	711.21	235.19	615.807	1.38865	1.82909e-28	7.48224e-27	--	uncharacterized protein SPSC_04592 [Sporisorium scitamineum]	-	-	-	-	-	-	-
gene-SPSC_01727	2423	2644	2401	10680	17757	11059	112.84	122.44	129.73	539.31	803.26	577.53	121.67	640.033	2.39517	2.40174e-28	9.76409e-27	Coprox	probable HEM13-coproporphyrinogen III oxidase [Sporisorium scitamineum]	Metabolism;Metabolism;Metabolism	Global and overview maps;Global and overview maps;Metabolism of cofactors and vitamins	ko01100//Metabolic pathways;ko01110//Biosynthesis of secondary metabolites;ko00860//Porphyrin and chlorophyll metabolism	K00228;K00228;K00228	-	-	GO:0006778//porphyrin-containing compound metabolic process;GO:0044710//single-organism metabolic process
gene-SPSC_06396	19963	21631	16965	1728	3310	1436	740.88	798.27	730.49	69.54	119.32	59.76	756.547	82.8733	-3.19045	2.73254e-28	1.10408e-26	SPBPB2B2.06c	vacuolar protein [Moesziomyces antarcticus]	-	-	-	-	-	GO:0003824//catalytic activity	-
gene-SPSC_06419	7660	6569	5537	2008	2414	1945	103.36	88.14	86.68	29.38	31.64	29.43	92.7267	30.15	-1.62083	5.67726e-28	2.2799e-26	YBT1	related to YBT1-Vacuolar, ABC protein transporting bile acids [Sporisorium scitamineum]	-	-	-	-	GO:0031224//intrinsic component of membrane	GO:0015405//P-P-bond-hydrolysis-driven transmembrane transporter activity;GO:0017111//nucleoside-triphosphatase activity;GO:0032550//purine ribonucleoside binding	GO:0044763//single-organism cellular process;GO:0051234//establishment of localization
gene-SPSC_04411	39654	43538	39110	17482	18844	17598	2128.31	2323.64	2435.42	1017.39	982.4	1059.13	2295.79	1019.64	-1.17093	1.28311e-27	5.12154e-26	ENO1	probable ENO1-enolase I (2-phosphoglycerate dehydratase) [Sporisorium scitamineum]	Metabolism;Metabolism;Metabolism;Metabolism;Genetic Information Processing;Metabolism;Metabolism	Global and overview maps;Global and overview maps;Global and overview maps;Global and overview maps;Folding, sorting and degradation;Carbohydrate metabolism;Energy metabolism	ko01100//Metabolic pathways;ko01110//Biosynthesis of secondary metabolites;ko01230//Biosynthesis of amino acids;ko01200//Carbon metabolism;ko03018//RNA degradation;ko00010//Glycolysis / Gluconeogenesis;ko00680//Methane metabolism	K01689;K01689;K01689;K01689;K01689;K01689;K01689	GO:0009277//fungal-type cell wall;GO:0016020//membrane;GO:0043231//intracellular membrane-bounded organelle;GO:0044445//cytosolic part	GO:0016836//hydro-lyase activity;GO:0030984//kininogen binding;GO:0046872//metal ion binding	GO:0006090//pyruvate metabolic process;GO:0040007//growth;GO:0051828//entry into other organism involved in symbiotic interaction;GO:0052251//induction by organism of defense response of other organism involved in symbiotic interaction
gene-SPSC_00517	615	613	503	133	159	178	41.94	41.57	39.8	9.84	10.53	13.61	41.1033	11.3267	-1.85953	2.35397e-27	9.3393e-26	PEX7	related to PEX7-peroxisomal import protein, peroxin [Sporisorium scitamineum]	Cellular Processes	Transport and catabolism	ko04146//Peroxisome	K13341	GO:0044424//intracellular part	-	GO:0006605//protein targeting;GO:0032787//monocarboxylic acid metabolic process
gene-SPSC_04159	1353	967	937	199	236	140	53.53	38.05	43.01	8.54	9.07	6.21	44.8633	7.94	-2.49833	4.18282e-27	1.64958e-25	MFS2	probable mfs-multidrug-resistance transporter [Sporisorium scitamineum]	-	-	-	-	-	-	GO:0044763//single-organism cellular process
gene-SPSC_05999	391	353	303	959	1155	993	14.12	12.67	12.69	37.54	40.51	40.2	13.16	39.4167	1.58265	4.43943e-27	1.74036e-25	rfx4	related to RFX1-major transcriptional repressor of DNA-damage-regulated genes [Sporisorium scitamineum]	Cellular Processes	Cell growth and death	ko04111//Cell cycle - yeast	K09175	-	-	-
gene-SPSC_06341	4336	4521	3800	1350	1011	1343	190.45	197.46	193.65	64.29	43.13	66.15	193.853	57.8567	-1.74441	4.75358e-27	1.85249e-25	--	lipoprotein [Moesziomyces antarcticus]	-	-	-	-	-	-	-
gene-SPSC_02113	233	214	224	40	46	39	17.32	15.82	19.32	3.22	3.32	3.25	17.4867	3.26333	-2.42184	4.89767e-27	1.89742e-25	galE	related to NAD-dependent epimerase/dehydratase [Sporisorium scitamineum]	-	-	-	-	-	GO:0048037//cofactor binding	-
gene-SPSC_05455	2490	2467	1811	8090	11031	7409	109.57	107.95	92.46	385.99	471.48	365.58	103.327	407.683	1.98024	1.2106e-26	4.66258e-25	Oxa1l	related to OXA1-cytochrome oxidase biogenesis protein, mitochondrial [Sporisorium scitamineum]	Genetic Information Processing	Folding, sorting and degradation	ko03060//Protein export	K03217	GO:0031224//intrinsic component of membrane;GO:0031966//mitochondrial membrane	-	GO:0007005//mitochondrion organization;GO:0090150//establishment of protein localization to membrane
gene-SPSC_04754	1191	1091	1047	269	156	228	71.1	64.76	72.51	17.41	9.05	15.26	69.4567	13.9067	-2.32034	1.86949e-26	7.15842e-25	vlmA	fatty acid hydroxylase superfamily protein [Melanopsichium pennsylvanicum 4]	-	-	-	-	GO:0031224//intrinsic component of membrane	GO:0003824//catalytic activity	GO:0006631//fatty acid metabolic process
gene-SPSC_00803	1219	1273	1204	3903	5232	3725	61.56	63.93	70.55	213.72	256.65	210.94	65.3467	227.103	1.79716	2.74009e-26	1.04313e-24	parl	related to PCP1-mitochondrial serine protease [Sporisorium scitamineum]	-	-	-	-	GO:0016020//membrane	GO:0008233//peptidase activity	-
gene-SPSC_03958	48	39	44	236	240	203	1.84	1.48	1.95	9.79	8.91	8.7	1.75667	9.13333	2.3783	2.98177e-26	1.12862e-24	GLX	Glyoxaloxidase 2 [Sporisorium scitamineum]	-	-	-	-	-	-	-
gene-SPSC_03360	9990	10193	8603	3940	3991	3162	166.76	169.2	166.62	71.31	64.71	59.19	167.527	65.07	-1.36433	3.67478e-26	1.38298e-24	ttc39b	related to CSR1-phosphatidylinositol transfer protein [Sporisorium scitamineum]	-	-	-	-	-	-	GO:0044255//cellular lipid metabolic process
gene-SPSC_03114	3960	1765	3515	325	193	275	143.63	63.66	147.91	12.78	6.8	11.18	118.4	10.2533	-3.5295	3.85642e-26	1.44309e-24	pld	related to alkaline phosphatase [Ustilago trichophora]	Metabolism;Metabolism	Global and overview maps;Metabolism of cofactors and vitamins	ko01100//Metabolic pathways;ko00790//Folate biosynthesis	K01113;K01113	-	GO:0043169//cation binding	GO:0006796//phosphate-containing compound metabolic process
gene-SPSC_00382	2011	2269	2012	536	692	457	85.35	95.76	99.08	24.67	28.53	21.75	93.3967	24.9833	-1.90241	4.41136e-26	1.64143e-24	LPL1	lipid particle protein [Pseudozyma hubeiensis SY62]	-	-	-	-	-	-	-
gene-SPSC_02820	2714	3017	2539	6937	7687	8628	112.01	123.82	121.58	310.44	308.16	399.3	119.137	339.3	1.50994	5.8393e-26	2.16054e-24	erg1	related to squalene monooxygenase [Sporisorium scitamineum]	Metabolism;Metabolism;Metabolism;Metabolism	Global and overview maps;Global and overview maps;Lipid metabolism;Metabolism of terpenoids and polyketides	ko01100//Metabolic pathways;ko01110//Biosynthesis of secondary metabolites;ko00100//Steroid biosynthesis;ko00909//Sesquiterpenoid and triterpenoid biosynthesis	K00511;K00511;K00511;K00511	GO:0031224//intrinsic component of membrane;GO:0044424//intracellular part	GO:0000166//nucleotide binding;GO:0016491//oxidoreductase activity	GO:0009987//cellular process;GO:0042493//response to drug;GO:0044710//single-organism metabolic process
gene-SPSC_02893	80	82	73	327	371	280	3.1	3.16	3.29	13.76	13.98	12.18	3.18333	13.3067	2.06354	7.57563e-26	2.78732e-24	--	uncharacterized protein SPSC_02893 [Sporisorium scitamineum]	-	-	-	-	-	-	-
gene-SPSC_05948	63	53	75	490	762	408	5.85	4.89	8.07	49.3	68.67	42.45	6.27	53.4733	3.09228	9.49668e-26	3.47473e-24	--	related to MSL5-branch point bridging protein [Sporisorium scitamineum]	-	-	-	-	-	-	-
gene-SPSC_04853	3154	2845	2409	6969	8717	7423	108.17	97.02	95.85	259.15	290.38	285.46	100.347	278.33	1.4718	1.27924e-25	4.65473e-24	alv-1	probable 5-aminolevulinic acid synthase [Sporisorium scitamineum]	Metabolism;Metabolism;Metabolism;Metabolism	Global and overview maps;Global and overview maps;Amino acid metabolism;Metabolism of cofactors and vitamins	ko01100//Metabolic pathways;ko01110//Biosynthesis of secondary metabolites;ko00260//Glycine, serine and threonine metabolism;ko00860//Porphyrin and chlorophyll metabolism	K00643;K00643;K00643;K00643	GO:0005739//mitochondrion	GO:0016749//N-succinyltransferase activity;GO:0043168//anion binding	GO:0006779//porphyrin-containing compound biosynthetic process
gene-SPSC_01536	2496	1669	2092	314	159	297	84.15	55.95	81.83	11.48	5.21	11.23	73.9767	9.30667	-2.99073	1.85232e-25	6.70297e-24	LAC1	related to cell surface ferroxidase [Sporisorium scitamineum]	-	-	-	-	-	GO:0003824//catalytic activity;GO:0043169//cation binding	GO:0044710//single-organism metabolic process
gene-SPSC_01048	314	258	278	1279	957	1309	7.58	6.2	7.79	33.5	22.45	35.46	7.19	30.47	2.08333	1.89721e-25	6.82787e-24	--	uncharacterized protein SPSC_01048 [Sporisorium scitamineum]	-	-	-	-	-	-	-
gene-SPSC_01505	1720	1915	1627	710	643	720	146	161.64	160.24	65.35	53.02	68.53	155.96	62.3	-1.32387	2.28421e-25	8.17598e-24	--	related to AIM2-cytoplasmic protein involved in mitochondrial function or organization [Sporisorium scitamineum]	-	-	-	-	-	GO:0003824//catalytic activity	-
gene-SPSC_03476	1337	1307	1070	4021	5891	4041	60.73	59.03	56.39	198.04	259.91	205.83	58.7167	221.26	1.9139	3.11873e-25	1.11027e-23	MSF1	related to MSF1-phenylalanine--tRNA ligase alpha chain, mitochondrial [Sporisorium scitamineum]	Genetic Information Processing	Translation	ko00970//Aminoacyl-tRNA biosynthesis	K01889	GO:0044424//intracellular part	GO:0004812//aminoacyl-tRNA ligase activity;GO:0032550//purine ribonucleoside binding;GO:0046872//metal ion binding	GO:0006418//tRNA aminoacylation for protein translation
gene-SPSC_02856	1751	1620	1205	4726	5908	4429	47.47	43.67	37.9	138.92	155.57	134.64	43.0133	143.043	1.7336	3.54916e-25	1.25671e-23	2021-10-01	related to mitochondrial intermediate peptidase precursor [Sporisorium scitamineum]	-	-	-	-	GO:0044429//mitochondrial part	GO:0004175//endopeptidase activity;GO:0043169//cation binding	GO:0019538//protein metabolic process
gene-SPSC_04812	1538	1360	1316	504	525	407	63.37	55.72	62.91	22.52	21.01	18.8	60.6667	20.7767	-1.54594	7.10075e-25	2.50083e-23	psiT2	major facilitator super [Pseudozyma hubeiensis SY62]	-	-	-	-	-	-	-
gene-SPSC_06426	1739	1567	1396	656	682	601	72.9	65.32	67.9	29.82	27.77	28.25	68.7067	28.6133	-1.26376	9.14544e-25	3.20382e-23	HNM1	related to Choline permease [Sporisorium scitamineum]	-	-	-	-	GO:0031224//intrinsic component of membrane	GO:0046943//carboxylic acid transmembrane transporter activity	GO:0006865//amino acid transport;GO:0009268//response to pH
gene-SPSC_04841	201	204	174	41	29	24	15.78	15.92	15.84	3.49	2.21	2.11	15.8467	2.60333	-2.60575	1.09136e-24	3.7883e-23	GRE2	probable ustilagic acid hydroxylase [Sporisorium scitamineum]	Metabolism;Environmental Information Processing;Metabolism;Metabolism	Global and overview maps;Signal transduction;Carbohydrate metabolism;Carbohydrate metabolism	ko01100//Metabolic pathways;ko04011//MAPK signaling pathway - yeast;ko00620//Pyruvate metabolism;ko00640//Propanoate metabolism	K17741;K17741;K17741;K17741	GO:0044424//intracellular part	GO:0016616//oxidoreductase activity, acting on the CH-OH group of donors, NAD or NADP as acceptor;GO:0048037//cofactor binding	GO:0008202//steroid metabolic process
gene-SPSC_01053	4093	4067	4186	1481	1516	1640	311.04	307.33	369.07	122.03	111.9	139.75	329.147	124.56	-1.40189	1.09289e-24	3.7883e-23	HQD2	related to hydroxyquinol-1,2-dioxygenase [Sporisorium scitamineum]	-	-	-	-	-	GO:0005506//iron ion binding;GO:0019114//catechol dioxygenase activity	GO:0018958//phenol-containing compound metabolic process;GO:0044710//single-organism metabolic process
gene-SPSC_04804	13890	14968	14099	5545	5007	5845	1032.59	1106.48	1216.06	446.97	361.55	487.25	1118.38	431.923	-1.37256	1.26494e-24	4.36173e-23	TAL1	probable TAL1-transaldolase [Sporisorium scitamineum]	Metabolism;Metabolism;Metabolism;Metabolism;Metabolism	Global and overview maps;Global and overview maps;Global and overview maps;Global and overview maps;Carbohydrate metabolism	ko01100//Metabolic pathways;ko01110//Biosynthesis of secondary metabolites;ko01230//Biosynthesis of amino acids;ko01200//Carbon metabolism;ko00030//Pentose phosphate pathway	K00616;K00616;K00616;K00616;K00616	GO:0005737//cytoplasm;GO:0043231//intracellular membrane-bounded organelle	GO:0016744//transferase activity, transferring aldehyde or ketonic groups	GO:0006739//NADP metabolic process
gene-SPSC_03784	3457	3408	2841	1503	1416	1261	90.24	88.46	86.04	42.54	35.9	36.91	88.2467	38.45	-1.19856	1.42825e-24	4.8992e-23	FOXJ3	transcription factor of the forkhead hnf3 family [Melanopsichium pennsylvanicum 4]	-	-	-	-	GO:0043231//intracellular membrane-bounded organelle	-	GO:0006351//transcription, DNA-templated;GO:0010468//regulation of gene expression;GO:0016043//cellular component organization;GO:0044763//single-organism cellular process;GO:0050794//regulation of cellular process
gene-SPSC_04248	207	204	134	726	668	582	6.33	6.2	4.75	24.07	19.84	19.95	5.76	21.2867	1.88581	1.80518e-24	6.16006e-23	--	related to reverse transcriptase [Sporisorium scitamineum]	-	-	-	-	-	-	-
gene-SPSC_04578	4655	4616	4022	986	894	1370	265.94	262.23	266.59	61.08	49.61	87.77	264.92	66.1533	-2.00167	2.09904e-24	7.12591e-23	POT1	probable POT1-acetyl-CoA C-acyltransferase, peroxisomal [Sporisorium scitamineum]	Metabolism;Metabolism;Cellular Processes;Metabolism;Metabolism;Metabolism;Metabolism;Metabolism	Global and overview maps;Global and overview maps;Transport and catabolism;Amino acid metabolism;Lipid metabolism;Global and overview maps;Lipid metabolism;Lipid metabolism	ko01100//Metabolic pathways;ko01110//Biosynthesis of secondary metabolites;ko04146//Peroxisome;ko00280//Valine, leucine and isoleucine degradation;ko00071//Fatty acid degradation;ko01212//Fatty acid metabolism;ko01040//Biosynthesis of unsaturated fatty acids;ko00592//alpha-Linolenic acid metabolism	K07513;K07513;K07513;K07513;K07513;K07513;K07513;K07513	GO:0042579//microbody	GO:0016408//C-acyltransferase activity	GO:0032787//monocarboxylic acid metabolic process
gene-SPSC_04603	5672	5751	5009	12038	15079	13460	109.58	110.49	112.28	252.18	282.98	291.61	110.783	275.59	1.31478	2.39254e-24	8.08063e-23	PIM1	probable PIM1-ATP-dependent protease, mitochondrial [Sporisorium scitamineum]	-	-	-	-	-	GO:0017111//nucleoside-triphosphatase activity;GO:0070011//peptidase activity, acting on L-amino acid peptides;GO:0097159//organic cyclic compound binding;GO:1901363//heterocyclic compound binding	GO:0006508//proteolysis;GO:0030163//protein catabolic process;GO:0044260//cellular macromolecule metabolic process
gene-SPSC_02051	721	858	664	2023	2725	2558	41.69	49.33	44.54	126.83	153.04	165.85	45.1867	148.573	1.71721	2.50527e-24	8.41822e-23	pbsA	related to Heme oxygenase [Sporisorium scitamineum]	Metabolism;Metabolism;Metabolism	Global and overview maps;Global and overview maps;Metabolism of cofactors and vitamins	ko01100//Metabolic pathways;ko01110//Biosynthesis of secondary metabolites;ko00860//Porphyrin and chlorophyll metabolism	K21480;K21480;K21480	-	-	-
gene-SPSC_00937	18042	20318	16907	5641	4483	6269	799.78	895.62	869.55	271.14	193.03	311.62	854.983	258.597	-1.72519	2.67278e-24	8.93548e-23	alp2	probable PRB1-protease B, vacuolar [Sporisorium scitamineum]	Cellular Processes	Transport and catabolism	ko04138//Autophagy - yeast	K01336	-	GO:0070011//peptidase activity, acting on L-amino acid peptides	GO:0009987//cellular process;GO:0019538//protein metabolic process
gene-SPSC_04167	2411	2395	2146	800	653	856	176.49	174.34	182.26	63.5	46.43	70.27	177.697	60.0667	-1.56478	2.92539e-24	9.73062e-23	SPAC1039.03	related to lipase/esterase [Ustilago trichophora]	-	-	-	-	-	GO:0003824//catalytic activity	-
gene-SPSC_01831	2123	2218	2215	514	716	468	213.53	221.83	258.47	56.06	69.95	52.78	231.277	59.5967	-1.95632	3.97373e-24	1.31512e-22	--	spindle pole body protein [Moesziomyces antarcticus T-34]	-	-	-	-	-	-	-
gene-SPSC_05183	77	54	75	387	354	303	1.99	1.39	2.25	10.84	8.88	8.77	1.87667	9.49667	2.33925	4.39278e-24	1.44654e-22	--	membrane protein [Pseudozyma hubeiensis SY62]	-	-	-	-	-	-	-
gene-SPSC_04022	142	159	114	433	497	418	5.56	6.19	5.18	18.39	18.91	18.36	5.64333	18.5533	1.71706	5.00542e-24	1.64009e-22	--	conserved hypothetical Ustilaginaceae-specific protein [Sporisorium reilianum SRZ2]	-	-	-	-	-	-	-
gene-SPSC_00640	1485	1650	1269	381	317	467	87.99	97.22	87.24	24.48	18.24	31.03	90.8167	24.5833	-1.88528	5.44426e-24	1.77504e-22	--	Reverse transcriptase [Kalmanozyma brasiliensis GHG001]	-	-	-	-	-	-	-
gene-SPSC_02832	260	319	325	1472	1550	2444	26.26	32.04	38.09	161.21	152.07	276.81	32.13	196.697	2.61398	5.82854e-24	1.89097e-22	--	rhamnolipids biosynthesis 3-oxoacyl-[acyl-carrier-protein] reductase [Pseudozyma hubeiensis SY62]	-	-	-	-	-	-	-
gene-SPSC_02459	123	162	174	1359	2347	951	5.31	6.95	8.71	63.56	98.33	45.99	6.99	69.2933	3.30935	6.48799e-24	2.0946e-22	--	related to monocarboxylate transporter [Sporisorium scitamineum]	-	-	-	-	-	-	GO:0044763//single-organism cellular process
gene-SPSC_00726	49	51	52	269	215	234	1.19	1.23	1.47	7.09	5.08	6.38	1.29667	6.18333	2.25358	7.76993e-24	2.49623e-22	--	uncharacterized protein SPSC_00726 [Sporisorium scitamineum]	-	-	-	-	-	-	-
gene-SPSC_02444	1263	1258	1314	424	461	353	70.8	70.13	85.47	25.77	25.1	22.19	75.4667	24.3533	-1.63172	8.12568e-24	2.59785e-22	CTB7	related to 2-polyprenyl-6-methoxyphenol hydroxylase and related FAD-dependent oxidoreductases [Ustilago trichophora]	-	-	-	-	-	-	GO:0008152//metabolic process
gene-SPSC_00308	597	560	516	206	211	209	36.27	33.83	36.37	13.57	12.45	14.24	35.49	13.42	-1.40303	8.85921e-24	2.81869e-22	--	uncharacterized protein SPSC_00308 [Sporisorium scitamineum]	-	-	-	-	-	-	-
gene-SPSC_00885	1763	2155	1650	692	539	580	193.59	235.3	210.21	82.39	57.49	71.42	213.033	70.4333	-1.59675	9.79827e-24	3.09134e-22	MOB1B	probable MOB1 protein [Sporisorium scitamineum]	Cellular Processes;Environmental Information Processing	Cell growth and death;Signal transduction	ko04111//Cell cycle - yeast;ko04392//Hippo signaling pathway - multiple species	K06685;K06685	GO:0005816//spindle pole body;GO:0005933//cellular bud;GO:0032155//cell division site part;GO:0043234//protein complex;GO:0044444//cytoplasmic part	GO:0019887//protein kinase regulator activity	GO:0001934//positive regulation of protein phosphorylation;GO:0008104//protein localization;GO:0010973//positive regulation of barrier septum assembly
gene-SPSC_00129	4258	4033	3531	1410	1032	1318	137.55	129.55	132.34	49.39	32.38	47.74	133.147	43.17	-1.62492	9.83209e-24	3.09134e-22	--	meiotic expression up-regulated protein 26 [Lichtheimia corymbifera JMRC:FSU:9682]	-	-	-	-	-	-	-
gene-SPSC_06669	5302	5221	4447	2269	2472	2431	217.7	213.17	211.85	101.02	98.59	111.93	214.24	103.847	-1.04477	9.85699e-24	3.09134e-22	Mccc2	probable methylcrotonyl-CoA carboxylase beta chain, mitochondrial precursor [Sporisorium scitamineum]	Metabolism;Metabolism	Global and overview maps;Amino acid metabolism	ko01100//Metabolic pathways;ko00280//Valine, leucine and isoleucine degradation	K01969;K01969	-	GO:0003824//catalytic activity;GO:0032550//purine ribonucleoside binding	GO:0008152//metabolic process
gene-SPSC_06661	1005	1013	926	430	399	408	37.18	37.27	39.75	17.25	14.34	16.93	38.0667	16.1733	-1.23491	9.90439e-24	3.09149e-22	lcsR	related to FMP30-mitochondrial inner membrane protein with a role in maintaining mitochondrial morphology [Sporisorium scitamineum]	-	-	-	-	-	-	-
gene-SPSC_04539	84	42	42	638	371	545	4.05	2.02	2.35	33.39	17.39	29.49	2.80667	26.7567	3.25297	1.38718e-23	4.30943e-22	--	uncharacterized protein SPSC_04539 [Sporisorium scitamineum]	-	-	-	-	-	-	-
gene-SPSC_05813	565	585	539	2348	3922	2236	29.86	30.74	33.05	134.53	201.31	132.49	31.2167	156.11	2.32217	1.75231e-23	5.41817e-22	TSF1	elongation factor ts [Melanopsichium pennsylvanicum 4]	-	-	-	-	GO:0043231//intracellular membrane-bounded organelle	GO:0008135//translation factor activity, RNA binding	GO:0010467//gene expression;GO:0034645//cellular macromolecule biosynthetic process
gene-SPSC_01046	214	166	136	630	793	605	6.17	4.76	4.55	19.7	22.21	19.57	5.16	20.4933	1.98971	1.80132e-23	5.5437e-22	--	uncharacterized protein SPSC_01046 [Sporisorium scitamineum]	-	-	-	-	-	-	-
gene-SPSC_05424	6264	6451	4998	2699	2661	2779	182.64	187.03	169.07	85.33	75.36	90.86	179.58	83.85	-1.09874	1.836e-23	5.62413e-22	abcd1	probable peroxisomal half ABC transporter [Sporisorium scitamineum]	Cellular Processes;Environmental Information Processing	Transport and catabolism;Membrane transport	ko04146//Peroxisome;ko02010//ABC transporters	K15628;K15628	GO:0005777//peroxisome;GO:0031224//intrinsic component of membrane	GO:0015405//P-P-bond-hydrolysis-driven transmembrane transporter activity;GO:0017111//nucleoside-triphosphatase activity;GO:0032550//purine ribonucleoside binding	GO:0009062//fatty acid catabolic process;GO:0015908//fatty acid transport
gene-SPSC_05732	13328	14284	11394	5062	4314	5335	537.11	572.4	532.73	221.19	168.87	241.08	547.413	210.38	-1.37963	2.33059e-23	7.10613e-22	cpyA	related to PRC1-carboxypeptidase y, serine-type protease [Sporisorium scitamineum]	-	-	-	-	-	GO:0004180//carboxypeptidase activity	GO:0019538//protein metabolic process
gene-SPSC_06098	4576	5010	4281	1694	2057	1596	214.36	233.37	232.67	86.04	93.6	83.84	226.8	87.8267	-1.36869	2.37951e-23	7.22188e-22	Adhfe1	probable alcohol dehydrogenase [Sporisorium scitamineum]	-	-	-	-	GO:0043231//intracellular membrane-bounded organelle	GO:0016616//oxidoreductase activity, acting on the CH-OH group of donors, NAD or NADP as acceptor;GO:0043169//cation binding	GO:0006115//ethanol biosynthetic process;GO:0015980//energy derivation by oxidation of organic compounds;GO:0019400//alditol metabolic process
gene-SPSC_01724	12	13	20	179	318	166	0.79	0.85	1.53	12.8	20.37	12.28	1.05667	15.15	3.84173	2.61159e-23	7.88987e-22	--	vacuolar membrane protein [Pseudozyma hubeiensis SY62]	-	-	-	-	-	-	-
gene-SPSC_04433	753	450	691	113	102	80	60.08	35.7	63.97	9.78	7.91	7.16	53.25	8.28333	-2.6845	2.67928e-23	8.05741e-22	--	endonuclease exonuclease phosphatase family protein [Moesziomyces aphidis DSM 70725]	-	-	-	-	-	-	-
gene-SPSC_05841	1099	1088	969	379	313	397	56.21	55.34	57.5	21.02	15.55	22.77	56.35	19.78	-1.51037	3.17731e-23	9.51172e-22	--	GNAT domain [Ceraceosorus bombacis]	-	-	-	-	-	-	-
gene-SPSC_02126	2080	2220	1904	877	688	736	65.51	69.53	69.58	29.95	21.05	25.99	68.2067	25.6633	-1.4102	3.79005e-23	1.12947e-21	--	integral membrane protein [Moesziomyces antarcticus]	-	-	-	-	-	-	-
gene-SPSC_01973	462	467	471	2812	4780	2119	67.03	67.37	79.28	442.35	673.59	344.72	71.2267	486.887	2.7731	6.28823e-23	1.86551e-21	tim17	probable TIM17-mitochondrial inner membrane import translocase subunit [Sporisorium scitamineum]	-	-	-	-	GO:0031224//intrinsic component of membrane;GO:0043231//intracellular membrane-bounded organelle;GO:0043234//protein complex	GO:0008320//protein transmembrane transporter activity	GO:0006839//mitochondrial transport;GO:0015031//protein transport
gene-SPSC_02400	4516	2964	3871	984	766	885	161.35	105.3	160.46	38.12	26.58	35.46	142.37	33.3867	-2.0923	7.81094e-23	2.30685e-21	mgtA	glycosyltransferase [Pseudozyma hubeiensis SY62]	-	-	-	-	-	GO:0003824//catalytic activity	-
gene-SPSC_04869	71	116	94	573	671	412	7.76	12.61	11.92	67.91	71.24	50.5	10.7633	63.2167	2.55418	8.59391e-23	2.52676e-21	--	uncharacterized protein SPSC_04869 [Sporisorium scitamineum]	-	-	-	-	-	-	-
gene-SPSC_01016	997	653	571	133	169	116	52	33.86	34.55	7.52	8.56	6.78	40.1367	7.62	-2.39706	1.13634e-22	3.3262e-21	--	conserved fungal protein [Moesziomyces antarcticus]	-	-	-	-	-	-	-
gene-SPSC_01433	37807	38786	28155	11496	14103	10510	923.48	942.07	797.9	304.47	334.61	287.87	887.817	308.983	-1.52273	1.23991e-22	3.61328e-21	PMA1	probable PMA1-H+-transporting P-type ATPase [Sporisorium scitamineum]	Metabolism;Metabolism	Global and overview maps;Energy metabolism	ko01100//Metabolic pathways;ko00190//Oxidative phosphorylation	K01535;K01535	GO:0031224//intrinsic component of membrane	GO:0015078//hydrogen ion transmembrane transporter activity;GO:0032550//purine ribonucleoside binding;GO:0042625//ATPase coupled ion transmembrane transporter activity;GO:0043169//cation binding	GO:0009152//purine ribonucleotide biosynthetic process;GO:0015992//proton transport
gene-SPSC_04032	4245	3796	3181	1523	1317	1504	71.46	63.54	62.13	27.8	21.53	28.39	65.71	25.9067	-1.34279	1.2572e-22	3.64755e-21	--	uncharacterized protein SPSC_04032 [Sporisorium scitamineum]	-	-	-	-	-	-	-
gene-SPSC_01014	4894	5335	4881	1194	1812	1399	345.58	374.6	399.88	91.42	124.28	110.77	373.353	108.823	-1.77855	1.70175e-22	4.91566e-21	patD	related to ADH2-alcohol dehydrogenase II [Sporisorium scitamineum]	-	-	-	-	-	GO:0003824//catalytic activity;GO:0046872//metal ion binding	GO:0022413//reproductive process in single-celled organism;GO:0044710//single-organism metabolic process;GO:0051704//multi-organism process
gene-SPSC_04664	2946	3124	2319	1010	910	1119	138.82	146.38	126.78	51.6	41.65	59.13	137.327	50.7933	-1.4349	2.04324e-22	5.87632e-21	chiB	Chitinase [Sporisorium scitamineum]	Metabolism;Metabolism	Global and overview maps;Carbohydrate metabolism	ko01100//Metabolic pathways;ko00520//Amino sugar and nucleotide sugar metabolism	K01183;K01183	-	GO:0004553//hydrolase activity, hydrolyzing O-glycosyl compounds	GO:0006026//aminoglycan catabolic process;GO:0044238//primary metabolic process
gene-SPSC_05743	1056	1024	948	2080	2250	2047	53.56	51.64	55.78	114.38	110.84	116.41	53.66	113.877	1.08555	2.79126e-22	7.9927e-21	--	uncharacterized protein SPSC_05743 [Sporisorium scitamineum]	-	-	-	-	-	-	-
gene-SPSC_05659	6826	5964	4975	24401	17976	28275	152	132.06	128.53	589.16	388.81	706.02	137.53	561.33	2.0291	3.05268e-22	8.70344e-21	ppoA	Ssp1 [Ustilago maydis]	-	-	-	-	-	GO:0016491//oxidoreductase activity;GO:0046906//tetrapyrrole binding;GO:0046914//transition metal ion binding	GO:0006950//response to stress;GO:0044237//cellular metabolic process;GO:0044710//single-organism metabolic process;GO:0044763//single-organism cellular process;GO:0071704//organic substance metabolic process
gene-SPSC_03726	1803	1656	1226	4782	4626	6005	120.9	110.41	95.38	347.67	301.29	451.51	108.897	366.823	1.75213	3.88412e-22	1.10262e-20	--	Predicted thioesterase [Ceraceosorus bombacis]	-	-	-	-	-	-	-
gene-SPSC_04866	128	131	163	3	2	2	12.56	12.78	18.55	0.32	0.19	0.22	14.63	0.243333	-5.90985	4.0958e-22	1.15772e-20	--	expansin [Pseudozyma hubeiensis SY62]	-	-	-	-	-	-	-
gene-SPSC_04815	1985	1708	1807	350	145	262	89.99	77	95.05	17.21	6.39	13.32	87.3467	12.3067	-2.82731	4.92846e-22	1.38713e-20	--	probable Dik6, novel virulence factor [Sporisorium scitamineum]	-	-	-	-	-	-	-
gene-SPSC_03136	1307	1385	1141	573	616	584	45.08	47.5	45.66	21.43	20.64	22.59	46.08	21.5533	-1.09623	4.98836e-22	1.39801e-20	YNL011C	UPF0052-domain-containing protein [Testicularia cyperi]	-	-	-	-	-	-	-
gene-SPSC_06149	526	390	446	100	55	53	22.44	16.55	22.08	4.63	2.28	2.54	20.3567	3.15	-2.69208	8.36352e-22	2.32414e-20	gsfF	related to Benzoate 4-monooxygenase [Sporisorium scitamineum]	-	-	-	-	-	GO:0016491//oxidoreductase activity;GO:0016741//transferase activity, transferring one-carbon groups;GO:0046906//tetrapyrrole binding;GO:0046914//transition metal ion binding	GO:0044710//single-organism metabolic process
gene-SPSC_05592	1771	1652	1442	638	757	668	100.94	93.63	95.35	39.43	41.91	42.69	96.64	41.3433	-1.22497	9.16217e-22	2.53538e-20	SPAPB1A11.03	related to CYB2-lactate dehydrogenase cytochrome b2 [Sporisorium scitamineum]	Metabolism;Metabolism	Global and overview maps;Carbohydrate metabolism	ko01100//Metabolic pathways;ko00620//Pyruvate metabolism	K00467;K00467	-	GO:0004557//alpha-galactosidase activity;GO:0032553//ribonucleotide binding	GO:0044238//primary metabolic process;GO:0044710//single-organism metabolic process
gene-SPSC_00887	559	589	465	111	45	71	27.82	29.15	26.85	5.99	2.18	3.96	27.94	4.04333	-2.78871	1.08453e-21	2.98858e-20	--	related to glycosyl transferase, group 2 family protein [Sporisorium scitamineum]	-	-	-	-	-	GO:0016740//transferase activity	-
gene-SPSC_04124	2064	2038	1758	516	593	335	76.96	75.56	76.05	20.86	21.48	14.01	76.19	18.7833	-2.02015	1.11878e-21	3.07013e-20	--	uncharacterized protein SPSC_04124 [Sporisorium scitamineum]	-	-	-	-	-	-	-
gene-SPSC_04017	1276	1350	1051	455	432	516	53.59	56.38	51.21	20.72	17.62	24.3	53.7267	20.88	-1.36352	1.27455e-21	3.48306e-20	rihA	related to nucleoside hydrolase [Sporisorium scitamineum]	Metabolism;Metabolism;Metabolism	Global and overview maps;Nucleotide metabolism;Metabolism of cofactors and vitamins	ko01100//Metabolic pathways;ko00240//Pyrimidine metabolism;ko00760//Nicotinate and nicotinamide metabolism	K01240;K01240;K01240	-	GO:0003824//catalytic activity	GO:0044237//cellular metabolic process;GO:0044238//primary metabolic process;GO:0071704//organic substance metabolic process
gene-SPSC_00510	2496	2375	2092	1001	775	863	41.29	39.07	40.15	17.96	12.45	16.01	40.17	15.4733	-1.37633	1.49872e-21	4.07875e-20	--	SPHINGOLIPID LONG CHAIN BASE-RESPONSIVE PROTEIN PIL1 [Ceraceosorus bombacis]	-	-	-	-	-	-	-
gene-SPSC_02743	5731	6108	5533	2306	1914	2384	93.52	99.11	104.75	40.8	30.34	43.62	99.1267	38.2533	-1.37369	1.8185e-21	4.92865e-20	--	sh3 domain-containing protein [Melanopsichium pennsylvanicum 4]	-	-	-	-	-	-	-
gene-SPSC_05159	1615	1819	1407	654	749	634	90.12	100.93	91.09	39.57	40.6	39.67	94.0467	39.9467	-1.2353	2.22503e-21	6.00576e-20	--	uncharacterized protein SPSC_05159 [Sporisorium scitamineum]	-	-	-	-	-	-	-
gene-SPSC_05364	1648	1997	1494	392	583	375	99.37	119.74	104.52	25.63	34.15	25.35	107.877	28.3767	-1.92661	2.73494e-21	7.35197e-20	--	DNA binding protein Ncp1 [Sporisorium scitamineum]	-	-	-	-	-	-	-
gene-SPSC_02073	254	251	222	631	582	577	13.57	13.34	13.76	36.56	30.21	34.57	13.5567	33.78	1.31717	2.75803e-21	7.38389e-20	--	RCC1/BLIP-II [Violaceomyces palustris]	-	-	-	-	-	-	-
gene-SPSC_05867	17362	18776	16725	5770	7740	6404	1135.54	1221.12	1269.13	409.19	491.71	469.67	1208.6	456.857	-1.40352	3.40905e-21	9.08988e-20	fdh	probable formate dehydrogenase [Sporisorium scitamineum]	Metabolism;Metabolism;Metabolism;Metabolism	Global and overview maps;Global and overview maps;Carbohydrate metabolism;Energy metabolism	ko01100//Metabolic pathways;ko01200//Carbon metabolism;ko00630//Glyoxylate and dicarboxylate metabolism;ko00680//Methane metabolism	K00122;K00122;K00122;K00122	GO:0005622//intracellular	GO:0000166//nucleotide binding;GO:0016614//oxidoreductase activity, acting on CH-OH group of donors;GO:0016620//oxidoreductase activity, acting on the aldehyde or oxo group of donors, NAD or NADP as acceptor	GO:0032787//monocarboxylic acid metabolic process;GO:0043648//dicarboxylic acid metabolic process
gene-SPSC_04356	3389	3606	3360	7006	7557	6957	401.61	424.92	461.96	900.22	869.86	924.47	429.497	898.183	1.06436	4.38518e-21	1.16455e-19	--	beta-flanking protein [Cryptococcus neoformans var. grubii c45] [Cryptococcus neoformans]	-	-	-	-	-	-	-
gene-SPSC_02761	1111	1239	955	457	490	482	96.36	106.86	96.1	42.98	41.28	46.88	99.7733	43.7133	-1.19058	4.68975e-21	1.24043e-19	--	uncharacterized protein SPSC_02761 [Sporisorium scitamineum]	-	-	-	-	-	-	-
gene-SPSC_03761	1047	1017	656	197	262	164	33.91	32.76	24.65	6.92	8.24	5.96	30.44	7.04	-2.11232	4.75531e-21	1.25274e-19	--	uncharacterized protein SPSC_03761 [Sporisorium scitamineum]	-	-	-	-	-	-	-
gene-SPSC_06158	871	932	889	340	333	370	40.72	43.33	48.22	17.24	15.12	19.4	44.09	17.2533	-1.35358	5.62802e-21	1.47088e-19	SPAC17A5.10	serine proline rich protein [Moniliophthora roreri MCA 2997]	-	-	-	-	-	-	-
gene-SPSC_00881	155008	158301	117936	46175	35479	50414	4592.24	4663.45	4053.74	1483.29	1020.96	1674.79	4436.48	1393.01	-1.67121	6.86339e-21	1.78665e-19	pgt1	probable isp4-oligopeptide transporter [Sporisorium scitamineum]	-	-	-	-	-	-	-
gene-SPSC_03001	2707	2638	2088	956	918	1087	41.33	40.05	36.98	15.82	13.61	18.61	39.4533	16.0133	-1.30087	7.34214e-21	1.90163e-19	abcB	related to ABC transporter [Sporisorium scitamineum]	Environmental Information Processing	Membrane transport	ko02010//ABC transporters	K05665	GO:0031224//intrinsic component of membrane	GO:0015405//P-P-bond-hydrolysis-driven transmembrane transporter activity;GO:0017111//nucleoside-triphosphatase activity;GO:0032550//purine ribonucleoside binding	GO:0044763//single-organism cellular process;GO:0051234//establishment of localization
gene-SPSC_00605	1102	1130	1154	349	393	432	100.3	102.27	121.86	34.44	34.74	44.09	108.143	37.7567	-1.51814	7.36281e-21	1.90163e-19	AMMECR1	related to AMME syndrome candidate gene 1 protein [Sporisorium scitamineum]	-	-	-	-	-	-	-
gene-SPSC_00829	546	535	404	145	107	152	25.09	24.44	21.54	7.22	4.78	7.83	23.69	6.61	-1.84156	1.20472e-20	3.09934e-19	BAT1	probable HNM1-Choline permease [Sporisorium scitamineum]	-	-	-	-	GO:0031224//intrinsic component of membrane	GO:0046943//carboxylic acid transmembrane transporter activity	-
gene-SPSC_00824	390	375	360	1674	2695	1368	31.65	30.26	33.89	147.29	212.42	124.48	31.9333	161.397	2.33748	1.32302e-20	3.39044e-19	CYT2	related to CYT2-holocytochrome-c1 synthase [Sporisorium scitamineum]	Metabolism	Metabolism of cofactors and vitamins	ko00860//Porphyrin and chlorophyll metabolism	K01764	GO:0043231//intracellular membrane-bounded organelle	GO:0016846//carbon-sulfur lyase activity;GO:0016868//intramolecular transferase activity, phosphotransferases	GO:0006013//mannose metabolic process;GO:0009226//nucleotide-sugar biosynthetic process
gene-SPSC_00208	1078	724	815	200	139	212	36.45	24.34	31.97	7.33	4.56	8.04	30.92	6.64333	-2.21856	1.408e-20	3.59422e-19	FUS6	related to Multidrug resistance protein [Sporisorium scitamineum]	-	-	-	-	-	-	GO:0044763//single-organism cellular process
gene-SPSC_01052	961	1019	941	337	300	387	78.51	82.78	89.2	29.85	23.81	35.45	83.4967	29.7033	-1.49109	1.80898e-20	4.59998e-19	--	similar to An07g02450 [Aspergillus niger]	-	-	-	-	-	-	-
gene-SPSC_04523	1357	1310	1421	523	518	431	94.98	91.18	115.4	39.69	35.22	33.83	100.52	36.2467	-1.47156	1.8647e-20	4.72342e-19	esc1	related to Protein esc1 [Sporisorium scitamineum]	-	-	-	-	-	GO:0005515//protein binding	GO:0006995//cellular response to nitrogen starvation;GO:0010737//protein kinase A signaling;GO:0031140//induction of conjugation upon nutrient starvation
gene-SPSC_05970	892	896	688	312	254	311	26.43	26.4	23.65	10.02	7.31	10.33	25.4933	9.22	-1.46728	2.18446e-20	5.49117e-19	pkd2	integral to membrane protein [Moesziomyces antarcticus]	-	-	-	-	-	-	-
gene-SPSC_05547	17752	15599	14294	4132	4579	2500	709.42	619.88	662.75	179.05	177.74	112.03	664.017	156.273	-2.08715	2.29069e-20	5.7363e-19	mrr1	related to TPO1-Vacuolar polyamine-H+ antiporter [Sporisorium scitamineum]	-	-	-	-	-	-	GO:0044763//single-organism cellular process
gene-SPSC_06461	3047	2847	2034	9781	14922	8753	51.58	47.93	39.95	179.54	245.37	166.16	46.4867	197.023	2.08348	2.79112e-20	6.963e-19	CLU1	related to CLU1-translation initiation factor eIF3 [Sporisorium scitamineum]	-	-	-	-	GO:0043234//protein complex;GO:0044424//intracellular part	-	GO:0006412//translation;GO:0048311//mitochondrion distribution
gene-SPSC_04987	11785	12927	10621	5442	6162	5804	671.68	732.63	702.32	336.31	341.13	370.94	702.21	349.46	-1.00678	2.97098e-20	7.38372e-19	2021-04-01	probable PEP4-aspartyl protease [Sporisorium scitamineum]	Cellular Processes	Transport and catabolism	ko04138//Autophagy - yeast	K01381	-	GO:0008233//peptidase activity	GO:0006508//proteolysis;GO:0006914//autophagy
gene-SPSC_04588	5814	5342	4301	12860	17854	13818	273.96	250.31	235.14	657.06	817.19	730.13	253.137	734.793	1.53742	3.2777e-20	8.11539e-19	GATA	4-aminobutyrate aminotransferase [Sporisorium scitamineum]	Metabolism;Metabolism;Metabolism;Metabolism;Metabolism;Metabolism	Global and overview maps;Amino acid metabolism;Amino acid metabolism;Carbohydrate metabolism;Metabolism of other amino acids;Carbohydrate metabolism	ko01100//Metabolic pathways;ko00280//Valine, leucine and isoleucine degradation;ko00250//Alanine, aspartate and glutamate metabolism;ko00640//Propanoate metabolism;ko00410//beta-Alanine metabolism;ko00650//Butanoate metabolism	K13524;K13524;K13524;K13524;K13524;K13524	-	GO:0008483//transaminase activity;GO:0043168//anion binding	GO:0006520//cellular amino acid metabolic process
gene-SPSC_04846	137	135	125	511	733	442	8.54	8.37	9.04	34.54	44.38	30.9	8.65	36.6067	2.08133	3.61581e-20	8.91899e-19	mei4	related to HCM1-Forkhead transcription factor [Sporisorium scitamineum]	-	-	-	-	-	GO:0001071//nucleic acid binding transcription factor activity;GO:0003677//DNA binding	GO:0009987//cellular process;GO:0010468//regulation of gene expression
gene-SPSC_01531	2220	1726	2044	444	244	433	102.59	79.31	109.59	22.25	10.95	22.44	97.1633	18.5467	-2.38925	3.76547e-20	9.2535e-19	--	TRAM/LAG1/CLN8 homology domain [Ceraceosorus bombacis]	-	-	-	-	-	-	-
gene-SPSC_02817	1130	1099	1129	131	276	136	95.25	92.11	110.41	11.97	22.6	12.85	99.2567	15.8067	-2.65063	3.89326e-20	9.53196e-19	linX	related to oxidoreductase [Sporisorium scitamineum]	-	-	-	-	-	GO:0003824//catalytic activity	GO:0044710//single-organism metabolic process
gene-SPSC_05023	5383	4588	4610	1327	1888	1316	321.34	272.34	319.28	85.89	109.47	88.09	304.32	94.4833	-1.68746	4.94308e-20	1.20574e-18	--	macrophage activating glycoprotein [Pseudozyma hubeiensis SY62]	-	-	-	-	-	-	-
gene-SPSC_04774	3155	3137	2593	6819	8864	6814	98.08	96.97	93.53	229.86	267.66	237.54	96.1933	245.02	1.34889	5.74309e-20	1.39572e-18	mdm28	related to leucine zipper-EF-hand containing transmembrane protein 1 [Sporisorium scitamineum]	Cellular Processes	Transport and catabolism	ko04139//Mitophagy - yeast	K17800	-	-	-
gene-SPSC_00150	10619	7574	9882	2387	1546	2285	920.99	653.21	994.39	224.48	130.24	222.23	856.197	192.317	-2.15446	7.23684e-20	1.75227e-18	CTR3	related to CTR3-high-affinity copper transporter of the plasma membrane [Sporisorium scitamineum]	-	-	-	-	GO:0031224//intrinsic component of membrane	-	GO:0006825//copper ion transport
gene-SPSC_03895	23632	22620	20350	11570	9981	9975	916.85	872.65	916.01	486.72	376.13	433.96	901.837	432.27	-1.06093	7.45318e-20	1.79804e-18	XOG1	related to SPR1-exo-1,3-beta-glucanase precursor [Sporisorium scitamineum]	Metabolism;Metabolism	Global and overview maps;Carbohydrate metabolism	ko01100//Metabolic pathways;ko00500//Starch and sucrose metabolism	K01210;K01210	-	GO:0016787//hydrolase activity	GO:0044238//primary metabolic process
gene-SPSC_04799	10177	10393	7302	3496	4102	3428	274.65	278.9	228.63	102.3	107.53	103.74	260.727	104.523	-1.31871	7.74653e-20	1.86199e-18	--	probable Clb1-B-type cyclin 1 (fragment) [Sporisorium scitamineum]	-	-	-	-	-	-	-
gene-SPSC_03730	7	15	4	185	149	98	0.42	0.89	0.28	11.97	8.64	6.56	0.53	9.05667	4.09492	7.93517e-20	1.9004e-18	fer8	related to AIF1-mitochondrial cell death effector [Sporisorium scitamineum]	-	-	-	-	-	GO:0000166//nucleotide binding;GO:0003824//catalytic activity	GO:0044710//single-organism metabolic process
gene-SPSC_03041	1426	1423	1232	699	652	632	99.81	99.04	100.05	53.05	44.33	49.6	99.6333	48.9933	-1.02404	1.05312e-19	2.5064e-18	--	polyadenylate-binding protein [Pseudozyma hubeiensis SY62]	-	-	-	-	-	-	-
gene-SPSC_00417	468	474	384	2495	4779	1916	44.81	45.13	42.66	259.04	444.47	205.72	44.2	303.077	2.77756	1.05416e-19	2.5064e-18	C34C12.8	related to MGE1-heat shock protein-chaperone [Sporisorium scitamineum]	-	-	-	-	GO:0044429//mitochondrial part	GO:0046983//protein dimerization activity	GO:0019222//regulation of metabolic process;GO:0044267//cellular protein metabolic process
gene-SPSC_01551	993	1123	1102	365	265	230	44.68	50.25	57.53	17.81	11.58	11.6	50.82	13.6633	-1.89509	1.27669e-19	3.02456e-18	--	60S ribosomal protein L7 [Moesziomyces antarcticus T-34]	-	-	-	-	GO:0043231//intracellular membrane-bounded organelle	GO:0046914//transition metal ion binding	GO:0006355//regulation of transcription, DNA-templated
gene-SPSC_02515	802	771	645	302	294	230	18.9	18.06	17.63	7.72	6.73	6.08	18.1967	6.84333	-1.4109	1.34911e-19	3.18468e-18	cdc25	related to M-phase inducer phosphatase [Sporisorium scitamineum]	Cellular Processes;Environmental Information Processing	Cell growth and death;Signal transduction	ko04111//Cell cycle - yeast;ko04011//MAPK signaling pathway - yeast	K02555;K02555	GO:0044464//cell part	GO:0016783//sulfurtransferase activity	GO:0006470//protein dephosphorylation;GO:0044770//cell cycle phase transition;GO:0050794//regulation of cellular process;GO:1903047//mitotic cell cycle process
gene-SPSC_03558	1479	1221	1053	2924	3026	2860	39.91	32.77	32.97	85.56	79.32	86.55	35.2167	83.81	1.25086	1.48496e-19	3.49283e-18	MDM31	related to MDM31-Mitochondrial inner membrane protein required for mitochondrial morphology and inheritance [Sporisorium scitamineum]	-	-	-	-	-	-	GO:0006996//organelle organization
gene-SPSC_01622	13	14	10	161	92	139	1.04	1.11	0.93	13.93	7.13	12.44	1.02667	11.1667	3.44316	1.59512e-19	3.73861e-18	--	related to DNA2-DNA helicase [Sporisorium scitamineum]	-	-	-	-	-	-	-
gene-SPSC_06387	9924	11265	10826	3023	4260	3147	1147.62	1295.38	1452.51	379.05	478.51	408.08	1298.5	421.88	-1.62195	1.74588e-19	4.07744e-18	sod2	probable manganese superoxide dismutase precursor (sod-2) [Sporisorium scitamineum]	Cellular Processes;Organismal Systems	Transport and catabolism;Aging	ko04146//Peroxisome;ko04213//Longevity regulating pathway - multiple species	K04564;K04564	GO:0005739//mitochondrion	GO:0003824//catalytic activity;GO:0043169//cation binding	GO:0001324//age-dependent response to oxidative stress involved in chronological cell aging;GO:0006801//superoxide metabolic process;GO:0044710//single-organism metabolic process
gene-SPSC_02861	533	587	478	2005	1770	3002	13.94	15.27	14.51	56.88	44.98	88.07	14.5733	63.31	2.1191	1.90218e-19	4.42678e-18	--	proteophosphoglycan ppg4 [Moesziomyces aphidis DSM 70725]	-	-	-	-	-	-	-
gene-SPSC_04802	1050	1000	721	3536	5389	2999	40.34	38.21	32.14	147.32	201.13	129.21	36.8967	159.22	2.10946	1.93899e-19	4.49655e-18	LPE10	related to LPE10-strong similarity to Mrs2p [Sporisorium scitamineum]	-	-	-	-	-	-	GO:0070838//divalent metal ion transport
gene-SPSC_04454	1439	1401	1218	4373	6240	3732	83	80.36	81.51	273.5	349.61	241.39	81.6233	288.167	1.81985	2.12073e-19	4.90075e-18	hem12	probable HEM12-uroporphyrinogen decarboxylase [Sporisorium scitamineum]	Metabolism;Metabolism;Metabolism	Global and overview maps;Global and overview maps;Metabolism of cofactors and vitamins	ko01100//Metabolic pathways;ko01110//Biosynthesis of secondary metabolites;ko00860//Porphyrin and chlorophyll metabolism	K01599;K01599;K01599	GO:0005815//microtubule organizing center	GO:0016831//carboxy-lyase activity	GO:0000226//microtubule cytoskeleton organization;GO:0006779//porphyrin-containing compound biosynthetic process;GO:0022402//cell cycle process;GO:0034613//cellular protein localization
gene-SPSC_06557	6256	6391	5138	13204	15938	12293	100.17	101.76	95.45	229.24	247.88	220.72	99.1267	232.613	1.23059	2.43749e-19	5.60337e-18	sir1	probable sulfite reductase cys-4 [Sporisorium scitamineum]	Metabolism;Metabolism	Global and overview maps;Energy metabolism	ko01100//Metabolic pathways;ko00920//Sulfur metabolism	K00381;K00381	-	GO:0016491//oxidoreductase activity;GO:0032553//ribonucleotide binding;GO:0046906//tetrapyrrole binding;GO:0046914//transition metal ion binding;GO:0051540//metal cluster binding	GO:0044237//cellular metabolic process;GO:0044710//single-organism metabolic process
gene-SPSC_00441	335	366	285	119	111	115	20.51	22.28	20.24	7.9	6.6	7.89	21.01	7.46333	-1.49318	2.44179e-19	5.60337e-18	PECS-1.1	pectin lyase-like protein [Moesziomyces antarcticus]	-	-	-	-	-	GO:0052689//carboxylic ester hydrolase activity	GO:0071555//cell wall organization
gene-SPSC_03732	28	27	28	272	172	153	0.51	0.49	0.59	5.35	3.03	3.11	0.53	3.83	2.85328	2.90489e-19	6.64293e-18	fer6	related to ATP-binding cassette transporter protein [Sporisorium scitamineum]	-	-	-	-	GO:0031224//intrinsic component of membrane	GO:0015405//P-P-bond-hydrolysis-driven transmembrane transporter activity;GO:0017111//nucleoside-triphosphatase activity;GO:0032550//purine ribonucleoside binding	GO:0006810//transport;GO:0044763//single-organism cellular process
gene-SPSC_04613	539	332	362	1530	1528	1349	1.79	1.09	1.39	5.5	4.92	5.01	1.42333	5.14333	1.85343	3.06134e-19	6.97648e-18	bacC	related to siderophore peptide synthetase involved in ferrichromeA biosynthesis [Sporisorium scitamineum]	-	-	-	-	-	GO:0003824//catalytic activity	-
gene-SPSC_04550	1923	1896	1659	5108	6491	4302	79.92	78.35	79.99	230.18	262.02	200.48	79.42	230.893	1.53965	3.30452e-19	7.50468e-18	nodX	predicted L-carnitine dehydratase [Moesziomyces antarcticus T-34]	-	-	-	-	-	-	-
gene-SPSC_05314	5850	6475	5434	2159	2125	2656	271.91	299.27	293.04	108.81	95.94	138.43	288.073	114.393	-1.33243	4.07671e-19	9.22653e-18	vdh	related to aldehyde dehydrogenase [Sporisorium scitamineum]	-	-	-	-	-	GO:0016903//oxidoreductase activity, acting on the aldehyde or oxo group of donors	GO:0044710//single-organism metabolic process
gene-SPSC_00643	5667	5868	5356	2523	2018	2417	131.7	135.61	144.42	63.58	45.55	62.99	137.243	57.3733	-1.25828	4.13827e-19	9.33379e-18	--	conserved hypothetcial protein [Sporisorium reilianum SRZ2]	-	-	-	-	-	-	-
gene-SPSC_00607	1518	1615	1459	3743	4441	3291	163.68	173.16	182.53	437.62	465.13	397.92	173.123	433.557	1.32442	4.34081e-19	9.75719e-18	PRX1	probable thioredoxin peroxidase [Sporisorium scitamineum]	-	-	-	-	GO:0043231//intracellular membrane-bounded organelle;GO:0043234//protein complex;GO:0044444//cytoplasmic part	GO:0004175//endopeptidase activity;GO:0004601//peroxidase activity	GO:0006508//proteolysis;GO:0006979//response to oxidative stress;GO:0010038//response to metal ion;GO:0019725//cellular homeostasis;GO:0042743//hydrogen peroxide metabolic process;GO:0044092//negative regulation of molecular function;GO:0044710//single-organism metabolic process
gene-SPSC_06357	562	489	398	120	115	62	32.73	28.32	26.89	7.58	6.51	4.05	29.3133	6.04667	-2.27735	5.18679e-19	1.16191e-17	APO1	heme-thiolate peroxidase [Moesziomyces antarcticus]	-	-	-	-	-	GO:0005488//binding	GO:0044710//single-organism metabolic process
gene-SPSC_05652	1838	2032	1792	5924	8645	5265	119.23	131.08	134.88	416.7	544.74	383	128.397	448.147	1.80336	5.60667e-19	1.25171e-17	GHITM	related to growth hormone inducible transmembrane protein [Sporisorium scitamineum]	-	-	-	-	GO:0016020//membrane	-	-
gene-SPSC_03206	3568	2696	2986	1201	1133	1148	115.89	87.07	112.52	42.3	35.74	41.81	105.16	39.95	-1.39632	6.88199e-19	1.53124e-17	Smpd1	related to acid sphingomyelinase [Sporisorium scitamineum]	Metabolism;Metabolism	Global and overview maps;Lipid metabolism	ko01100//Metabolic pathways;ko00600//Sphingolipid metabolism	K12350;K12350	-	GO:0003824//catalytic activity	-
gene-SPSC_04218	207	245	246	32	57	31	22.83	26.87	31.48	3.83	6.11	3.83	27.06	4.59	-2.5596	7.10982e-19	1.57661e-17	--	uncharacterized protein SPSC_04218 [Sporisorium scitamineum]	-	-	-	-	-	-	-
gene-SPSC_05042	1116	1087	937	431	301	333	49.29	47.74	48.01	20.64	12.91	16.49	48.3467	16.68	-1.5353	8.80884e-19	1.9403e-17	ALG7	related to ALG7-UDP-N-acetylglucosamine-1-phosphate transferase [Sporisorium scitamineum]	Metabolism;Metabolism	Global and overview maps;Glycan biosynthesis and metabolism	ko01100//Metabolic pathways;ko00510//N-Glycan biosynthesis	K01001;K01001	GO:0031224//intrinsic component of membrane	GO:0016780//phosphotransferase activity, for other substituted phosphate groups	GO:0044237//cellular metabolic process;GO:0044710//single-organism metabolic process;GO:0044763//single-organism cellular process
gene-SPSC_00442	436	450	434	148	179	153	39.84	40.88	46.01	14.66	15.89	15.68	42.2433	15.41	-1.45486	9.83794e-19	2.15975e-17	SPBC216.03	related to UPF0659 protein C216.03 [Ustilago trichophora]	-	-	-	-	GO:0044464//cell part	-	-
gene-SPSC_03772	823	1311	758	3774	6442	4105	55.03	87.17	58.8	273.62	418.4	307.79	67	333.27	2.31446	1.15606e-18	2.52113e-17	--	ferredoxin/adrenodoxin reductase [Pseudozyma hubeiensis SY62]	-	-	-	-	-	-	-
gene-SPSC_03754	1155	1267	972	4874	8868	4167	91.25	99.53	89.09	417.52	680.51	369.15	93.29	489.06	2.39022	1.23943e-18	2.69403e-17	SCO1	probable SCO1-involved in stabilization of Cox1p and Cox2p [Sporisorium scitamineum]	-	-	-	-	GO:0019866//organelle inner membrane	-	GO:0000041//transition metal ion transport;GO:0017004//cytochrome complex assembly;GO:0046916//cellular transition metal ion homeostasis
gene-SPSC_05733	30	36	26	148	228	155	1.64	1.95	1.64	8.75	12.08	9.48	1.74333	10.1033	2.53491	1.305e-18	2.82721e-17	--	uncharacterized protein SPSC_05733 [Sporisorium scitamineum]	-	-	-	-	-	-	-
gene-SPSC_06100	3777	3663	3475	1007	723	1209	149.69	144.36	159.79	43.27	27.83	53.73	151.28	41.61	-1.86222	1.34879e-18	2.9125e-17	AAE7	related to AMP-binding protein [Sporisorium scitamineum]	-	-	-	-	-	-	-
gene-SPSC_06448	693	633	615	174	250	168	55.48	50.39	57.12	15.1	19.44	15.08	54.33	16.54	-1.71579	1.47611e-18	3.17701e-17	RNY1-A	related to Ribonuclease Trv [Sporisorium scitamineum]	-	-	-	-	-	GO:0016892//endoribonuclease activity, producing 3'-phosphomonoesters	GO:0090501//RNA phosphodiester bond hydrolysis
gene-SPSC_05618	3068	2887	2402	9160	10769	6658	246.45	230.6	223.86	797.83	840.25	599.72	233.637	745.933	1.67478	1.48913e-18	3.19459e-17	GGC1	probable GGC1-Protein of the mitochondrial carrier family (MCF) [Sporisorium scitamineum]	-	-	-	-	GO:0031224//intrinsic component of membrane;GO:0043231//intracellular membrane-bounded organelle	GO:0015216//purine nucleotide transmembrane transporter activity	GO:0001408//guanine nucleotide transport;GO:0046916//cellular transition metal ion homeostasis
gene-SPSC_04154	38	39	46	223	207	160	2.73	2.79	3.84	17.38	14.45	12.9	3.12	14.91	2.25666	1.51469e-18	3.23382e-17	Miox	probable myo-inositol oxygenase [Sporisorium scitamineum]	Metabolism;Metabolism;Metabolism	Global and overview maps;Carbohydrate metabolism;Carbohydrate metabolism	ko01100//Metabolic pathways;ko00562//Inositol phosphate metabolism;ko00053//Ascorbate and aldarate metabolism	K00469;K00469;K00469	GO:0044424//intracellular part	GO:0016701//oxidoreductase activity, acting on single donors with incorporation of molecular oxygen	GO:0006020//inositol metabolic process
gene-SPSC_01554	49	65	37	236	264	188	4.89	6.45	4.28	25.52	25.58	21.03	5.20667	24.0433	2.2072	1.51723e-18	3.23382e-17	--	p-loop containing nucleoside triphosphate hydrolase protein [Moesziomyces antarcticus]	-	-	-	-	-	-	-
gene-SPSC_03740	1734	2016	1422	586	705	494	125.02	144.54	118.95	45.81	49.37	39.94	129.503	45.04	-1.52371	1.52571e-18	3.2414e-17	ustQ	related to monophenol monooxygenase [Moesziomyces antarcticus]	Metabolism;Metabolism;Metabolism	Global and overview maps;Global and overview maps;Amino acid metabolism	ko01100//Metabolic pathways;ko01110//Biosynthesis of secondary metabolites;ko00350//Tyrosine metabolism	K00505;K00505;K00505	-	GO:0016772//transferase activity, transferring phosphorus-containing groups	GO:0008152//metabolic process
gene-SPSC_01064	5046	4515	4679	2229	2132	1875	172.06	153.09	185.11	82.41	70.62	71.69	170.087	74.9067	-1.1831	1.56428e-18	3.31266e-17	mug80	alternative cyclin Pcl11 [Ustilago maydis]	-	-	-	-	-	GO:0019900//kinase binding	-
MSTRG.2037	12828	16272	15446	45291	64243	44225	742.92	937.08	1037.85	2844.08	3613.89	2872.03	905.95	3110	1.77941	1.58351e-18	3.34262e-17	--	rba1 protein [Sporisorium reilianum]	-	-	-	-	-	-	-
gene-SPSC_01297	267	247	281	18	39	8	10.33	9.5	12.61	0.75	1.46	0.35	10.8133	0.853333	-3.66356	1.64345e-18	3.45808e-17	orf6	probable mfs-multidrug-resistance transporter [Sporisorium scitamineum]	-	-	-	-	GO:0016020//membrane;GO:0044464//cell part	-	GO:0015695//organic cation transport;GO:0015696//ammonium transport;GO:0015846//polyamine transport;GO:0044763//single-organism cellular process
gene-SPSC_06482	1029	1008	778	387	405	420	76.26	74.28	66.9	31.1	29.15	34.9	72.48	31.7167	-1.19234	1.71258e-18	3.59204e-17	hsdl2	short-chain dehydrogenase [Melanopsichium pennsylvanicum 4]	Metabolism;Metabolism;Metabolism;Metabolism;Metabolism	Global and overview maps;Global and overview maps;Global and overview maps;Lipid metabolism;Metabolism of cofactors and vitamins	ko01100//Metabolic pathways;ko01110//Biosynthesis of secondary metabolites;ko01212//Fatty acid metabolism;ko00061//Fatty acid biosynthesis;ko00780//Biotin metabolism	K00059;K00059;K00059;K00059;K00059	-	GO:0003824//catalytic activity	GO:0044710//single-organism metabolic process
gene-SPSC_04942	1007	1094	990	363	453	327	78.78	85.1	89.85	30.79	34.42	28.68	84.5767	31.2967	-1.43425	1.79689e-18	3.75693e-17	--	aromatic ring-opening dioxygenase [Moesziomyces aphidis DSM 70725]	-	-	-	-	-	GO:0005506//iron ion binding;GO:0016491//oxidoreductase activity	GO:0044710//single-organism metabolic process
gene-SPSC_06342	11610	11507	10941	3823	5083	4684	451.16	444.65	493.28	161.08	191.86	204.11	463.03	185.683	-1.31826	2.01355e-18	4.19659e-17	sed3	related to Tripeptidyl-peptidase I precursor [Sporisorium scitamineum]	-	-	-	-	-	GO:0070011//peptidase activity, acting on L-amino acid peptides	GO:0019538//protein metabolic process
gene-SPSC_05568	456	399	406	1008	1067	911	26.18	22.78	27.04	62.74	59.49	58.64	25.3333	60.29	1.25088	2.05107e-18	4.26131e-17	SPAC27D7.08c	s-adenosyl-L-methionine-dependent methyltransferase [Moesziomyces antarcticus]	-	-	-	-	-	-	-
gene-SPSC_00892	757	868	804	231	159	254	31.08	35.44	38.3	10.28	6.34	11.69	34.94	9.43667	-1.88853	2.13652e-18	4.42489e-17	--	acyltransferase [Pseudozyma hubeiensis SY62]	-	-	-	-	-	GO:0016740//transferase activity	-
gene-SPSC_02958	1069	1101	782	2321	2880	2317	39.92	40.89	33.88	93.98	104.47	97.03	38.23	98.4933	1.36532	2.15984e-18	4.45916e-17	--	predicted hydrolase [Moesziomyces antarcticus T-34]	Metabolism;Metabolism	Global and overview maps;Lipid metabolism	ko01100//Metabolic pathways;ko00564//Glycerophospholipid metabolism	K01094;K01094	GO:0044429//mitochondrial part	GO:0016787//hydrolase activity	GO:0006655//phosphatidylglycerol biosynthetic process
gene-SPSC_01918	1327	1736	1244	507	473	565	65.77	85.55	71.53	27.25	22.77	31.4	74.2833	27.14	-1.45262	2.233e-18	4.59578e-17	SPAC12G12.12	related to nucleotide-sugar transporter [Ustilago trichophora]	-	-	-	-	GO:0031224//intrinsic component of membrane	GO:0005402//cation:sugar symporter activity	GO:0006818//hydrogen transport
gene-SPSC_04944	23150	24616	20911	9626	10991	8010	805.46	851.66	844.13	363.15	371.45	312.51	833.75	349.037	-1.25624	2.36448e-18	4.85123e-17	TKT	probable Transketolase [Sporisorium scitamineum]	Metabolism;Metabolism;Metabolism;Metabolism;Metabolism	Global and overview maps;Global and overview maps;Global and overview maps;Global and overview maps;Carbohydrate metabolism	ko01100//Metabolic pathways;ko01110//Biosynthesis of secondary metabolites;ko01230//Biosynthesis of amino acids;ko01200//Carbon metabolism;ko00030//Pentose phosphate pathway	K00615;K00615;K00615;K00615;K00615	GO:0043231//intracellular membrane-bounded organelle;GO:0044444//cytoplasmic part	GO:0016744//transferase activity, transferring aldehyde or ketonic groups;GO:0043169//cation binding	-
gene-SPSC_06079	594	665	531	167	196	110	38.53	42.9	39.97	11.75	12.35	8	40.4667	10.7	-1.91912	2.48687e-18	5.08649e-17	DDB_G0268948	related to TMT1-trans-aconitate methyltransferase [Sporisorium scitamineum]	-	-	-	-	-	GO:0016741//transferase activity, transferring one-carbon groups	GO:0008152//metabolic process
gene-SPSC_00472	5469	5105	3619	1918	1547	1680	125.16	116.17	96.09	47.59	34.39	43.11	112.473	41.6967	-1.43158	2.98011e-18	6.07648e-17	--	developmental regulatory protein [Pseudozyma hubeiensis SY62]	-	-	-	-	-	-	-
gene-SPSC_04937	2830	2805	2867	986	973	1213	228.09	224.81	268.1	86.17	76.17	109.63	240.333	90.6567	-1.40655	3.03962e-18	6.17868e-17	fadB1	probable enoyl-CoA hydratase precursor, mitochondrial [Sporisorium scitamineum]	Metabolism;Metabolism;Metabolism;Metabolism;Metabolism;Metabolism;Metabolism;Metabolism;Metabolism;Metabolism;Metabolism;Metabolism	Global and overview maps;Global and overview maps;Global and overview maps;Amino acid metabolism;Lipid metabolism;Amino acid metabolism;Global and overview maps;Amino acid metabolism;Carbohydrate metabolism;Metabolism of other amino acids;Carbohydrate metabolism;Lipid metabolism	ko01100//Metabolic pathways;ko01110//Biosynthesis of secondary metabolites;ko01200//Carbon metabolism;ko00280//Valine, leucine and isoleucine degradation;ko00071//Fatty acid degradation;ko00380//Tryptophan metabolism;ko01212//Fatty acid metabolism;ko00310//Lysine degradation;ko00640//Propanoate metabolism;ko00410//beta-Alanine metabolism;ko00650//Butanoate metabolism;ko00062//Fatty acid elongation	K07511;K07511;K07511;K07511;K07511;K07511;K07511;K07511;K07511;K07511;K07511;K07511	-	GO:0016836//hydro-lyase activity	GO:0009081//branched-chain amino acid metabolic process;GO:0046395//carboxylic acid catabolic process;GO:1901605//alpha-amino acid metabolic process
gene-SPSC_04580	1117	1268	1003	2974	4338	2998	68.56	77.39	71.43	197.93	258.63	206.34	72.46	220.967	1.60857	3.60167e-18	7.29865e-17	coq5	probable COQ5-ubiquinone biosynthesis, methyltransferase [Sporisorium scitamineum]	Metabolism;Metabolism;Metabolism	Global and overview maps;Global and overview maps;Metabolism of cofactors and vitamins	ko01100//Metabolic pathways;ko01110//Biosynthesis of secondary metabolites;ko00130//Ubiquinone and other terpenoid-quinone biosynthesis	K06127;K06127;K06127	-	-	-
gene-SPSC_00428	3431	3809	3556	12046	19025	10881	305.32	337.05	367.14	1162.31	1644.46	1085.77	336.503	1297.51	1.94706	3.82934e-18	7.73621e-17	phb1	probable prohibitin PHB1 [Sporisorium scitamineum]	-	-	-	-	GO:0019866//organelle inner membrane;GO:0043231//intracellular membrane-bounded organelle	-	GO:0007006//mitochondrial membrane organization;GO:0007569//cell aging;GO:0030162//regulation of proteolysis;GO:0044267//cellular protein metabolic process;GO:0048308//organelle inheritance
gene-SPSC_04015	24243	25664	22323	9685	6738	8931	841.05	885.34	898.51	364.32	227.06	347.43	874.967	312.937	-1.48336	5.95039e-18	1.19845e-16	bipA	probable chaperone bip [Sporisorium scitamineum]	Genetic Information Processing;Genetic Information Processing	Folding, sorting and degradation;Folding, sorting and degradation	ko04141//Protein processing in endoplasmic reticulum;ko03060//Protein export	K09490;K09490	GO:0005788//endoplasmic reticulum lumen;GO:0031090//organelle membrane	GO:0005515//protein binding;GO:0016628//oxidoreductase activity, acting on the CH-CH group of donors, NAD or NADP as acceptor;GO:0017111//nucleoside-triphosphatase activity;GO:0032550//purine ribonucleoside binding	GO:0000741//karyogamy;GO:0006458//'de novo' protein folding;GO:0035966//response to topologically incorrect protein;GO:0043161//proteasome-mediated ubiquitin-dependent protein catabolic process;GO:0044710//single-organism metabolic process;GO:0065002//intracellular protein transmembrane transport
gene-SPSC_00828	423	542	291	111	105	101	46.45	59.18	37.07	13.22	11.2	12.44	47.5667	12.2867	-1.95286	6.53619e-18	1.31242e-16	--	uncharacterized protein SPSC_00828 [Sporisorium scitamineum]	-	-	-	-	-	-	-
gene-SPSC_01233	3768	2626	3623	1055	791	849	168.59	116.84	188.08	51.18	34.38	42.6	157.837	42.72	-1.88545	7.29727e-18	1.46079e-16	GIT1	related to GIT1-Glycerophosphoinositol transporter also able to mediate low-affinity phosphate transport [Sporisorium scitamineum]	-	-	-	-	GO:0016020//membrane	GO:0008514//organic anion transmembrane transporter activity;GO:0015605//organophosphate ester transmembrane transporter activity	GO:0015711//organic anion transport;GO:0044763//single-organism cellular process
gene-SPSC_00564	757	694	625	1905	1957	1453	34.38	31.35	32.94	93.82	86.34	74.01	32.89	84.7233	1.36511	7.52259e-18	1.50133e-16	--	related to NSP1-nuclear pore protein [Sporisorium scitamineum]	-	-	-	-	-	-	-
gene-SPSC_01115	11673	11427	12087	3309	1580	2330	659.02	641.51	791.72	202.56	86.64	147.51	697.417	145.57	-2.26031	7.83216e-18	1.55839e-16	--	glycosyl hydrolase 53 domain-containing protein [Moesziomyces antarcticus]	-	-	-	-	-	-	GO:0008152//metabolic process
gene-SPSC_01805	1516	1887	1585	5313	4067	5632	102.22	126.53	124	388.46	266.38	425.85	117.583	360.23	1.61523	7.87256e-18	1.56171e-16	PRA2	probable Pheromone receptor a2 [Sporisorium scitamineum]	Environmental Information Processing	Signal transduction	ko04011//MAPK signaling pathway - yeast	K04627	GO:0031224//intrinsic component of membrane	GO:0004932//mating-type factor pheromone receptor activity	GO:0007166//cell surface receptor signaling pathway;GO:0010033//response to organic substance
gene-SPSC_01991	383	410	327	1119	1523	965	27.87	29.66	27.6	88.28	107.64	78.73	28.3767	91.55	1.68985	7.96918e-18	1.57613e-16	cox1101	probable COX11-cytochrome-c oxidase assembly protein [Sporisorium scitamineum]	Metabolism;Metabolism	Global and overview maps;Energy metabolism	ko01100//Metabolic pathways;ko00190//Oxidative phosphorylation	K02258;K02258	GO:0000313//organellar ribosome;GO:0019866//organelle inner membrane;GO:0031970//organelle envelope lumen;GO:0043231//intracellular membrane-bounded organelle	GO:0046914//transition metal ion binding	GO:0045333//cellular respiration;GO:0065003//macromolecular complex assembly
gene-SPSC_01668	2801	2611	2307	1229	1157	1302	74.83	69.36	71.51	35.6	30.02	39.01	71.9	34.8767	-1.04373	9.30388e-18	1.82911e-16	--	saccharopine dehydrogenase [Melanopsichium pennsylvanicum 4]	-	-	-	-	GO:0043231//intracellular membrane-bounded organelle	GO:0046914//transition metal ion binding;GO:0097159//organic cyclic compound binding	GO:0006355//regulation of transcription, DNA-templated
gene-SPSC_03371	1832	2161	1754	445	671	367	145.21	170.33	161.3	38.25	51.66	32.62	158.947	40.8433	-1.96037	1.03037e-17	2.01964e-16	Mvan_2161	related to oxidoreductase, aldo/keto reductase family [Sporisorium scitamineum]	-	-	-	-	-	GO:0016616//oxidoreductase activity, acting on the CH-OH group of donors, NAD or NADP as acceptor	GO:0044710//single-organism metabolic process
gene-SPSC_02387	300	287	293	80	106	76	10.24	9.75	11.61	2.96	3.52	2.91	10.5333	3.13	-1.75073	1.21144e-17	2.36752e-16	pnbA	related to Para-nitrobenzyl esterase [Sporisorium scitamineum]	-	-	-	-	-	GO:0003824//catalytic activity	-
gene-SPSC_02764	1636	1832	1854	677	587	709	108.78	121.13	143.03	48.81	37.91	52.86	124.313	46.5267	-1.41785	1.3084e-17	2.54945e-16	--	bet v1-like protein [Moesziomyces antarcticus]	-	-	-	-	-	-	-
gene-SPSC_01928	2399	1906	2293	6093	6980	5530	81.69	64.54	90.59	224.96	230.86	211.15	78.94	222.323	1.49383	1.3848e-17	2.69035e-16	--	uncharacterized protein SPSC_01928 [Sporisorium scitamineum]	-	-	-	-	-	-	-
gene-SPSC_05333	66	65	37	277	218	219	1.98	1.94	1.29	9.03	6.37	7.39	1.73667	7.59667	2.12905	1.55994e-17	3.02169e-16	bglG	probable beta-glucosidase [Sporisorium scitamineum]	Metabolism;Metabolism;Metabolism;Metabolism	Global and overview maps;Global and overview maps;Carbohydrate metabolism;Metabolism of other amino acids	ko01100//Metabolic pathways;ko01110//Biosynthesis of secondary metabolites;ko00500//Starch and sucrose metabolism;ko00460//Cyanoamino acid metabolism	K05349;K05349;K05349;K05349	-	GO:0016787//hydrolase activity	GO:0044238//primary metabolic process
gene-SPSC_05447	279	269	222	93	80	84	19.25	18.45	17.77	6.96	5.36	6.5	18.49	6.27333	-1.55944	1.63383e-17	3.15555e-16	psiR	related to centromere binding factor 1 [Sporisorium scitamineum]	-	-	-	-	GO:0043229//intracellular organelle	GO:0005515//protein binding;GO:0043565//sequence-specific DNA binding	GO:0044283//small molecule biosynthetic process;GO:0044763//single-organism cellular process;GO:0045944//positive regulation of transcription from RNA polymerase II promoter;GO:0071840//cellular component organization or biogenesis;GO:1901566//organonitrogen compound biosynthetic process
gene-SPSC_05534	895	1091	745	110	209	75	30.83	37.37	29.77	4.11	6.99	2.9	32.6567	4.66667	-2.80691	1.80913e-17	3.4839e-16	dotC	related to tetracycline efflux protein (otrb) [Ustilago trichophora]	-	-	-	-	-	-	GO:0044763//single-organism cellular process
gene-SPSC_04079	1210	1223	886	3253	4799	3033	62.69	63.01	53.26	182.76	241.52	176.22	59.6533	200.167	1.74653	1.81675e-17	3.48837e-16	--	uncharacterized protein SPSC_04079 [Sporisorium scitamineum]	-	-	-	-	-	-	-
gene-SPSC_02383	18483	18643	15776	5816	5453	7609	484.07	485.52	479.37	165.16	138.72	223.46	482.987	175.78	-1.45821	1.92664e-17	3.68862e-16	fox-2	probable multifunctional beta-oxidation protein [Sporisorium scitamineum]	Metabolism;Metabolism;Metabolism;Metabolism	Global and overview maps;Global and overview maps;Carbohydrate metabolism;Metabolism of other amino acids	ko01100//Metabolic pathways;ko01200//Carbon metabolism;ko00640//Propanoate metabolism;ko00410//beta-Alanine metabolism	K14729;K14729;K14729;K14729	-	GO:0016836//hydro-lyase activity	GO:0009062//fatty acid catabolic process
gene-SPSC_03472	690	689	549	1319	1570	1335	45.13	44.81	41.66	93.54	99.74	97.91	43.8667	97.0633	1.1458	2.0642e-17	3.94053e-16	kti12	related to KTI12-Elongator associated protein [Sporisorium scitamineum]	-	-	-	-	-	-	-
gene-SPSC_01806	3674	4336	3702	1578	1189	1539	159.9	187.66	186.94	74.47	50.27	75.11	178.167	66.6167	-1.41927	2.21613e-17	4.21833e-16	--	left border a protein [Anthracocystis walkeri]	-	-	-	-	-	GO:0016787//hydrolase activity	GO:0044238//primary metabolic process
gene-SPSC_02347	2654	3289	2381	11382	21899	10306	154.58	190.48	160.89	718.8	1238.89	673.08	168.65	876.923	2.37842	2.31492e-17	4.39368e-16	BAT1	probable BAT2-branched-chain-amino-acid transaminase (cytosolic) [Sporisorium scitamineum]	Metabolism;Metabolism;Metabolism;Metabolism;Metabolism;Metabolism;Metabolism;Metabolism	Global and overview maps;Global and overview maps;Global and overview maps;Amino acid metabolism;Amino acid metabolism;Global and overview maps;Metabolism of cofactors and vitamins;Amino acid metabolism	ko01100//Metabolic pathways;ko01110//Biosynthesis of secondary metabolites;ko01230//Biosynthesis of amino acids;ko00280//Valine, leucine and isoleucine degradation;ko00270//Cysteine and methionine metabolism;ko01210//2-Oxocarboxylic acid metabolism;ko00770//Pantothenate and CoA biosynthesis;ko00290//Valine, leucine and isoleucine biosynthesis	K00826;K00826;K00826;K00826;K00826;K00826;K00826;K00826	GO:0005737//cytoplasm;GO:0043231//intracellular membrane-bounded organelle	GO:0004084//branched-chain-amino-acid transaminase activity	GO:0009063//cellular amino acid catabolic process;GO:0009081//branched-chain amino acid metabolic process;GO:1901607//alpha-amino acid biosynthetic process
gene-SPSC_03327	1332	1277	1032	598	608	558	81.55	77.74	73.3	39.7	36.16	38.31	77.53	38.0567	-1.02661	2.3839e-17	4.5116e-16	--	ADP-ribose pyrophosphatase [Moesziomyces antarcticus]	-	-	-	-	-	GO:0005506//iron ion binding;GO:0016701//oxidoreductase activity, acting on single donors with incorporation of molecular oxygen	GO:0044237//cellular metabolic process;GO:0044710//single-organism metabolic process
gene-SPSC_03396	1543	1499	1661	607	434	509	75.53	72.97	94.34	32.22	20.64	27.94	80.9467	26.9333	-1.58758	2.82513e-17	5.33133e-16	--	glycoside hydrolase family 17 protein [Melanopsichium pennsylvanicum 4]	-	-	-	-	-	GO:0003824//catalytic activity	GO:0044238//primary metabolic process
gene-SPSC_01602	304	350	285	996	1488	893	21.09	24.15	22.94	74.93	100.28	69.48	22.7267	81.5633	1.84353	3.11267e-17	5.85716e-16	COX16	related to ERV1-mitochondrial biogenesis and regulation of cell cycle [Sporisorium scitamineum]	-	-	-	-	GO:0031090//organelle membrane;GO:0043231//intracellular membrane-bounded organelle	GO:0016670//oxidoreductase activity, acting on a sulfur group of donors, oxygen as acceptor	GO:0044710//single-organism metabolic process
gene-SPSC_03281	1918	1543	1827	532	539	329	152.53	122.02	168.57	45.87	41.64	29.34	147.707	38.95	-1.92304	3.31035e-17	6.21138e-16	--	Trypsin-like cysteine/serine peptidase domain [Ceraceosorus bombacis]	-	-	-	-	-	-	-
gene-SPSC_03888	582	554	492	1789	2753	1548	37.76	35.74	37.03	125.84	173.47	112.61	36.8433	137.307	1.89793	3.4381e-17	6.43277e-16	shy1	related to Surfeit locus protein 1 [Sporisorium scitamineum]	-	-	-	-	-	-	-
gene-SPSC_00379	439	357	326	140	131	121	30.73	24.85	26.47	10.63	8.91	9.5	27.35	9.68	-1.49846	3.97677e-17	7.41956e-16	--	uncharacterized protein SPSC_00379 [Sporisorium scitamineum]	-	-	-	-	-	-	-
gene-SPSC_01224	416	459	319	148	110	108	18.34	20.12	16.32	7.07	4.71	5.34	18.26	5.70667	-1.67797	3.99742e-17	7.437e-16	HNM1	related to GABA permease [Sporisorium scitamineum]	-	-	-	-	GO:0031224//intrinsic component of membrane	GO:0046943//carboxylic acid transmembrane transporter activity	GO:0044763//single-organism cellular process;GO:0046942//carboxylic acid transport
gene-SPSC_03988	5102	4368	4477	2051	1569	1814	232.63	198.04	236.84	101.4	69.49	92.75	222.503	87.88	-1.34022	4.29334e-17	7.96505e-16	--	potential zinc finger protein [Pseudozyma hubeiensis SY62]	-	-	-	-	GO:0005622//intracellular	GO:0043169//cation binding	GO:0006357//regulation of transcription from RNA polymerase II promoter;GO:0070887//cellular response to chemical stimulus
gene-SPSC_03694	92	88	97	264	321	286	6.76	6.43	8.26	21.02	22.89	23.55	7.15	22.4867	1.65305	4.77485e-17	8.83347e-16	ARB_02077	probable beta-1,3 exoglucanase precursor [Sporisorium scitamineum]	Metabolism;Metabolism	Global and overview maps;Carbohydrate metabolism	ko01100//Metabolic pathways;ko00500//Starch and sucrose metabolism	K01210;K01210	-	GO:0000166//nucleotide binding;GO:0004721//phosphoprotein phosphatase activity;GO:0016614//oxidoreductase activity, acting on CH-OH group of donors;GO:0043169//cation binding	GO:0006464//cellular protein modification process;GO:0044710//single-organism metabolic process
gene-SPSC_05656	741	767	699	304	242	307	86.95	89.5	95.16	38.68	27.58	40.4	90.5367	35.5533	-1.34852	5.04872e-17	9.31396e-16	--	chitin synthase/hyaluronan synthase [Moesziomyces antarcticus T-34]	-	-	-	-	-	-	-
gene-SPSC_02082	842	708	580	1960	2785	1911	25.26	21.12	20.19	63.75	81.15	64.28	22.19	69.7267	1.6518	5.80594e-17	1.0681e-15	fer8	hypothetical iron uptake cluster protein [Melanopsichium pennsylvanicum 4]	-	-	-	-	-	GO:0000166//nucleotide binding	GO:0044710//single-organism metabolic process
gene-SPSC_05051	2419	3590	1909	680	642	804	94.93	140.09	86.92	28.93	24.47	35.38	107.313	29.5933	-1.85849	6.64912e-17	1.21981e-15	uapC	probable purine permease [Sporisorium scitamineum]	-	-	-	-	-	GO:0015205//nucleobase transmembrane transporter activity	GO:0015851//nucleobase transport;GO:0044763//single-organism cellular process
gene-SPSC_06015	1341	1396	1411	432	599	487	101.91	105.49	124.4	35.6	44.21	41.5	110.6	40.4367	-1.45162	7.9094e-17	1.44297e-15	fahd2	fumarylacetoacetate hydrolase [Kalmanozyma brasiliensis GHG001]	-	-	-	-	-	GO:0003824//catalytic activity	GO:0007275//multicellular organism development
gene-SPSC_01415	13472	14380	12941	5751	6439	6904	569.77	604.75	635	263.73	264.52	327.42	603.173	285.223	-1.08048	9.36564e-17	1.70393e-15	AFUA_4G12850	probable calnexin [Sporisorium scitamineum]	Genetic Information Processing;Cellular Processes	Folding, sorting and degradation;Transport and catabolism	ko04141//Protein processing in endoplasmic reticulum;ko04145//Phagosome	K08054;K08054	GO:0005789//endoplasmic reticulum membrane;GO:0031224//intrinsic component of membrane	GO:0005515//protein binding;GO:0046872//metal ion binding	GO:0006457//protein folding;GO:0007154//cell communication;GO:0007275//multicellular organism development;GO:0009408//response to heat;GO:0033554//cellular response to stress;GO:0051603//proteolysis involved in cellular protein catabolic process
gene-SPSC_02334	6	5	8	234	88	99	0.47	0.39	0.73	20.04	6.75	8.77	0.53	11.8533	4.48316	1.14347e-16	2.07463e-15	--	cyclin [Moesziomyces antarcticus T-34]	-	-	-	-	-	-	GO:0009058//biosynthetic process;GO:0044238//primary metabolic process;GO:0071704//organic substance metabolic process
gene-SPSC_00153	526	452	459	138	192	136	14.2	12.13	14.37	4.04	5.03	4.12	13.5667	4.39667	-1.62558	1.16395e-16	2.10598e-15	exgD	related to EXG1-exo-beta-1,3-glucanase (I/II), major isoform [Sporisorium scitamineum]	Metabolism;Metabolism	Global and overview maps;Carbohydrate metabolism	ko01100//Metabolic pathways;ko00500//Starch and sucrose metabolism	K01210;K01210	-	GO:0016787//hydrolase activity	GO:0044238//primary metabolic process
gene-SPSC_04150	40514	29137	27738	9992	5441	5709	1822.95	1303.67	1448.05	487.5	237.8	288.05	1524.89	337.783	-2.17454	1.31589e-16	2.37438e-15	SPBC8E4.01c	probable PHO84-Inorganic phosphate permease [Sporisorium scitamineum]	-	-	-	-	GO:0016021//integral component of membrane	GO:0008324//cation transmembrane transporter activity;GO:0015291//secondary active transmembrane transporter activity	GO:0006820//anion transport;GO:0044763//single-organism cellular process
gene-SPSC_03323	274	288	249	693	581	683	8.55	8.94	9.02	23.45	17.61	23.9	8.83667	21.6533	1.29301	1.49601e-16	2.69201e-15	DNMT	related to Cytosine-specific methyltransferase [Sporisorium scitamineum]	Metabolism;Metabolism	Global and overview maps;Amino acid metabolism	ko01100//Metabolic pathways;ko00270//Cysteine and methionine metabolism	K00558;K00558	-	GO:0005488//binding;GO:0016741//transferase activity, transferring one-carbon groups;GO:0016779//nucleotidyltransferase activity	GO:0006305//DNA alkylation;GO:0031123//RNA 3'-end processing
gene-SPSC_04639	4910	3477	4281	1260	1554	1079	212.92	149.93	215.39	59.25	65.46	52.47	192.747	59.06	-1.70645	1.58781e-16	2.8494e-15	phyA	related to 3-phytase A precursor [Sporisorium scitamineum]	-	-	-	-	-	-	GO:0006796//phosphate-containing compound metabolic process
gene-SPSC_05606	1207	1280	922	2362	2969	2587	23.96	25.26	21.23	50.84	57.24	57.58	23.4833	55.22	1.23355	2.01336e-16	3.59349e-15	--	uncharacterized protein SPSC_05606 [Sporisorium scitamineum]	-	-	-	-	-	-	-
gene-SPSC_00733	671	735	619	1678	1359	1598	23.14	25.21	24.77	62.76	45.53	61.81	24.3733	56.7	1.21805	2.70879e-16	4.80865e-15	--	uncharacterized protein SPSC_00733 [Sporisorium scitamineum]	-	-	-	-	-	-	-
gene-SPSC_01558	3505	3585	3255	1720	1499	1746	76.34	77.65	82.26	40.62	31.71	42.64	78.75	38.3233	-1.03906	2.71966e-16	4.81498e-15	--	tetratricopeptide repeat containing protein [Melanopsichium pennsylvanicum 4]	-	-	-	-	-	-	-
gene-SPSC_05094	10767	11869	10370	4256	3721	5026	385.26	422.3	430.5	165.12	129.33	201.66	412.687	165.37	-1.31935	2.83388e-16	5.00373e-15	lcf1	related to long-chain-fatty-acid-CoA ligase [Sporisorium scitamineum]	Metabolism;Cellular Processes;Metabolism;Metabolism;Metabolism	Global and overview maps;Transport and catabolism;Lipid metabolism;Global and overview maps;Lipid metabolism	ko01100//Metabolic pathways;ko04146//Peroxisome;ko00071//Fatty acid degradation;ko01212//Fatty acid metabolism;ko00061//Fatty acid biosynthesis	K01897;K01897;K01897;K01897;K01897	-	GO:0003824//catalytic activity	-
gene-SPSC_05005	12	25	36	167	306	289	1.21	2.51	4.22	18.29	30.02	32.73	2.64667	27.0133	3.35142	3.02433e-16	5.32573e-15	--	filament-specific protein UFU57 [Ustilago maydis]	-	-	-	-	-	-	-
gene-SPSC_06605	12	5	3	92	75	88	0.53	0.22	0.16	4.45	3.25	4.4	0.303333	4.03333	3.733	3.0533e-16	5.36242e-15	--	MFS general substrate transporter [Pseudomicrostroma glucosiphilum]	-	-	-	-	-	-	GO:0044763//single-organism cellular process
gene-SPSC_01321	1976	1840	1491	3822	3564	3304	108.24	100.22	94.76	227.01	189.63	202.95	101.073	206.53	1.03095	3.23814e-16	5.6419e-15	PCL1	related to cyclin [Sporisorium scitamineum]	Cellular Processes	Cell growth and death	ko04111//Cell cycle - yeast	K06656	-	-	-
gene-SPSC_04687	4940	4981	4315	2181	1646	2072	527.91	529.3	535	252.72	170.86	248.29	530.737	223.957	-1.24478	3.33952e-16	5.80318e-15	--	gluconate transport inducer 1 [Pseudozyma hubeiensis SY62]	-	-	-	-	-	-	-
gene-SPSC_00723	2434	2200	2512	927	633	773	82.53	74.17	98.82	34.08	20.85	29.39	85.1733	28.1067	-1.59949	3.49656e-16	6.0601e-15	kinX	related to serine/threonine protein kinase [Sporisorium scitamineum]	-	-	-	-	-	GO:0004672//protein kinase activity;GO:0032550//purine ribonucleoside binding;GO:0043167//ion binding	GO:0006464//cellular protein modification process;GO:0006796//phosphate-containing compound metabolic process;GO:0007165//signal transduction;GO:0010646//regulation of cell communication
gene-SPSC_05828	980	1140	787	2224	2651	2091	32.86	38.01	30.61	80.85	86.33	78.61	33.8267	81.93	1.27623	3.66964e-16	6.34337e-15	aacs	probable Acetoacetyl-CoA synthetase [Sporisorium scitamineum]	Metabolism;Metabolism;Metabolism	Global and overview maps;Amino acid metabolism;Carbohydrate metabolism	ko01100//Metabolic pathways;ko00280//Valine, leucine and isoleucine degradation;ko00650//Butanoate metabolism	K01907;K01907;K01907	-	GO:0016878//acid-thiol ligase activity	GO:0044238//primary metabolic process
gene-SPSC_05775	389	215	241	53	65	50	14.57	8.01	10.47	2.15	2.37	2.1	11.0167	2.20667	-2.31975	4.30963e-16	7.43016e-15	--	related to conserved hypothetical Ustilaginaceae-specific protein [Moesziomyces antarcticus]	-	-	-	-	-	-	-
gene-SPSC_01577	4187	4323	3176	1657	1838	1902	70.58	72.47	62.12	30.29	30.1	35.95	68.39	32.1133	-1.09061	4.46597e-16	7.67961e-15	bun107	wd40 repeat-like protein [Melanopsichium pennsylvanicum 4]	-	-	-	-	-	-	-
gene-SPSC_01274	5256	5106	4880	2625	2164	2394	103.55	100.03	111.55	56.08	41.41	52.89	105.043	50.1267	-1.06733	4.81836e-16	8.26399e-15	CBK1	related to CBK1-Serine/threonine protein kinase involved in cell wall biosynthesis [Sporisorium scitamineum]	-	-	-	-	GO:0044424//intracellular part	GO:0004672//protein kinase activity;GO:0032550//purine ribonucleoside binding	GO:0006464//cellular protein modification process;GO:0006796//phosphate-containing compound metabolic process;GO:0016043//cellular component organization;GO:0044763//single-organism cellular process;GO:0050794//regulation of cellular process
gene-SPSC_03940	1105	960	630	3529	5875	3029	33.06	28.56	21.87	114.5	170.75	101.63	27.83	128.96	2.21221	5.45767e-16	9.33616e-15	dbp8	related to RRP3-protein involved in rRNA processing [Sporisorium scitamineum]	-	-	-	-	-	GO:0016818//hydrolase activity, acting on acid anhydrides, in phosphorus-containing anhydrides;GO:0032550//purine ribonucleoside binding	GO:0008152//metabolic process;GO:0042254//ribosome biogenesis
gene-SPSC_05466	342	314	278	671	755	637	16.37	14.95	15.44	34.83	35.11	34.2	15.5867	34.7133	1.15518	5.55632e-16	9.48029e-15	SET5	probable Potential protein lysine methyltransferase SET5 [Ustilago bromivora]	-	-	-	-	GO:0044424//intracellular part	GO:0016741//transferase activity, transferring one-carbon groups	GO:0008152//metabolic process
gene-SPSC_03256	2046	2020	2108	888	652	780	83.01	81.5	99.23	39.07	25.69	35.49	87.9133	33.4167	-1.39551	5.64032e-16	9.59875e-15	mns1B	related to Mannosyl-oligosaccharide alpha-1,2-mannosidase precursor [Ustilago trichophora]	Metabolism;Genetic Information Processing;Metabolism;Metabolism	Global and overview maps;Folding, sorting and degradation;Glycan biosynthesis and metabolism;Glycan biosynthesis and metabolism	ko01100//Metabolic pathways;ko04141//Protein processing in endoplasmic reticulum;ko00510//N-Glycan biosynthesis;ko00513//Various types of N-glycan biosynthesis	K01230;K01230;K01230;K01230	-	GO:0004559//alpha-mannosidase activity;GO:0046872//metal ion binding	GO:0044723//single-organism carbohydrate metabolic process
gene-SPSC_01189	5372	5571	4290	1453	1186	1944	184.76	190.53	171.19	54.19	39.62	74.97	182.16	56.26	-1.69502	5.9641e-16	1.01236e-14	LACS7	related to Long-chain-fatty-acid--CoA ligase 6 [Sporisorium scitamineum]	Metabolism;Cellular Processes;Metabolism;Metabolism;Metabolism	Global and overview maps;Transport and catabolism;Lipid metabolism;Global and overview maps;Lipid metabolism	ko01100//Metabolic pathways;ko04146//Peroxisome;ko00071//Fatty acid degradation;ko01212//Fatty acid metabolism;ko00061//Fatty acid biosynthesis	K01897;K01897;K01897;K01897;K01897	-	GO:0016874//ligase activity	GO:0006259//DNA metabolic process;GO:0044710//single-organism metabolic process;GO:0044763//single-organism cellular process
gene-SPSC_04784	1211	1463	1374	471	540	359	102.07	122.62	134.37	43.05	44.21	33.93	119.687	40.3967	-1.56695	6.88838e-16	1.16624e-14	RKI1	probable RKI1-D-ribose-5-phosphate ketol-isomerase [Sporisorium scitamineum]	Metabolism;Metabolism;Metabolism;Metabolism;Metabolism	Global and overview maps;Global and overview maps;Global and overview maps;Global and overview maps;Carbohydrate metabolism	ko01100//Metabolic pathways;ko01110//Biosynthesis of secondary metabolites;ko01230//Biosynthesis of amino acids;ko01200//Carbon metabolism;ko00030//Pentose phosphate pathway	K01807;K01807;K01807;K01807;K01807	GO:0031224//intrinsic component of membrane;GO:0043231//intracellular membrane-bounded organelle	GO:0005515//protein binding;GO:0016769//transferase activity, transferring nitrogenous groups;GO:0016861//intramolecular oxidoreductase activity, interconverting aldoses and ketoses	GO:0006739//NADP metabolic process;GO:0006810//transport;GO:0008614//pyridoxine metabolic process;GO:0019682//glyceraldehyde-3-phosphate metabolic process;GO:0044711//single-organism biosynthetic process
gene-SPSC_03026	2370	2708	2577	499	926	612	229.69	260.97	289.76	52.44	87.17	66.51	260.14	68.7067	-1.92077	1.10199e-15	1.85619e-14	--	integral membrane [Venturia nashicola]	-	-	-	-	-	-	-
gene-SPSC_06478	35	30	14	149	137	130	1.17	1	0.54	5.4	4.45	4.87	0.903333	4.90667	2.44141	1.20487e-15	2.0243e-14	--	related to ELAV-like protein 2 [Sporisorium scitamineum]	-	-	-	-	-	GO:0003676//nucleic acid binding	GO:0044763//single-organism cellular process
gene-SPSC_01143	2367	2345	1992	4981	4167	4973	58.65	57.78	57.27	133.84	100.3	138.19	57.9	124.11	1.09998	1.22585e-15	2.05432e-14	--	possible bud neck localizing protein phosphatase subunit Bni4p [Pseudozyma hubeiensis SY62]	-	-	-	-	GO:0000399//cellular bud neck septin structure;GO:0032156//septin cytoskeleton	-	GO:0006023//aminoglycan biosynthetic process;GO:0008104//protein localization;GO:0090529//cell septum assembly
MSTRG.6539	1603	1778	1467	3435	4166	3159	118.07	130.22	125.36	274.33	298.05	260.91	124.55	277.763	1.15713	1.25525e-15	2.09824e-14	--	hypothetical protein PSEUBRA_SCAF16g05319 [Kalmanozyma brasiliensis GHG001]	-	-	-	-	-	-	-
gene-SPSC_01277	950	1035	949	460	450	485	48.59	52.64	56.32	25.51	22.36	27.82	52.5167	25.23	-1.05764	1.50223e-15	2.50474e-14	--	yippee-domain-containing protein [Moesziomyces antarcticus]	-	-	-	-	-	-	-
gene-SPSC_00713	815	710	598	1559	1924	1519	49.27	42.68	41.94	102.18	112.97	102.96	44.63	106.037	1.24848	1.60352e-15	2.66687e-14	cbp3	related to CBP3-mitochondrial protein required for assembly of cytochrome bc1 complex [Sporisorium scitamineum]	-	-	-	-	GO:0000313//organellar ribosome;GO:0005774//vacuolar membrane;GO:0031301//integral component of organelle membrane;GO:0043234//protein complex	GO:0043021//ribonucleoprotein complex binding	GO:0010822//positive regulation of mitochondrion organization;GO:0017062//respiratory chain complex III assembly
gene-SPSC_05811	1019	862	757	2463	2631	1850	11.92	10.02	10.27	31.23	29.88	24.26	10.7367	28.4567	1.40622	1.61843e-15	2.68488e-14	MDR4	related to multidrug resistance protein 4 [Sporisorium scitamineum]	Environmental Information Processing	Membrane transport	ko02010//ABC transporters	K05658	GO:0031224//intrinsic component of membrane	GO:0015405//P-P-bond-hydrolysis-driven transmembrane transporter activity;GO:0017111//nucleoside-triphosphatase activity;GO:0032550//purine ribonucleoside binding	GO:0006810//transport;GO:0044763//single-organism cellular process
gene-SPSC_04559	3693	3994	3747	1722	1945	1933	286.09	307.67	336.78	144.65	146.36	167.92	310.18	152.977	-1.01979	1.9391e-15	3.20072e-14	SPAPJ696.02	related to YSC84-protein involved in the organization of the actin cytoskeleton [Sporisorium scitamineum]	-	-	-	-	-	-	-
gene-SPSC_04249	31	30	23	251	437	134	6.13	5.9	5.28	53.84	83.97	29.73	5.77	55.8467	3.27483	2.0292e-15	3.34108e-14	--	expansin [Pseudozyma hubeiensis SY62]	-	-	-	-	-	-	-
gene-SPSC_03503	123	114	80	589	333	661	10.63	9.8	8.02	55.19	27.95	64.05	9.48333	49.0633	2.37118	2.23294e-15	3.66738e-14	PRY3	related to PRY1-strong similarity to the plant PR-1 class of pathogen related proteins [Sporisorium scitamineum]	-	-	-	-	-	-	-
gene-SPSC_01108	4971	5024	4230	1961	1849	2370	75.08	75.45	74.12	32.11	27.12	40.14	74.8833	33.1233	-1.1768	2.35493e-15	3.8581e-14	EDE1	related to EDE1 protein involved in endocytosis [Sporisorium scitamineum]	Cellular Processes	Transport and catabolism	ko04144//Endocytosis	K12472	GO:0044464//cell part	-	-
gene-SPSC_01303	1252	1323	1056	488	614	460	47.65	50.07	46.63	20.14	22.7	19.63	48.1167	20.8233	-1.20834	2.40518e-15	3.93064e-14	CON7	zinc finger containing protein [Pseudozyma hubeiensis SY62]	-	-	-	-	-	GO:0043169//cation binding	GO:0022413//reproductive process in single-celled organism;GO:0032882//regulation of chitin metabolic process
gene-SPSC_05033	8959	9805	8038	4036	3876	4677	309.02	336.3	321.67	150.95	129.86	180.9	322.33	153.903	-1.06651	2.60154e-15	4.24102e-14	NDB1	probable NADH dehydrogenase (ubiquinone), 64 kD subunit, mitochondrial [Sporisorium scitamineum]	-	-	-	-	-	GO:0000166//nucleotide binding;GO:0003824//catalytic activity	GO:0044710//single-organism metabolic process
gene-SPSC_05128	275	334	248	52	96	62	33.59	40.56	35.14	6.89	11.39	8.49	36.43	8.92333	-2.02947	2.69215e-15	4.37791e-14	--	myb dna-binding domain protein [Rutstroemia sp. NJR-2017a BVV2]	-	-	-	-	-	-	-
gene-SPSC_04205	800	922	837	277	377	335	54.1	62	65.67	20.31	24.76	25.4	60.59	23.49	-1.36703	2.75895e-15	4.47548e-14	--	phytanoyl-CoA dioxygenase [Pseudozyma hubeiensis SY62]	-	-	-	-	-	-	GO:0044710//single-organism metabolic process
gene-SPSC_03039	1181	1220	1134	554	569	613	66.21	68.01	73.76	33.68	30.98	38.53	69.3267	34.3967	-1.01114	2.95469e-15	4.78123e-14	SPBC1683.06c	related to Inosine-uridine preferring nucleoside hydrolase [Sporisorium scitamineum]	-	-	-	-	-	GO:0003824//catalytic activity	-
gene-SPSC_03918	5698	4309	4821	1737	1392	1929	385.3	289.74	378.23	127.36	91.43	146.27	351.09	121.687	-1.52867	3.35766e-15	5.41999e-14	sou1	related to D-arabinitol 2-dehydrogenase [Sporisorium scitamineum]	-	-	-	-	-	GO:0003824//catalytic activity	GO:0044710//single-organism metabolic process
gene-SPSC_01590	46	33	36	169	156	133	1.55	1.11	1.41	6.19	5.12	5.04	1.35667	5.45	2.00619	3.44879e-15	5.55347e-14	LAC2	related to FET5-multicopper oxidase [Sporisorium scitamineum]	-	-	-	-	-	GO:0003824//catalytic activity;GO:0043169//cation binding	GO:0044710//single-organism metabolic process
gene-SPSC_02971	445	434	393	140	168	100	39.75	38.55	40.73	13.56	14.58	10.02	39.6767	12.72	-1.64119	3.89891e-15	6.26298e-14	--	cytoplasm protein [Pseudozyma hubeiensis SY62]	-	-	-	-	-	-	-
gene-SPSC_03003	2518	3326	2412	8049	14780	8918	180.46	237.03	200.56	625.5	1028.91	716.71	206.017	790.373	1.93977	4.00621e-15	6.41968e-14	Hsd17b4	related to Estradiol 17 beta-dehydrogenase 4 [Sporisorium scitamineum]	-	-	-	-	-	-	-
gene-SPSC_01336	1925	2121	1965	898	633	612	93.28	102.2	110.47	47.18	29.79	33.25	101.983	36.74	-1.47291	4.53749e-15	7.25337e-14	MP	related to Chitin deacetylase precursor [Sporisorium scitamineum]	-	-	-	-	-	GO:0016787//hydrolase activity	GO:0044238//primary metabolic process
gene-SPSC_02247	1688	1873	1680	610	386	615	99.52	109.81	114.92	39	22.11	40.66	108.083	33.9233	-1.67179	4.74551e-15	7.56754e-14	Ppt1	related to palmitoyl-protein thioesterase 1 [Sporisorium scitamineum]	Metabolism;Metabolism;Metabolism	Global and overview maps;Global and overview maps;Lipid metabolism	ko01100//Metabolic pathways;ko01212//Fatty acid metabolism;ko00062//Fatty acid elongation	K01074;K01074;K01074	-	GO:0016790//thiolester hydrolase activity	-
gene-SPSC_04640	2495	2745	2737	1278	1169	1235	49.9	54.59	63.5	27.71	22.71	27.69	55.9967	26.0367	-1.1048	5.2477e-15	8.32909e-14	--	uncharacterized protein SPSC_04640 [Sporisorium scitamineum]	-	-	-	-	-	-	-
gene-SPSC_01318	1046	1217	1250	6773	11985	4002	229.71	265.77	318.5	1612.82	2556.59	985.53	271.327	1718.31	2.66289	5.24836e-15	8.32909e-14	CC-1	probable CYTOCHROME C [Sporisorium scitamineum]	-	-	-	-	GO:0031970//organelle envelope lumen;GO:0043231//intracellular membrane-bounded organelle;GO:0044425//membrane part;GO:0044444//cytoplasmic part	GO:0046906//tetrapyrrole binding;GO:0046914//transition metal ion binding	GO:0042773//ATP synthesis coupled electron transport
gene-SPSC_05902	1046	1335	1169	418	521	376	38.11	48.37	49.42	16.51	18.44	15.36	45.3	16.77	-1.43363	5.28714e-15	8.37046e-14	CTSE	related to MKC7-aspartyl protease of the periplasmic space [Sporisorium scitamineum]	-	-	-	-	-	-	-
gene-SPSC_00338	1390	1286	1252	421	203	327	72.33	66.55	75.59	23.76	10.26	19.08	71.49	17.7	-2.01399	5.33822e-15	8.42232e-14	PaG_04054	probable lipase precursor [Sporisorium scitamineum]	-	-	-	-	-	GO:0016298//lipase activity	GO:0006629//lipid metabolic process
gene-SPSC_03222	816	810	751	274	349	218	50.21	49.56	53.62	18.28	20.86	15.04	51.13	18.06	-1.50137	5.34547e-15	8.42232e-14	--	related to unsaturated glucuronyl hydrolase involved in regulation of bacterial surface properties, and related proteins [Ustilago trichophora]	-	-	-	-	-	GO:0003824//catalytic activity	-
gene-SPSC_06679	1786	1965	1593	347	608	279	71.25	77.96	73.74	15.01	23.56	12.48	74.3167	17.0167	-2.12674	5.58004e-15	8.77092e-14	caf5	benomyl methotrexate resistance protein [Moesziomyces antarcticus]	-	-	-	-	-	-	GO:0044763//single-organism cellular process
gene-SPSC_00427	1547	1447	1178	2807	3154	2562	45.16	42	39.9	88.85	89.43	83.87	42.3533	87.3833	1.04488	6.34557e-15	9.95046e-14	OVA7	related to mitochondrial seryl-tRNA synthetases [Sporisorium scitamineum]	Genetic Information Processing	Translation	ko00970//Aminoacyl-tRNA biosynthesis	K01875	GO:0044424//intracellular part	GO:0004812//aminoacyl-tRNA ligase activity;GO:0032550//purine ribonucleoside binding	GO:0006418//tRNA aminoacylation for protein translation
gene-SPSC_03510	1500	1465	1120	3904	5884	3421	106.55	103.48	92.3	300.68	405.97	272.49	100.777	326.38	1.69539	6.79092e-15	1.06235e-13	tom20	related to mitochondrial import receptor subunit TOM20 [Sporisorium scitamineum]	-	-	-	-	GO:0005741//mitochondrial outer membrane	-	GO:0006886//intracellular protein transport;GO:1902582//single-organism intracellular transport
gene-SPSC_01393	1683	1796	1299	3115	3856	3347	53.5	56.77	47.91	107.37	119.07	119.31	52.7267	115.25	1.12816	7.28095e-15	1.13362e-13	GEM1	related to GEM1-mitochondrial GTPase EF-hand protein [Sporisorium scitamineum]	-	-	-	-	GO:0012505//endomembrane system;GO:0031224//intrinsic component of membrane;GO:0031966//mitochondrial membrane;GO:0043234//protein complex	GO:0017111//nucleoside-triphosphatase activity;GO:0032550//purine ribonucleoside binding;GO:0046872//metal ion binding	GO:0007005//mitochondrion organization;GO:0035556//intracellular signal transduction;GO:0048308//organelle inheritance;GO:0051659//maintenance of mitochondrion location;GO:0055081//anion homeostasis
gene-SPSC_06173	664	757	642	238	321	228	48.31	54.77	54.2	18.78	22.69	18.6	52.4267	20.0233	-1.38862	7.78786e-15	1.20969e-13	SPAC17G6.02c	RTA1 domain protein [Moesziomyces antarcticus]	-	-	-	-	GO:0031224//intrinsic component of membrane	-	-
gene-SPSC_04825	76	89	50	707	262	721	3.06	3.57	2.34	30.89	10.26	32.58	2.99	24.5767	3.03907	8.2321e-15	1.27269e-13	PHO8	probable PHO8-repressible alkaline phosphatase vacuolar [Sporisorium scitamineum]	Metabolism;Metabolism;Metabolism	Global and overview maps;Metabolism of cofactors and vitamins;Metabolism of cofactors and vitamins	ko01100//Metabolic pathways;ko00790//Folate biosynthesis;ko00730//Thiamine metabolism	K01077;K01077;K01077	-	GO:0016791//phosphatase activity	GO:0006796//phosphate-containing compound metabolic process
gene-SPSC_03342	409	445	475	123	174	126	36.26	39.23	48.86	11.82	14.98	12.53	41.45	13.11	-1.6607	8.29436e-15	1.27931e-13	--	short chain dehydrogenase reductase family [Melanopsichium pennsylvanicum 4]	-	-	-	-	-	GO:0003824//catalytic activity	GO:0044710//single-organism metabolic process
gene-SPSC_01015	594	630	529	95	177	70	39.06	41.2	40.36	6.77	11.31	5.16	40.2067	7.74667	-2.37579	9.37491e-15	1.4426e-13	adh	related to ADH2-Alcohol dehydrogenase II [Sporisorium scitamineum]	-	-	-	-	-	GO:0003824//catalytic activity	GO:0044710//single-organism metabolic process
gene-SPSC_04121	466	526	351	109	140	66	26.5	29.74	23.16	6.72	7.73	4.21	26.4667	6.22	-2.08919	9.58067e-15	1.47082e-13	nadA	related to NADH-dependent flavin oxidoreductase [Sporisorium scitamineum]	-	-	-	-	-	GO:0003824//catalytic activity;GO:0032553//ribonucleotide binding	GO:0044710//single-organism metabolic process
gene-SPSC_00864	1838	1803	1657	958	789	827	76.92	75.03	80.45	43.47	32.07	38.81	77.4667	38.1167	-1.02315	1.00125e-14	1.53354e-13	--	expressed protein [Pseudozyma hubeiensis SY62]	-	-	-	-	-	-	-
gene-SPSC_06533	2126	2129	1862	4991	7689	4960	66.09	65.81	67.16	168.24	232.18	172.91	66.3533	191.11	1.52616	1.02029e-14	1.55907e-13	ATJ13	molecular chaperone [Melanopsichium pennsylvanicum 4]	-	-	-	-	-	-	-
gene-SPSC_03194	27	21	18	108	98	106	0.78	0.6	0.6	3.39	2.75	3.44	0.66	3.19333	2.27453	1.06773e-14	1.6278e-13	paf-2	related to platelet-activating factor acetylhydrolase precursor [Sporisorium scitamineum]	Metabolism;Metabolism	Global and overview maps;Lipid metabolism	ko01100//Metabolic pathways;ko00565//Ether lipid metabolism	K01062;K01062	-	-	GO:0006629//lipid metabolic process
gene-SPSC_06331	1302	1495	1128	3058	5013	3629	112.92	128.93	113.51	287.58	422.32	352.94	118.453	354.28	1.58057	1.15909e-14	1.75893e-13	mrps18	related to ribosomal protein YmS18, mitochondrial [Sporisorium scitamineum]	Genetic Information Processing	Translation	ko03010//Ribosome	K02948	GO:0005737//cytoplasm;GO:0030529//intracellular ribonucleoprotein complex	-	GO:0010467//gene expression
gene-SPSC_03748	536	505	431	1453	1050	1464	12.68	11.88	11.83	37.27	24.12	38.83	12.13	33.4067	1.46156	1.17762e-14	1.78294e-13	TRF1	related to ASG1-activator of stress genes [Sporisorium scitamineum]	-	-	-	-	-	-	GO:0006351//transcription, DNA-templated
gene-SPSC_04179	800	862	874	387	307	310	48	51.42	60.84	25.17	17.89	20.85	53.42	21.3033	-1.3263	1.1906e-14	1.79227e-13	iolG	NAD binding Rossmann fold oxidoreductase [Kalmanozyma brasiliensis GHG001]	-	-	-	-	-	-	GO:0044710//single-organism metabolic process
gene-SPSC_01036	20	19	13	153	306	100	3.65	3.45	2.76	30.31	54.31	20.49	3.28667	35.0367	3.41417	1.19157e-14	1.79227e-13	--	related to calcium-binding mitochondrial carrier protein [Sporisorium scitamineum]	-	-	-	-	-	-	-
gene-SPSC_02516	282	246	143	55	35	30	20.09	17.43	11.82	4.25	2.42	2.4	16.4467	3.02333	-2.44358	1.19194e-14	1.79227e-13	--	alginate lyase [Pseudozyma hubeiensis SY62]	-	-	-	-	-	-	-
gene-SPSC_05966	913	788	761	218	343	215	36.06	30.95	34.88	9.34	13.16	9.52	33.9633	10.6733	-1.66997	1.26866e-14	1.90328e-13	HD-10	transcription factor [Moesziomyces antarcticus T-34]	-	-	-	-	GO:0043231//intracellular membrane-bounded organelle	GO:0003677//DNA binding	GO:0010468//regulation of gene expression
gene-SPSC_03736	212	169	188	34	28	54	11.06	8.76	11.38	1.92	1.42	3.16	10.4	2.16667	-2.26303	1.40462e-14	2.10246e-13	dbaD	related to MCH4-monocarboxylate transporter [Sporisorium scitamineum]	-	-	-	-	-	-	-
gene-SPSC_05763	2884	2794	2352	1025	689	1047	37.24	35.87	35.23	14.35	8.64	15.16	36.1133	12.7167	-1.50581	1.51163e-14	2.2575e-13	YBT1	related to YBT1-Vacuolar, full-size ABC protein transporting bile acids [Sporisorium scitamineum]	-	-	-	-	GO:0031224//intrinsic component of membrane	GO:0015405//P-P-bond-hydrolysis-driven transmembrane transporter activity;GO:0017111//nucleoside-triphosphatase activity;GO:0032550//purine ribonucleoside binding	GO:0044763//single-organism cellular process;GO:0051234//establishment of localization
gene-SPSC_06581	1583	1757	1386	833	678	708	66.95	73.89	68.01	38.2	27.85	33.58	69.6167	33.21	-1.06782	1.68255e-14	2.50707e-13	mfs1	related to PHO84-high-affinity inorganic phosphate transporter [Sporisorium scitamineum]	-	-	-	-	-	-	GO:0044763//single-organism cellular process
gene-SPSC_04738	636	517	415	1516	1738	1183	23.14	18.7	17.52	59.8	61.41	48.26	19.7867	56.49	1.51347	1.74332e-14	2.59176e-13	BCS1	related to BCS1-mitochondrial protein of the AAA family of ATPases [Sporisorium scitamineum]	-	-	-	-	-	GO:0032550//purine ribonucleoside binding	GO:0006996//organelle organization;GO:0017062//respiratory chain complex III assembly;GO:0044763//single-organism cellular process
gene-SPSC_01892	1167	1425	1082	434	573	400	88.97	108.02	95.7	35.87	42.43	34.19	97.5633	37.4967	-1.37958	1.74872e-14	2.59394e-13	TCEA1	related to triacylglycerol lipase [Sporisorium scitamineum]	-	-	-	-	-	GO:0003824//catalytic activity	-
gene-SPSC_05298	1353	1199	1354	605	574	546	127.01	111.92	147.47	61.58	52.34	57.47	128.8	57.13	-1.17281	2.10379e-14	3.11361e-13	--	RNA ligase/cyclic nucleotide phosphodiesterase [Ceraceosorus bombacis]	-	-	-	-	-	-	-
gene-SPSC_00907	137	145	117	384	507	327	15.62	16.44	15.47	47.46	56.14	41.8	15.8433	48.4667	1.61312	2.13821e-14	3.15746e-13	--	flavin containing amine oxidase [Pseudozyma hubeiensis SY62]	-	-	-	-	-	-	-
gene-SPSC_01868	1600	1765	1349	5178	8855	4362	97.7	107.17	95.58	342.85	525.23	298.69	100.15	388.923	1.95732	2.22894e-14	3.28407e-13	tom40	probable TOM40-mitochondrial import receptor (MOM38) [Sporisorium scitamineum]	-	-	-	-	-	-	GO:0044763//single-organism cellular process
gene-SPSC_06458	231	249	211	78	41	57	4.52	4.84	4.79	1.65	0.78	1.25	4.71667	1.22667	-1.94302	2.33197e-14	3.4282e-13	mug190	meiotically up-regulated protein [Moesziomyces antarcticus]	-	-	-	-	-	-	-
gene-SPSC_05049	1350	1618	1211	368	549	295	94.49	112.61	98.34	27.93	37.32	23.15	101.813	29.4667	-1.78877	2.36057e-14	3.46252e-13	orf3	probable fatty alcohol oxidase [Sporisorium scitamineum]	-	-	-	-	-	GO:0016705//oxidoreductase activity, acting on paired donors, with incorporation or reduction of molecular oxygen;GO:0043169//cation binding	GO:0044710//single-organism metabolic process
gene-SPSC_04318	1108	1168	1181	3969	2966	5287	29.7	31.13	36.73	115.36	77.23	158.92	32.52	117.17	1.8492	2.36777e-14	3.46536e-13	--	uncharacterized protein SPSC_04318 [Sporisorium scitamineum]	-	-	-	-	-	-	-
gene-SPSC_01451	1639	1696	1379	3486	5327	3779	62.08	63.88	60.6	143.17	195.98	160.5	62.1867	166.55	1.42128	2.61228e-14	3.81474e-13	mpp	probable mitochondrial processing peptidase alpha chain precursor [Sporisorium scitamineum]	-	-	-	-	GO:0005739//mitochondrion	GO:0008233//peptidase activity;GO:0043169//cation binding	GO:0019538//protein metabolic process
gene-SPSC_03051	2145	2392	1996	976	1081	1159	158.48	175.73	171.09	78.19	77.58	96.02	168.433	83.93	-1.00492	2.99955e-14	4.37058e-13	--	Branched chain aminotransferase BCAT1, pyridoxal phosphate enzymes type IV superfamily [Ceraceosorus bombacis]	-	-	-	-	-	-	GO:0009987//cellular process
gene-SPSC_01791	1913	1779	1365	3541	4817	3802	45.16	41.76	37.39	90.64	110.46	100.65	41.4367	100.583	1.27941	3.07047e-14	4.46405e-13	infB	related to translation initiation factor IF-2, mitochondrial [Sporisorium scitamineum]	-	-	-	-	GO:0044464//cell part	GO:0008135//translation factor activity, RNA binding;GO:0017111//nucleoside-triphosphatase activity;GO:0032550//purine ribonucleoside binding	GO:0006412//translation
gene-SPSC_02866	988	978	1125	436	390	327	143.34	141.09	189.36	68.59	54.96	53.2	157.93	58.9167	-1.42254	3.08079e-14	4.46918e-13	--	ribosomal DNA transcription factor [Pseudozyma hubeiensis SY62]	-	-	-	-	-	-	-
gene-SPSC_04817	2325	2345	2176	667	946	511	119.95	120.3	130.25	37.31	47.4	29.56	123.5	38.09	-1.69703	3.17343e-14	4.59345e-13	egt-2	related to isopenicillin N epimerase [Sporisorium scitamineum]	Metabolism;Metabolism	Global and overview maps;Amino acid metabolism	ko01100//Metabolic pathways;ko00340//Histidine metabolism	K20247;K20247	-	GO:0043168//anion binding	-
gene-SPSC_04112	702	865	845	292	304	204	35.98	44.09	50.25	16.23	15.14	11.73	43.44	14.3667	-1.5963	3.35862e-14	4.85085e-13	quiC1	related to dehydroshikimate dehydratase [Sporisorium scitamineum]	Metabolism;Metabolism;Metabolism;Metabolism	Global and overview maps;Amino acid metabolism;Amino acid metabolism;Metabolism of cofactors and vitamins	ko01100//Metabolic pathways;ko00350//Tyrosine metabolism;ko00360//Phenylalanine metabolism;ko00130//Ubiquinone and other terpenoid-quinone biosynthesis	K00457;K00457;K00457;K00457	-	GO:0016491//oxidoreductase activity	GO:0044710//single-organism metabolic process
gene-SPSC_06231	915	858	950	412	341	373	84.57	78.85	101.87	41.29	30.61	38.66	88.43	36.8533	-1.26274	3.54654e-14	5.11105e-13	--	glutathione s-transferase [Moesziomyces aphidis DSM 70725]	-	-	-	-	-	-	-
gene-SPSC_02282	499	567	427	1645	2590	1313	55.82	63.07	55.42	199.52	281.41	164.69	58.1033	215.207	1.88903	3.7567e-14	5.40211e-13	RCF1	RecName: Full=Respiratory supercomplex factor 1, mitochondrial [Ustilago maydis 521]	-	-	-	-	GO:0031304//intrinsic component of mitochondrial inner membrane;GO:0043234//protein complex	-	GO:0007005//mitochondrion organization;GO:0008535//respiratory chain complex IV assembly
gene-SPSC_01152	118	127	84	328	349	264	3.79	4.05	3.13	11.41	10.88	9.5	3.65667	10.5967	1.53501	3.82169e-14	5.48359e-13	ustQ	tyrosinase [Pseudozyma hubeiensis SY62]	Metabolism;Metabolism;Metabolism	Global and overview maps;Global and overview maps;Amino acid metabolism	ko01100//Metabolic pathways;ko01110//Biosynthesis of secondary metabolites;ko00350//Tyrosine metabolism	K00505;K00505;K00505	-	GO:0016740//transferase activity	GO:0008152//metabolic process
gene-SPSC_02061	271	313	413	91	53	61	41.32	47.45	73.06	15.04	7.85	10.43	53.9433	11.1067	-2.28002	4.48267e-14	6.41801e-13	--	conserved hypothetical Ustilaginaceae-specific protein [Sporisorium reilianum SRZ2]	-	-	-	-	-	-	-
gene-SPSC_06147	1000	1197	836	277	434	327	56.72	67.52	55.02	17.04	23.91	20.8	59.7533	20.5833	-1.53754	4.53338e-14	6.47653e-13	DDB_G0269096	HPP-domain-containing protein [Moesziomyces antarcticus]	-	-	-	-	GO:0044424//intracellular part	-	GO:0009987//cellular process
gene-SPSC_06185	492	510	387	163	130	191	16.54	17.05	15.1	5.94	4.25	7.2	16.23	5.79667	-1.48537	4.54866e-14	6.4843e-13	--	TNF receptor-associated factor [Moesziomyces antarcticus T-34]	-	-	-	-	-	GO:0046914//transition metal ion binding	GO:0002376//immune system process;GO:0032446//protein modification by small protein conjugation;GO:0050794//regulation of cellular process
gene-SPSC_06244	932	946	898	477	453	383	28.94	29.21	32.35	16.06	13.66	13.33	30.1667	14.35	-1.0719	4.81087e-14	6.84328e-13	flbA	probable Regulator of G-Protein Signaling Protein [Sporisorium scitamineum]	Environmental Information Processing	Signal transduction	ko04011//MAPK signaling pathway - yeast	K19838	-	-	GO:0000747//conjugation with cellular fusion;GO:0009889//regulation of biosynthetic process;GO:0018130//heterocycle biosynthetic process;GO:0019438//aromatic compound biosynthetic process;GO:0045744//negative regulation of G-protein coupled receptor protein signaling pathway;GO:0048518//positive regulation of biological process;GO:0071444//cellular response to pheromone;GO:1901362//organic cyclic…
gene-SPSC_04211	1505	1332	1045	2882	3559	2682	58.48	51.47	47.11	121.44	134.34	116.87	52.3533	124.217	1.24651	5.06707e-14	7.19218e-13	TIM54	related to TIM54 (component of the mitochondrial TIM22 translocase) [Sporisorium scitamineum]	-	-	-	-	-	-	-
gene-SPSC_06609	2	7	9	122	124	56	0.36	1.25	1.88	23.81	21.68	11.3	1.16333	18.93	4.02434	5.11536e-14	7.24511e-13	--	uncharacterized protein SPSC_06609 [Sporisorium scitamineum]	-	-	-	-	-	-	-
gene-SPSC_02364	3331	3560	2909	1365	1789	1459	190.3	202.24	192.82	84.56	99.28	93.47	195.12	92.4367	-1.07782	5.24221e-14	7.40883e-13	TP53I3	related to NADPH quinone oxidoreductase homolog PIG3 [Sporisorium scitamineum]	-	-	-	-	-	GO:0003824//catalytic activity	GO:0007275//multicellular organism development;GO:0044710//single-organism metabolic process
gene-SPSC_04734	113	116	135	411	389	307	13.8	14.09	19.13	54.43	46.15	42.04	15.6733	47.54	1.60083	5.60918e-14	7.91051e-13	--	uncharacterized protein SPSC_04734 [Sporisorium scitamineum]	-	-	-	-	-	-	-
gene-SPSC_00433	573	653	517	196	274	226	26.74	30.3	27.99	9.92	12.42	11.83	28.3433	11.39	-1.31524	5.75925e-14	8.10479e-13	--	uncharacterized protein SPSC_00433 [Sporisorium scitamineum]	-	-	-	-	-	-	-
gene-SPSC_01510	4171	3832	3234	1861	1671	1972	65.69	60.01	59.09	31.78	25.56	34.82	61.5967	30.72	-1.00367	6.57643e-14	9.2154e-13	atg26	probable Ugt53a1-UDP-glucose:sterol glucosyltransferase Ugt53A1 [Sporisorium scitamineum]	-	-	-	-	-	GO:0016757//transferase activity, transferring glycosyl groups	GO:0008202//steroid metabolic process;GO:0030258//lipid modification
gene-SPSC_03129	18808	16046	16074	5052	2322	4431	832.2	706	825.18	242.38	99.8	219.85	787.793	187.343	-2.07213	6.84752e-14	9.5749e-13	GIT3	related to GIT1-Glycerophosphoinositol transporter also able to mediate low-affinity phosphate transport [Sporisorium scitamineum]	-	-	-	-	-	GO:0005215//transporter activity	GO:0044763//single-organism cellular process
gene-SPSC_02813	967	1085	736	350	284	392	58.45	65.22	51.62	22.94	16.68	26.57	58.43	22.0633	-1.40506	7.27233e-14	1.01474e-12	--	cl- channel CLC-3 [Kalmanozyma brasiliensis GHG001]	-	-	-	-	-	-	-
gene-SPSC_01996	2681	2515	2453	1243	1048	1281	119.96	111.9	127.34	60.3	45.55	64.27	119.733	56.7067	-1.07823	7.47489e-14	1.0408e-12	--	expressed protein [Pseudozyma hubeiensis SY62]	-	-	-	-	-	-	-
gene-SPSC_02349	3496	3288	2818	1335	1351	1664	122.71	114.76	114.76	50.81	46.06	65.49	117.41	54.12	-1.11732	7.79948e-14	1.08142e-12	amdS	related to amidase (acetamidase) [Sporisorium scitamineum]	-	-	-	-	-	GO:0016879//ligase activity, forming carbon-nitrogen bonds	-
gene-SPSC_04540	184	196	149	891	1428	523	33.12	35.08	31.11	173.88	249.65	105.55	33.1033	176.36	2.41347	8.09843e-14	1.12051e-12	mrpl38	probable MRPL38-mitochondrial ribosomal protein, large subunit [Sporisorium scitamineum]	-	-	-	-	GO:0015934//large ribosomal subunit;GO:0043231//intracellular membrane-bounded organelle	-	GO:0010467//gene expression
gene-SPSC_01530	12	20	19	89	104	145	0.58	0.96	1.06	4.65	4.87	7.83	0.866667	5.78333	2.73835	9.54191e-14	1.31746e-12	pgaB	probable PGU1-Endo-polygalacturonase [Sporisorium scitamineum]	Metabolism;Metabolism	Global and overview maps;Carbohydrate metabolism	ko01100//Metabolic pathways;ko00040//Pentose and glucuronate interconversions	K01184;K01184	-	GO:0004553//hydrolase activity, hydrolyzing O-glycosyl compounds	GO:0000272//polysaccharide catabolic process;GO:0006063//uronic acid metabolic process;GO:0045229//external encapsulating structure organization
gene-SPSC_02785	333	346	333	694	906	757	29.09	30.06	33.75	65.74	76.88	74.16	30.9667	72.26	1.22248	9.99976e-14	1.37779e-12	--	uncharacterized protein SPSC_02785 [Sporisorium scitamineum]	-	-	-	-	-	-	-
gene-SPSC_01066	884	984	896	471	429	458	59.11	65.43	69.51	34.15	27.86	34.34	64.6833	32.1167	-1.01007	1.04022e-13	1.43025e-12	rutD	related to alpha/beta hydrolase [Sporisorium scitamineum]	-	-	-	-	-	GO:0003824//catalytic activity	-
gene-SPSC_02215	2602	2308	2591	1111	885	726	33.34	29.41	38.52	15.44	11.02	10.43	33.7567	12.2967	-1.45691	1.09777e-13	1.5031e-12	--	cdc4 and related f-box and wd-40 proteins [Melanopsichium pennsylvanicum 4]	-	-	-	-	-	-	-
gene-SPSC_06279	114	124	121	523	900	377	21.49	23.24	26.46	106.89	164.77	79.68	23.73	117.113	2.30312	1.10734e-13	1.51305e-12	--	related to PET100-chaperone that specifically facilitates the assembly of cytochrome c oxidase [Sporisorium scitamineum]	-	-	-	-	-	-	-
gene-SPSC_00346	2157	2486	2281	1188	998	1084	117.35	134.49	143.98	70.08	52.74	66.13	131.94	62.9833	-1.06684	1.2166e-13	1.65891e-12	--	expressed protein [Cryptococcus neoformans var. neoformans JEC21] [Cryptococcus neoformans]	-	-	-	-	-	-	-
gene-SPSC_04535	259	229	283	693	631	643	16.71	14.69	21.19	48.48	39.55	46.52	17.53	44.85	1.35528	1.28046e-13	1.73879e-12	--	monooxygenase [Moesziomyces antarcticus]	Metabolism;Metabolism;Metabolism	Global and overview maps;Global and overview maps;Amino acid metabolism	ko01100//Metabolic pathways;ko01110//Biosynthesis of secondary metabolites;ko00350//Tyrosine metabolism	K00505;K00505;K00505	-	GO:0003824//catalytic activity;GO:0043169//cation binding	GO:0044710//single-organism metabolic process
gene-SPSC_02937	3592	3657	3116	7520	10500	7176	115.88	117.32	116.63	263.05	329.03	259.6	116.61	283.893	1.28366	1.3501e-13	1.82958e-12	mug70	related to CBS and PB1 domain protein [Ustilago trichophora]	-	-	-	-	GO:0005737//cytoplasm	-	-
gene-SPSC_00485	682	836	543	3050	7721	2681	64.27	78.34	59.37	311.67	706.79	283.32	67.3267	433.927	2.6882	1.36436e-13	1.84511e-12	MIA40	related to MIA40-mitochondrial intermembrane space protein, involved in import and assembly of intermembrane space proteins [Sporisorium scitamineum]	-	-	-	-	GO:0031304//intrinsic component of mitochondrial inner membrane;GO:0031970//organelle envelope lumen;GO:0043234//protein complex	GO:0003824//catalytic activity;GO:0051536//iron-sulfur cluster binding	GO:0006839//mitochondrial transport;GO:0008104//protein localization;GO:0044267//cellular protein metabolic process;GO:0044710//single-organism metabolic process
gene-SPSC_03207	790	776	750	401	361	318	44.92	43.87	49.48	24.72	19.94	20.28	46.09	21.6467	-1.09031	1.37713e-13	1.85857e-12	EH1	related to Epoxide hydrolase 1 [Sporisorium scitamineum]	-	-	-	-	-	GO:0016803//ether hydrolase activity	-
gene-SPSC_06615	700	768	672	3151	6070	2189	105.39	114.97	117.38	514.38	887.65	369.55	112.58	590.527	2.39105	1.44108e-13	1.93692e-12	GRX5	probable GRX5-glutaredoxin [Sporisorium scitamineum]	-	-	-	-	GO:0005739//mitochondrion	GO:0015036//disulfide oxidoreductase activity;GO:0046873//metal ion transmembrane transporter activity	GO:0006950//response to stress;GO:0019725//cellular homeostasis;GO:0030001//metal ion transport;GO:0034220//ion transmembrane transport;GO:0044710//single-organism metabolic process
gene-SPSC_02711	2071	2328	1999	1160	993	900	52.74	58.95	59.06	32.03	24.56	25.7	56.9167	27.43	-1.0531	1.52664e-13	2.04775e-12	CHS4	probable Chs4-Chitin Synthase 4 [Sporisorium scitamineum]	Metabolism;Metabolism	Global and overview maps;Carbohydrate metabolism	ko01100//Metabolic pathways;ko00520//Amino sugar and nucleotide sugar metabolism	K00698;K00698	GO:0016020//membrane;GO:0043231//intracellular membrane-bounded organelle;GO:0044444//cytoplasmic part	GO:0016758//transferase activity, transferring hexosyl groups	GO:0003006//developmental process involved in reproduction;GO:0006023//aminoglycan biosynthetic process;GO:0022413//reproductive process in single-celled organism;GO:0022607//cellular component assembly;GO:0030447//filamentous growth;GO:0032506//cytokinetic process;GO:0044262//cellular carbohydrate metabolic process;GO:0044723//single-organism carbohydrate metabolic process;GO:0048646//anatomical…
gene-SPSC_00279	3217	3657	2772	1210	1032	1490	130.52	147.54	130.49	53.23	40.67	67.79	136.183	53.8967	-1.33728	1.55462e-13	2.08104e-12	amdS	related to AMD2-acetamidase [Sporisorium scitamineum]	Metabolism;Metabolism;Metabolism;Metabolism	Global and overview maps;Amino acid metabolism;Amino acid metabolism;Amino acid metabolism	ko01100//Metabolic pathways;ko00330//Arginine and proline metabolism;ko00380//Tryptophan metabolism;ko00360//Phenylalanine metabolism	K01426;K01426;K01426;K01426	-	GO:0016810//hydrolase activity, acting on carbon-nitrogen (but not peptide) bonds;GO:0016879//ligase activity, forming carbon-nitrogen bonds	-
gene-SPSC_01580	895	980	920	453	444	476	93.15	101.42	111.09	51.12	44.89	55.55	101.887	50.52	-1.01204	1.55955e-13	2.08341e-12	lacA	related to galactoside O-acetyltransferase [Sporisorium scitamineum]	-	-	-	-	-	GO:0016747//transferase activity, transferring acyl groups other than amino-acyl groups	-
gene-SPSC_04463	369	298	241	117	99	99	11.4	9.15	8.64	3.92	2.97	3.43	9.73	3.44	-1.50003	1.60304e-13	2.13706e-12	--	uncharacterized protein SPSC_04463 [Sporisorium scitamineum]	-	-	-	-	-	-	-
gene-SPSC_01594	3306	3626	2733	8387	13093	7700	119.54	130.38	114.66	328.84	459.87	312.22	121.527	366.977	1.59442	1.6062e-13	2.13706e-12	tom70	probable mitochondrial precursor protein import receptor tom70 [Sporisorium scitamineum]	-	-	-	-	-	-	-
gene-SPSC_05781	6954	6997	6222	1057	1815	2256	578	578.3	600.01	95.26	146.53	210.27	585.437	150.687	-1.95796	1.64091e-13	2.17883e-12	SMAC_06893	related to metalloprotease MEP1 [Sporisorium scitamineum]	-	-	-	-	-	GO:0070011//peptidase activity, acting on L-amino acid peptides	GO:0052048//interaction with host via secreted substance involved in symbiotic interaction
gene-SPSC_00380	1031	1029	890	317	443	257	72.8	72.25	72.91	24.27	30.38	20.35	72.6533	25	-1.5391	1.82332e-13	2.41618e-12	NIT4B	related to nitrilase [Sporisorium scitamineum]	-	-	-	-	-	GO:0003824//catalytic activity	-
gene-SPSC_01249	559	916	469	2419	5275	2646	25.83	42.09	25.15	121.21	236.78	137.11	31.0233	165.033	2.41133	1.92673e-13	2.54808e-12	--	Pentatricopeptide repeat-containing protein [Lentinula edodes]	-	-	-	-	-	-	-
gene-SPSC_06023	2191	2078	1420	4228	5291	4153	29.55	27.87	22.22	61.83	69.31	62.8	26.5467	64.6467	1.28405	2.03404e-13	2.67924e-12	BNA4	related to BNA4-kynurenine 3-mono oxygenase [Sporisorium scitamineum]	Metabolism;Metabolism	Global and overview maps;Amino acid metabolism	ko01100//Metabolic pathways;ko00380//Tryptophan metabolism	K00486;K00486	-	-	-
gene-SPSC_06011	896	835	811	391	315	399	54.85	50.83	57.61	25.96	18.73	27.39	54.43	24.0267	-1.17977	2.05654e-13	2.70346e-12	SPCC63.03	molecular chaperone [Moesziomyces antarcticus T-34]	-	-	-	-	-	-	-
gene-SPSC_02022	1228	1385	1005	466	392	550	56.53	63.4	53.68	23.26	17.53	28.39	57.87	23.06	-1.32742	2.07211e-13	2.71851e-12	--	peroxisomal membrane anchor protein PEX14p [Malassezia restricta]	-	-	-	-	-	-	-
MSTRG.3187	230	227	193	90	83	79	33.92	33.29	33.02	14.39	11.89	13.06	33.41	13.1133	-1.34925	2.14728e-13	2.81153e-12	--	glycoside hydrolase family 38 protein [Moesziomyces antarcticus]	-	-	-	-	-	-	-
gene-SPSC_06257	388	334	282	717	680	730	18.65	15.96	15.73	37.37	31.75	39.35	16.78	36.1567	1.10752	2.23281e-13	2.91772e-12	prfA	related to MRF1-peptide chain release factor, mitochondrial [Sporisorium scitamineum]	-	-	-	-	GO:0044424//intracellular part	GO:0003747//translation release factor activity	GO:0043624//cellular protein complex disassembly
gene-SPSC_00590	1991	1943	1712	778	497	737	51.41	49.89	51.29	21.78	12.47	21.34	50.8633	18.53	-1.45676	2.28534e-13	2.97761e-12	--	peroxisomal assembly protein PEX3 [Moesziomyces antarcticus T-34]	-	-	-	-	-	-	-
gene-SPSC_03123	513	585	512	1139	1009	1066	21.93	24.87	25.39	52.79	41.89	51.1	24.0633	48.5933	1.01392	2.28769e-13	2.97761e-12	CYP86A7	related to Cytochrome P450 [Sporisorium scitamineum]	Metabolism	Lipid metabolism	ko00073//Cutin, suberine and wax biosynthesis	K15402	-	GO:0016491//oxidoreductase activity;GO:0046906//tetrapyrrole binding;GO:0046914//transition metal ion binding	GO:0044710//single-organism metabolic process
gene-SPSC_06254	576	702	527	1187	1428	1212	56.28	68.2	59.74	125.75	135.52	132.79	61.4067	131.353	1.09699	2.41736e-13	3.14018e-12	--	potential fungal zinc cluster transcription factor [Pseudozyma hubeiensis SY62]	-	-	-	-	GO:0043231//intracellular membrane-bounded organelle	GO:0046914//transition metal ion binding	GO:0006355//regulation of transcription, DNA-templated
gene-SPSC_04489	1397	1392	997	2574	2915	2395	86.63	85.84	71.73	173.08	175.59	166.55	81.4	171.74	1.07713	2.42943e-13	3.14965e-12	NEP1	related to EMG1-Protein required for ribosome biogenesis [Sporisorium scitamineum]	Genetic Information Processing	Translation	ko03008//Ribosome biogenesis in eukaryotes	K14568	-	-	-
gene-SPSC_01573	287	266	238	77	109	99	8.14	7.5	7.83	2.37	3	3.15	7.82333	2.84	-1.46189	2.61822e-13	3.3811e-12	--	MFS general substrate transporter [Pseudomicrostroma glucosiphilum]	-	-	-	-	-	-	GO:0044763//single-organism cellular process
gene-SPSC_00449	134	154	102	34	28	37	3.96	4.52	3.49	1.09	0.8	1.22	3.99	1.03667	-1.94444	2.64805e-13	3.41293e-12	cao1	related to peroxisomal amine oxidase (copper-containing) [Sporisorium scitamineum]	Metabolism;Metabolism;Metabolism;Metabolism;Metabolism;Metabolism	Global and overview maps;Global and overview maps;Amino acid metabolism;Metabolism of other amino acids;Amino acid metabolism;Amino acid metabolism	ko01100//Metabolic pathways;ko01110//Biosynthesis of secondary metabolites;ko00260//Glycine, serine and threonine metabolism;ko00410//beta-Alanine metabolism;ko00350//Tyrosine metabolism;ko00360//Phenylalanine metabolism	K00276;K00276;K00276;K00276;K00276;K00276	-	GO:0016641//oxidoreductase activity, acting on the CH-NH2 group of donors, oxygen as acceptor;GO:0043169//cation binding;GO:0048037//cofactor binding	GO:0044710//single-organism metabolic process;GO:1901564//organonitrogen compound metabolic process
gene-SPSC_03351	995	1098	923	2702	4782	2705	40.99	44.98	44.12	120.71	191.37	124.97	43.3633	145.683	1.74829	2.74564e-13	3.52491e-12	SPAC343.06c	scramblase [Pseudozyma hubeiensis SY62]	-	-	-	-	-	-	-
gene-SPSC_02144	19	25	33	181	216	106	4.1	5.36	8.26	42.32	45.25	25.63	5.90667	37.7333	2.67542	2.80115e-13	3.58918e-12	--	UV radiation resistance-associated gene protein [Pseudozyma hubeiensis SY62]	-	-	-	-	-	-	-
gene-SPSC_03936	37	56	39	195	169	137	0.92	1.39	1.13	5.27	4.09	3.83	1.14667	4.39667	1.93896	2.9168e-13	3.73011e-12	--	related to FRE6-Ferric reductase [Sporisorium scitamineum]	-	-	-	-	GO:0016020//membrane	GO:0003824//catalytic activity	GO:0044699//single-organism process
gene-SPSC_00405	3544	3904	2872	1491	1786	1275	487.56	534.07	458.41	222.41	238.66	196.69	493.347	219.253	-1.17	2.99652e-13	3.82463e-12	--	related to Histone H1 [Sporisorium scitamineum]	-	-	-	-	GO:0000785//chromatin;GO:0043231//intracellular membrane-bounded organelle	GO:0003676//nucleic acid binding	GO:0019219//regulation of nucleobase-containing compound metabolic process;GO:0034728//nucleosome organization;GO:0044260//cellular macromolecule metabolic process;GO:0060255//regulation of macromolecule metabolic process;GO:0090304//nucleic acid metabolic process
gene-SPSC_05439	18537	19944	17518	9118	7359	9455	882.17	943.8	967.25	470.5	340.17	504.56	931.073	438.41	-1.08661	3.04675e-13	3.88122e-12	ARB_02626	probable proteine disulfate isomerase [Sporisorium scitamineum]	Genetic Information Processing	Folding, sorting and degradation	ko04141//Protein processing in endoplasmic reticulum	K09580	GO:0043231//intracellular membrane-bounded organelle	GO:0003824//catalytic activity	GO:0019725//cellular homeostasis;GO:0044267//cellular protein metabolic process
gene-SPSC_03022	596	724	544	1746	3002	1675	32.87	39.71	34.81	104.42	160.83	103.6	35.7967	122.95	1.78017	3.09597e-13	3.93631e-12	ATJ3	related to DnaJ homolog subfamily A member 2 [Sporisorium scitamineum]	Genetic Information Processing	Folding, sorting and degradation	ko04141//Protein processing in endoplasmic reticulum	K09503	GO:0043231//intracellular membrane-bounded organelle;GO:0044444//cytoplasmic part	GO:0005515//protein binding;GO:0043169//cation binding	GO:0006950//response to stress;GO:0044267//cellular protein metabolic process
gene-SPSC_02716	227	189	155	66	63	59	6.11	5.05	4.84	1.92	1.65	1.78	5.33333	1.78333	-1.58046	3.31978e-13	4.21274e-12	--	c6 zinc finger domain containing protein, partial [Melanopsichium pennsylvanicum 4]	-	-	-	-	-	-	-
gene-SPSC_01271	1132	1167	1038	558	408	490	36.03	36.94	38.34	19.26	12.62	17.49	37.1033	16.4567	-1.17288	3.34069e-13	4.23111e-12	YGL114W	related to Iron transport protein 1 [Sporisorium scitamineum]	-	-	-	-	-	-	-
gene-SPSC_02239	2660	2500	2332	1210	1043	1307	41.84	39.1	42.55	20.63	15.93	23.05	41.1633	19.87	-1.05077	3.38549e-13	4.27962e-12	Ralbp1	-domain-containing protein [Melanopsichium pennsylvanicum 4]	-	-	-	-	GO:0044464//cell part	GO:0043167//ion binding	GO:0007165//signal transduction
gene-SPSC_03261	3786	3969	3774	1607	2049	1878	191.2	199.31	221.13	88	100.51	106.35	203.88	98.2867	-1.05265	3.44086e-13	4.34128e-12	HVO_B0029	related to Oxidoreductase [Sporisorium scitamineum]	-	-	-	-	-	-	GO:0044710//single-organism metabolic process
gene-SPSC_00272	2395	2698	2634	5417	5491	6563	143.69	160.95	183.34	352.38	319.98	441.52	162.66	371.293	1.1907	3.55801e-13	4.4805e-12	fntA	related to Protein farnesyltransferase alpha subunit [Sporisorium scitamineum]	Metabolism;Metabolism	Global and overview maps;Metabolism of terpenoids and polyketides	ko01110//Biosynthesis of secondary metabolites;ko00900//Terpenoid backbone biosynthesis	K05955;K05955	-	GO:0016740//transferase activity	GO:0006464//cellular protein modification process
gene-SPSC_01986	1657	1663	1415	277	592	317	113.65	113.42	112.6	20.6	39.44	24.38	113.223	28.14	-2.00848	3.9695e-13	4.98914e-12	AKR7A3	related to aflatoxin aldehyde reductase [Sporisorium scitamineum]	-	-	-	-	-	-	-
gene-SPSC_00491	561	688	547	291	252	268	14.86	18.12	16.81	8.36	6.48	7.96	16.5967	7.6	-1.12682	4.04643e-13	5.07615e-12	Hexd	N-acetylglucosaminidase [Pseudozyma hubeiensis SY62]	-	-	-	-	-	-	GO:0044238//primary metabolic process
gene-SPSC_03153	412	457	431	199	177	145	27.78	30.64	33.72	14.55	11.59	10.96	30.7133	12.3667	-1.31241	4.2095e-13	5.27068e-12	--	DNA polymerase [Pseudozyma hubeiensis SY62]	-	-	-	-	-	-	-
gene-SPSC_04420	2737	2590	2029	1091	1344	1096	55.43	52.16	47.67	23.96	26.44	24.89	51.7533	25.0967	-1.04416	4.32586e-13	5.40609e-12	--	uncharacterized protein SPSC_04420 [Sporisorium scitamineum]	-	-	-	-	-	-	-
gene-SPSC_05219	1149	1154	1389	374	419	222	100.02	99.89	140.28	35.3	35.43	21.67	113.397	30.8	-1.88038	4.52185e-13	5.64032e-12	YALI0B16192g	probable nadp-dependent mannitol dehydrogenase [Sporisorium scitamineum]	Metabolism;Metabolism	Global and overview maps;Carbohydrate metabolism	ko01100//Metabolic pathways;ko00051//Fructose and mannose metabolism	K17742;K17742	-	GO:0016616//oxidoreductase activity, acting on the CH-OH group of donors, NAD or NADP as acceptor	GO:0019312//L-sorbose metabolic process
gene-SPSC_06221	947	1490	800	3106	5545	3804	41.75	65.32	40.92	148.47	237.44	188.05	49.33	191.32	1.95545	4.80771e-13	5.98555e-12	dtxS4	related to glutamic acid decarboxylase [Sporisorium scitamineum]	Metabolism;Metabolism;Metabolism;Metabolism;Metabolism;Metabolism	Global and overview maps;Global and overview maps;Amino acid metabolism;Metabolism of other amino acids;Carbohydrate metabolism;Metabolism of other amino acids	ko01100//Metabolic pathways;ko01110//Biosynthesis of secondary metabolites;ko00250//Alanine, aspartate and glutamate metabolism;ko00410//beta-Alanine metabolism;ko00650//Butanoate metabolism;ko00430//Taurine and hypotaurine metabolism	K01580;K01580;K01580;K01580;K01580;K01580	-	GO:0016830//carbon-carbon lyase activity;GO:0043168//anion binding	GO:0043436//oxoacid metabolic process
gene-SPSC_01118	572	529	473	1282	1564	1034	53.91	49.57	51.72	131	143.17	109.27	51.7333	127.813	1.30487	4.93911e-13	6.13754e-12	mrpl16	related to MRPL16-mitochondrial ribosomal protein, large subunit [Sporisorium scitamineum]	-	-	-	-	GO:0000315//organellar large ribosomal subunit;GO:0043231//intracellular membrane-bounded organelle	GO:0003723//RNA binding	GO:0006412//translation
gene-SPSC_04615	3685	2680	2046	1015	621	760	280.92	203.16	180.97	83.9	45.98	64.97	221.683	64.95	-1.7711	5.17679e-13	6.42078e-12	--	uncharacterized protein SPSC_04615 [Sporisorium scitamineum]	-	-	-	-	-	-	-
gene-SPSC_03173	6575	6479	5798	2498	2037	3008	158.5	155.31	162.16	65.29	47.7	81.31	158.657	64.7667	-1.29258	5.32201e-13	6.58345e-12	dps1	related to aspartate-tRNA ligase [Sporisorium scitamineum]	Genetic Information Processing	Translation	ko00970//Aminoacyl-tRNA biosynthesis	K01876	GO:0044424//intracellular part	GO:0004812//aminoacyl-tRNA ligase activity;GO:0032550//purine ribonucleoside binding	GO:0006418//tRNA aminoacylation for protein translation
gene-SPSC_01097	8441	7256	7796	3801	4135	3331	244.03	208.59	261.49	119.15	116.12	107.99	238.037	114.42	-1.05684	5.32794e-13	6.58345e-12	svkA	Ste20-like kinase Don3 [Sporisorium scitamineum]	-	-	-	-	GO:0005816//spindle pole body;GO:0016020//membrane;GO:0043231//intracellular membrane-bounded organelle;GO:0044444//cytoplasmic part	GO:0016301//kinase activity;GO:0032550//purine ribonucleoside binding	GO:0003006//developmental process involved in reproduction;GO:0006464//cellular protein modification process;GO:0006796//phosphate-containing compound metabolic process;GO:0007096//regulation of exit from mitosis;GO:0022413//reproductive process in single-celled organism;GO:1902363//regulation of protein localization to spindle pole body
gene-SPSC_00655	1732	1813	1510	4215	6033	3611	109.68	114.17	110.94	289.43	371.1	256.42	111.597	305.65	1.45359	5.52806e-13	6.7925e-12	lys12	probable LYS12-Homo-isocitrate dehydrogenase [Sporisorium scitamineum]	Metabolism;Metabolism;Metabolism;Metabolism;Metabolism	Global and overview maps;Global and overview maps;Global and overview maps;Global and overview maps;Amino acid metabolism	ko01100//Metabolic pathways;ko01110//Biosynthesis of secondary metabolites;ko01230//Biosynthesis of amino acids;ko01210//2-Oxocarboxylic acid metabolism;ko00300//Lysine biosynthesis	K05824;K05824;K05824;K05824;K05824	-	GO:0000166//nucleotide binding;GO:0016616//oxidoreductase activity, acting on the CH-OH group of donors, NAD or NADP as acceptor	GO:0006553//lysine metabolic process
gene-SPSC_05006	245	177	252	1008	694	1442	6.66	4.79	7.95	29.73	18.34	43.98	6.46667	30.6833	2.24636	6.91401e-13	8.46387e-12	--	glycosyltransferase family 2 protein [Moesziomyces antarcticus]	-	-	-	-	-	-	-
gene-SPSC_04183	788	808	721	323	398	273	58.22	59.36	61.8	25.88	28.56	22.62	59.7933	25.6867	-1.21896	8.07373e-13	9.86523e-12	NUDT1	7,8-dihydro-8-oxoguanine triphosphatase [Pseudozyma hubeiensis SY62]	-	-	-	-	-	GO:0003824//catalytic activity	GO:0006090//pyruvate metabolic process;GO:0009117//nucleotide metabolic process;GO:0009403//toxin biosynthetic process;GO:0030654//beta-lactam antibiotic biosynthetic process
gene-SPSC_06457	3110	3123	3615	1445	1045	953	440.51	439.87	594.08	221.93	143.77	151.37	491.487	172.357	-1.51176	8.65328e-13	1.05343e-11	--	conserved hypothetical Ustilaginaceae-specific protein [Sporisorium reilianum SRZ2]	-	-	-	-	-	-	-
gene-SPSC_02371	4036	4525	3565	11771	19194	9793	205.12	228.68	210.21	648.67	947.53	558.11	214.67	718.103	1.74207	8.72456e-13	1.06015e-11	TUF1	probable TUF1-translation elongation factor TU, mitochondrial [Sporisorium scitamineum]	-	-	-	-	GO:0043231//intracellular membrane-bounded organelle	GO:0008135//translation factor activity, RNA binding;GO:0017111//nucleoside-triphosphatase activity;GO:0032550//purine ribonucleoside binding	GO:0006414//translational elongation
gene-SPSC_00125	5057	5025	4154	1543	907	1712	237.36	234.53	226.21	78.53	41.35	90.11	232.7	69.9967	-1.73311	8.78825e-13	1.06592e-11	SPAC922.05c	related to UNC93-like protein C922.05c [Ustilago trichophora]	-	-	-	-	-	-	-
gene-SPSC_00343	886	909	924	436	328	386	35.06	35.76	42.42	18.71	12.61	17.13	37.7467	16.15	-1.22482	9.0385e-13	1.09426e-11	NGR_a03290	dimethylaniline monooxygenase [Pseudozyma hubeiensis SY62]	-	-	-	-	-	-	GO:0044710//single-organism metabolic process
gene-SPSC_04860	929	890	637	317	394	348	20.82	19.84	16.56	7.7	8.58	8.75	19.0733	8.34333	-1.19286	9.1576e-13	1.10664e-11	--	DNA replication factor CDT1 like protein [Malassezia restricta CBS 7877]	-	-	-	-	-	-	-
gene-SPSC_04213	10174	11292	11277	22603	24871	29758	569.02	628	731.76	1370.73	1351.14	1866.3	642.927	1529.39	1.25023	1.14257e-12	1.3782e-11	apm2	probable clathrin-associated adaptor complex medium chain [Sporisorium scitamineum]	Cellular Processes	Transport and catabolism	ko04144//Endocytosis	K11826	GO:0005816//spindle pole body;GO:0030131//clathrin adaptor complex;GO:0043231//intracellular membrane-bounded organelle	GO:0004774//succinate-CoA ligase activity;GO:0005488//binding;GO:0016788//hydrolase activity, acting on ester bonds;GO:0046912//transferase activity, transferring acyl groups, acyl groups converted into alkyl on transfer	GO:0006259//DNA metabolic process;GO:0015031//protein transport
gene-SPSC_01839	3005	3230	2702	7156	11143	6729	128.22	137.05	133.77	331.08	461.84	321.97	133.013	371.63	1.4823	1.17325e-12	1.41261e-11	cct7	probable CCT7-component of chaperonin-containing T-complex [Sporisorium scitamineum]	-	-	-	-	GO:0043231//intracellular membrane-bounded organelle;GO:0043234//protein complex;GO:0044444//cytoplasmic part	GO:0005515//protein binding;GO:0032550//purine ribonucleoside binding	GO:0044267//cellular protein metabolic process
gene-SPSC_01595	650	817	635	262	340	241	35.52	44.4	40.26	15.53	18.05	14.77	40.06	16.1167	-1.31361	1.18761e-12	1.4273e-11	srr	related to SRY1-3-hydroxyaspartate dehydratase [Sporisorium scitamineum]	Metabolism;Metabolism;Metabolism;Metabolism;Metabolism;Metabolism	Global and overview maps;Global and overview maps;Global and overview maps;Global and overview maps;Amino acid metabolism;Amino acid metabolism	ko01100//Metabolic pathways;ko01110//Biosynthesis of secondary metabolites;ko01230//Biosynthesis of amino acids;ko01200//Carbon metabolism;ko00260//Glycine, serine and threonine metabolism;ko00290//Valine, leucine and isoleucine biosynthesis	K01754;K01754;K01754;K01754;K01754;K01754	-	-	-
gene-SPSC_05566	45601	44077	45591	23275	18024	16476	2227.72	2141.17	2584.07	1232.89	855.27	902.56	2317.65	996.907	-1.21713	1.19376e-12	1.43208e-11	REP1	repellent protein 1 precursor [Sporisorium scitamineum]	-	-	-	-	-	-	-
gene-SPSC_00611	3515	3574	2748	1565	1454	1776	182.12	184.14	165.19	87.92	73.18	103.19	177.15	88.0967	-1.00781	1.40291e-12	1.67687e-11	IBR3	related to acyl-CoA dehydrogenases [Ustilago trichophora]	Metabolism;Metabolism;Metabolism;Metabolism;Metabolism	Global and overview maps;Global and overview maps;Amino acid metabolism;Lipid metabolism;Global and overview maps	ko01100//Metabolic pathways;ko01110//Biosynthesis of secondary metabolites;ko00280//Valine, leucine and isoleucine degradation;ko00071//Fatty acid degradation;ko01212//Fatty acid metabolism	K00249;K00249;K00249;K00249;K00249	-	GO:0000166//nucleotide binding;GO:0016491//oxidoreductase activity	GO:0044710//single-organism metabolic process
gene-SPSC_00228	1046	1156	932	3172	6248	2952	64.2	70.56	66.37	211.11	372.5	203.18	67.0433	262.263	1.96785	1.80033e-12	2.13255e-11	CYC3	related to CYC3-holocytochrome-c synthase (cytochrome c heme lyase) [Sporisorium scitamineum]	Metabolism	Metabolism of cofactors and vitamins	ko00860//Porphyrin and chlorophyll metabolism	K01764	GO:0031970//organelle envelope lumen;GO:0043231//intracellular membrane-bounded organelle	GO:0003824//catalytic activity	GO:0017003//protein-heme linkage
gene-SPSC_04147	1109	1534	998	2614	3762	3355	48.62	66.88	50.76	124.26	160.2	164.94	55.42	149.8	1.43456	1.85067e-12	2.18825e-11	AFG1	related to AFG1-ATPase family gene [Sporisorium scitamineum]	-	-	-	-	-	-	-
gene-SPSC_06133	4636	5146	3857	1706	1429	2152	161.07	177.78	155.47	64.27	48.22	83.84	164.773	65.4433	-1.33216	2.51496e-12	2.96306e-11	ACX1	probable acyl-CoA oxidase [Sporisorium scitamineum]	Metabolism;Metabolism;Metabolism;Cellular Processes;Metabolism;Metabolism;Metabolism;Metabolism;Metabolism;Metabolism	Global and overview maps;Global and overview maps;Global and overview maps;Transport and catabolism;Lipid metabolism;Global and overview maps;Carbohydrate metabolism;Metabolism of other amino acids;Lipid metabolism;Lipid metabolism	ko01100//Metabolic pathways;ko01110//Biosynthesis of secondary metabolites;ko01200//Carbon metabolism;ko04146//Peroxisome;ko00071//Fatty acid degradation;ko01212//Fatty acid metabolism;ko00640//Propanoate metabolism;ko00410//beta-Alanine metabolism;ko01040//Biosynthesis of unsaturated fatty acids;ko00592//alpha-Linolenic acid metabolism	K00232;K00232;K00232;K00232;K00232;K00232;K00232;K00232;K00232;K00232	GO:0042579//microbody	GO:0000166//nucleotide binding;GO:0016614//oxidoreductase activity, acting on CH-OH group of donors;GO:0016634//oxidoreductase activity, acting on the CH-CH group of donors, oxygen as acceptor;GO:0016836//hydro-lyase activity	GO:0001676//long-chain fatty acid metabolic process;GO:0009062//fatty acid catabolic process
gene-SPSC_02189	1816	2023	1665	3920	5967	4041	104	115.2	110.63	243.41	331.92	259.5	109.943	278.277	1.33976	2.73594e-12	3.21193e-11	citE	related to citrate lyase beta subunit [Sporisorium scitamineum]	-	-	-	-	-	GO:0003824//catalytic activity;GO:0043169//cation binding	-
gene-SPSC_06554	2930	2498	2686	6222	7821	5370	73.75	62.52	78.44	169.82	191.22	151.57	71.57	170.87	1.25547	3.0741e-12	3.59609e-11	--	HFR021Wp [Eremothecium sinecaudum]	-	-	-	-	-	-	-
gene-SPSC_03752	988	1010	592	224	345	227	32.94	33.48	22.9	8.1	11.17	8.49	29.7733	9.25333	-1.68598	3.46234e-12	4.03499e-11	ACOX1	related to acyl-coenzyme A oxidase 1 [Sporisorium scitamineum]	Metabolism;Metabolism;Metabolism;Cellular Processes;Metabolism;Metabolism;Metabolism;Metabolism;Metabolism;Metabolism	Global and overview maps;Global and overview maps;Global and overview maps;Transport and catabolism;Lipid metabolism;Global and overview maps;Carbohydrate metabolism;Metabolism of other amino acids;Lipid metabolism;Lipid metabolism	ko01100//Metabolic pathways;ko01110//Biosynthesis of secondary metabolites;ko01200//Carbon metabolism;ko04146//Peroxisome;ko00071//Fatty acid degradation;ko01212//Fatty acid metabolism;ko00640//Propanoate metabolism;ko00410//beta-Alanine metabolism;ko01040//Biosynthesis of unsaturated fatty acids;ko00592//alpha-Linolenic acid metabolism	K00232;K00232;K00232;K00232;K00232;K00232;K00232;K00232;K00232;K00232	GO:0042579//microbody	GO:0000166//nucleotide binding;GO:0016634//oxidoreductase activity, acting on the CH-CH group of donors, oxygen as acceptor	GO:0009062//fatty acid catabolic process
gene-SPSC_04453	6346	6564	5856	1556	682	1762	166.02	170.76	177.75	44.14	17.33	51.69	171.51	37.72	-2.18489	3.46766e-12	4.03499e-11	gtaA	probable glutaminase A [Sporisorium scitamineum]	-	-	-	-	-	GO:0016830//carbon-carbon lyase activity	GO:0006778//porphyrin-containing compound metabolic process
gene-SPSC_05359	761	860	809	354	369	414	64.14	72.08	79.11	32.35	30.21	39.13	71.7767	33.8967	-1.08237	3.68339e-12	4.27092e-11	SPBC409.17c	DUF1769-domain-containing protein [Moesziomyces antarcticus]	-	-	-	-	-	-	-
gene-SPSC_03386	2865	3043	2495	1452	1077	1348	65.5	69.18	66.18	36	23.92	34.56	66.9533	31.4933	-1.08811	3.73134e-12	4.31891e-11	--	MITOCHONDRIAL CARDIOLIPIN HYDROLASE [Ceraceosorus bombacis]	-	-	-	-	-	-	-
gene-SPSC_03508	9717	10591	8299	27294	52602	25470	345.62	374.59	342.48	1052.65	1817.34	1015.86	354.23	1295.28	1.87051	4.34462e-12	5.01115e-11	AN6010	probable SSC1-mitochondrial HSP70 member [Sporisorium scitamineum]	Genetic Information Processing	Folding, sorting and degradation	ko03018//RNA degradation	K04043	GO:0043231//intracellular membrane-bounded organelle	GO:0005515//protein binding;GO:0032550//purine ribonucleoside binding	GO:0044267//cellular protein metabolic process
gene-SPSC_03231	2212	1825	1246	676	743	592	96.27	78.98	62.92	31.9	31.41	28.89	79.39	30.7333	-1.36915	4.43272e-12	5.10383e-11	AMF1	related to aminotriazole resistance protein [Sporisorium scitamineum]	-	-	-	-	GO:0016020//membrane	GO:0015077//monovalent inorganic cation transmembrane transporter activity	GO:0009607//response to biotic stimulus;GO:0015672//monovalent inorganic cation transport;GO:0040007//growth;GO:0042594//response to starvation;GO:0044763//single-organism cellular process
gene-SPSC_02587	767	624	757	240	319	276	63.97	51.75	73.25	21.71	25.84	25.81	62.99	24.4533	-1.36509	4.46675e-12	5.13403e-11	--	hexaprenyldihydroxybenzoate methyltransferase [Moesziomyces antarcticus]	-	-	-	-	-	-	-
gene-SPSC_03496	2228	2277	1655	4103	5338	3990	80.81	82.12	69.64	161.36	188.05	162.27	77.5233	170.56	1.13758	4.5794e-12	5.24521e-11	hmt2	related to sulfide:quinone oxidoreductase, mitochondrial precursor [Sporisorium scitamineum]	Metabolism;Metabolism	Global and overview maps;Energy metabolism	ko01100//Metabolic pathways;ko00920//Sulfur metabolism	K22470;K22470	GO:0043231//intracellular membrane-bounded organelle	GO:0016672//oxidoreductase activity, acting on a sulfur group of donors, quinone or similar compound as acceptor;GO:0050660//flavin adenine dinucleotide binding	GO:0006749//glutathione metabolic process;GO:0031323//regulation of cellular metabolic process;GO:0043043//peptide biosynthetic process;GO:0044710//single-organism metabolic process;GO:0046686//response to cadmium ion;GO:0061687//detoxification of inorganic compound;GO:0072501//cellular divalent inorganic anion homeostasis
gene-SPSC_02648	1203	998	964	2461	2019	2616	31.17	25.71	28.98	69.13	50.81	76	28.62	65.3133	1.19035	4.67579e-12	5.34632e-11	--	-dna-bind-domain-containing protein [Melanopsichium pennsylvanicum 4]	-	-	-	-	-	-	-
gene-SPSC_02277	1576	1552	1792	742	542	652	81.48	79.79	107.49	41.6	27.22	37.8	89.5867	35.54	-1.33384	4.7272e-12	5.39573e-11	tpcA	related to O-methyltransferase [Sporisorium scitamineum]	-	-	-	-	-	GO:0008168//methyltransferase activity	GO:0008152//metabolic process
gene-SPSC_03296	87	89	90	255	214	292	2.48	2.53	2.98	7.89	5.93	9.34	2.66333	7.72	1.53537	4.79195e-12	5.46017e-11	--	transcription factor [Pseudozyma hubeiensis SY62]	-	-	-	-	-	-	GO:0006355//regulation of transcription, DNA-templated
gene-SPSC_04427	922	836	800	2073	2966	1798	51.81	46.71	52.16	126.3	161.89	113.29	50.2267	133.827	1.41384	5.39142e-12	6.13262e-11	--	protoheme IX farnesyltransferase [Jaminaea rosea]	-	-	-	-	-	-	-
gene-SPSC_04476	3074	3397	3012	10188	19381	8388	275.6	302.84	313.3	990.4	1687.78	843.27	297.247	1173.82	1.98147	5.69025e-12	6.46138e-11	--	probable Mrb1-Mitochondrial p32 Family Protein [Sporisorium scitamineum]	-	-	-	-	-	-	-
MSTRG.4924	889	999	844	413	503	373	65.95	73.73	72.65	33.22	36.25	31.03	70.7767	33.5	-1.07911	5.89425e-12	6.68151e-11	IST1	related to IST1-protein with a positive role in the multivesicular body sorting pathway [Sporisorium reilianum f. sp. reilianum]	Cellular Processes	Transport and catabolism	ko04144//Endocytosis	K19476	GO:0043231//intracellular membrane-bounded organelle;GO:0044444//cytoplasmic part	GO:0016787//hydrolase activity	GO:0019538//protein metabolic process;GO:0032509//endosome transport via multivesicular body sorting pathway
gene-SPSC_05484	1384	1593	1411	666	817	636	149.23	170.8	176.52	77.87	85.57	76.9	165.517	80.1133	-1.04686	5.9632e-12	6.74805e-11	ypt5	probable GTP-binding protein ypt5 [Sporisorium scitamineum]	Cellular Processes;Cellular Processes	Transport and catabolism;Transport and catabolism	ko04144//Endocytosis;ko04145//Phagosome	K07889;K07889	GO:0005768//endosome	GO:0017111//nucleoside-triphosphatase activity;GO:0032550//purine ribonucleoside binding	GO:0006605//protein targeting;GO:0009267//cellular response to starvation;GO:0016192//vesicle-mediated transport;GO:0016482//cytoplasmic transport;GO:0022402//cell cycle process;GO:0033043//regulation of organelle organization;GO:0035556//intracellular signal transduction
gene-SPSC_00939	987	1008	636	2204	3475	2192	33.28	33.79	24.88	80.57	113.8	82.87	30.65	92.4133	1.59221	6.08207e-12	6.87076e-11	mnmG	related to MTO1 protein involved in mitochondrial tRNA modification [Sporisorium scitamineum]	-	-	-	-	-	GO:0000166//nucleotide binding	GO:0006399//tRNA metabolic process
MSTRG.4625	16	15	26	141	354	108	2.71	2.53	5.11	25.89	58.24	20.51	3.45	34.88	3.33773	6.19564e-12	6.98707e-11	--	hypothetical protein UMAG_01061 [Ustilago maydis 521]	-	-	-	-	-	-	-
gene-SPSC_02695	4535	4403	4350	1751	968	1576	132.39	127.81	147.33	55.42	27.45	51.59	135.843	44.82	-1.59973	6.23266e-12	7.0168e-11	bglL	probable beta-glucosidase [Sporisorium scitamineum]	Metabolism;Metabolism;Metabolism;Metabolism	Global and overview maps;Global and overview maps;Carbohydrate metabolism;Metabolism of other amino acids	ko01100//Metabolic pathways;ko01110//Biosynthesis of secondary metabolites;ko00500//Starch and sucrose metabolism;ko00460//Cyanoamino acid metabolism	K01188;K01188;K01188;K01188	-	GO:0016787//hydrolase activity	GO:0044238//primary metabolic process
gene-SPSC_02397	884	736	647	1650	1964	1434	32.51	26.91	27.6	65.79	70.15	59.13	29.0067	65.0233	1.16457	6.54408e-12	7.3423e-11	rsd1	related to splicing factor HCC1 [Sporisorium scitamineum]	-	-	-	-	-	GO:0097159//organic cyclic compound binding	-
gene-SPSC_01245	512	498	457	147	224	126	12.75	12.34	13.21	3.97	5.42	3.52	12.7667	4.30333	-1.56886	7.58579e-12	8.4966e-11	--	DNA-binding [Pseudozyma hubeiensis SY62]	Cellular Processes	Cell growth and death	ko04113//Meiosis - yeast	K12769	-	-	GO:0008152//metabolic process
gene-SPSC_01009	1930	1635	1694	951	788	810	53.78	45.31	54.77	28.74	21.33	25.31	51.2867	25.1267	-1.02936	8.00469e-12	8.93541e-11	--	CTX-RELATED TYPE I TRANSMEMBRANE PROTEIN [Ceraceosorus bombacis]	-	-	-	-	-	-	-
gene-SPSC_00260	1738	1936	1535	4008	7401	4556	99.06	109.72	101.5	247.69	409.72	291.18	103.427	316.197	1.61221	8.30384e-12	9.25365e-11	sds22	probable SDS22-protein phosphatase 1, regulatory subunit 7 [Sporisorium scitamineum]	-	-	-	-	-	-	GO:0019222//regulation of metabolic process;GO:0044763//single-organism cellular process
gene-SPSC_03974	5783	6195	5043	11264	16161	11347	161.72	172.27	163.62	341.55	438.98	355.82	165.87	378.783	1.19132	8.37589e-12	9.31817e-11	yta12	probable AFG3-protease of the SEC18/CDC48/PAS1 family of ATPases (AAA) [Sporisorium scitamineum]	-	-	-	-	GO:0031224//intrinsic component of membrane;GO:0043231//intracellular membrane-bounded organelle	GO:0032550//purine ribonucleoside binding;GO:0046914//transition metal ion binding;GO:0070011//peptidase activity, acting on L-amino acid peptides	GO:0019538//protein metabolic process;GO:0044763//single-organism cellular process
gene-SPSC_04724	1708	1613	1098	3660	5148	3249	70.25	65.97	52.4	163.23	205.67	149.85	62.8733	172.917	1.45956	8.78136e-12	9.75279e-11	--	Mitochondrial ribosomal protein MRP51, fungi [Ceraceosorus bombacis]	-	-	-	-	-	-	-
gene-SPSC_03178	251	321	268	983	1887	795	41.72	53.06	51.69	177.18	304.69	148.19	48.8233	210.02	2.10488	8.85527e-12	9.81832e-11	--	enoyl-coa isomerase [Moesziomyces antarcticus T-34]	-	-	-	-	-	-	-
gene-SPSC_01712	147	226	190	39	62	35	6.55	10.02	9.83	1.89	2.68	1.75	8.8	2.10667	-2.06254	8.88481e-12	9.83304e-11	amyS	probable alpha-amylase [Sporisorium scitamineum]	Metabolism;Metabolism;Metabolism	Global and overview maps;Global and overview maps;Carbohydrate metabolism	ko01100//Metabolic pathways;ko01110//Biosynthesis of secondary metabolites;ko00500//Starch and sucrose metabolism	K01176;K01176;K01176	-	GO:0016798//hydrolase activity, acting on glycosyl bonds;GO:0046872//metal ion binding	GO:0044238//primary metabolic process
gene-SPSC_02428	2549	2532	2382	1246	817	1016	88.18	87.09	95.6	46.74	27.45	39.41	90.29	37.8667	-1.25364	9.1306e-12	1.00727e-10	--	major facilitator superfamily transporter [Moesziomyces antarcticus]	-	-	-	-	-	-	-
gene-SPSC_01992	470	454	456	188	200	230	6.7	6.44	7.54	2.91	2.77	3.68	6.89333	3.12	-1.14366	9.18611e-12	1.0117e-10	--	proteophosphoglycan ppg4 [Rhodotorula toruloides]	-	-	-	-	-	-	-
gene-SPSC_01389	4085	4492	4304	1528	2093	1244	452.71	495.02	553.4	183.61	225.3	154.59	500.377	187.833	-1.41356	9.36837e-12	1.03005e-10	--	nitroreductase [Pseudozyma hubeiensis SY62]	-	-	-	-	-	-	GO:0044710//single-organism metabolic process
gene-SPSC_01688	10426	10400	10822	4390	2329	3404	900.99	893.69	1085.05	411.35	195.5	329.86	959.91	312.237	-1.62026	1.13756e-11	1.24451e-10	--	uncharacterized protein SPSC_01688 [Sporisorium scitamineum]	-	-	-	-	-	-	-
gene-SPSC_06521	477	438	345	1163	1893	1002	23.45	21.41	19.67	61.98	90.38	55.23	21.51	69.1967	1.6857	1.24104e-11	1.35323e-10	--	Rtr1/RPAP2 family-domain-containing protein [Kockovaella imperatae]	-	-	-	-	-	-	-
gene-SPSC_04772	1549	1794	1673	902	830	720	180.88	208.31	226.65	114.2	94.14	94.28	205.28	100.873	-1.02505	1.35261e-11	1.47244e-10	rot1	related to ROT1-mutant suppresses tor2 mutation [Sporisorium scitamineum]	-	-	-	-	GO:0031090//organelle membrane;GO:0043231//intracellular membrane-bounded organelle	GO:0005515//protein binding	GO:0006457//protein folding;GO:0006493//protein O-linked glycosylation;GO:0007117//budding cell bud growth;GO:0030036//actin cytoskeleton organization;GO:0042546//cell wall biogenesis
gene-SPSC_05423	256	267	297	731	763	561	30.95	32.1	41.66	95.83	89.6	76.05	34.9033	87.16	1.3203	1.4497e-11	1.57553e-10	--	RHTO0S02e02124g1_1 [Rhodotorula toruloides]	-	-	-	-	-	-	-
gene-SPSC_05827	17956	19662	17804	39881	51137	34089	777.26	846.33	894.16	1871.85	2150.11	1654.67	839.25	1892.21	1.1729	1.48047e-11	1.60632e-10	PCK1	probable phosphoenolpyruvate carboxykinase [Sporisorium scitamineum]	Metabolism;Metabolism;Metabolism;Metabolism;Metabolism;Metabolism	Global and overview maps;Global and overview maps;Global and overview maps;Carbohydrate metabolism;Carbohydrate metabolism;Carbohydrate metabolism	ko01100//Metabolic pathways;ko01110//Biosynthesis of secondary metabolites;ko01200//Carbon metabolism;ko00010//Glycolysis / Gluconeogenesis;ko00620//Pyruvate metabolism;ko00020//Citrate cycle (TCA cycle)	K01610;K01610;K01610;K01610;K01610;K01610	GO:0044444//cytoplasmic part	GO:0000166//nucleotide binding;GO:0004611//phosphoenolpyruvate carboxykinase activity;GO:0016772//transferase activity, transferring phosphorus-containing groups;GO:0032550//purine ribonucleoside binding	GO:0006006//glucose metabolic process;GO:0006090//pyruvate metabolic process;GO:0006796//phosphate-containing compound metabolic process
gene-SPSC_03919	633	482	439	1463	1160	1846	22.75	17.23	18.31	57.02	40.5	74.4	19.43	57.3067	1.56042	1.50418e-11	1.62936e-10	lacZ	beta-glucuronidase GUSB [Moesziomyces antarcticus T-34]	-	-	-	-	-	-	-
gene-SPSC_02216	2929	2574	3475	7074	8790	7499	260.64	227.77	358.78	682.56	759.78	748.29	282.397	730.21	1.37059	1.54467e-11	1.67047e-10	--	phosducin [Pseudozyma hubeiensis SY62]	-	-	-	-	-	-	-
gene-SPSC_06337	2560	2248	2180	1121	747	992	46.96	41	46.39	22.3	13.31	20.4	44.7833	18.67	-1.26224	1.54805e-11	1.67139e-10	--	uncharacterized protein SPSC_06337 [Sporisorium scitamineum]	-	-	-	-	-	-	-
gene-SPSC_03230	1333	1035	897	363	433	229	109.65	84.66	85.61	32.38	34.6	21.12	93.3067	29.3667	-1.6678	1.55573e-11	1.67693e-10	--	uncharacterized protein SPSC_03230 [Sporisorium scitamineum]	-	-	-	-	-	-	-
gene-SPSC_00740	1918	1746	1357	4005	3082	3771	87.62	79.31	71.92	198.38	136.76	193.17	79.6167	176.103	1.14528	1.63176e-11	1.75601e-10	CCN1	related to to G1/S-specific cyclin [Sporisorium scitamineum]	-	-	-	-	GO:0044424//intracellular part	-	GO:0000079//regulation of cyclin-dependent protein serine/threonine kinase activity;GO:0000082//G1/S transition of mitotic cell cycle;GO:0007033//vacuole organization;GO:0007346//regulation of mitotic cell cycle;GO:0010564//regulation of cell cycle process;GO:1902589//single-organism organelle organization
gene-SPSC_01317	1671	2259	1561	736	925	761	236.69	318.17	256.53	113.04	127.26	120.87	270.463	120.39	-1.16772	1.64387e-11	1.76616e-10	--	checkpoint 9-1-1 complex, HUS1 component [Moesziomyces antarcticus T-34]	-	-	-	-	-	-	-
gene-SPSC_03089	12219	10350	12734	5814	5118	4878	270.83	228.11	327.46	139.73	110.19	121.24	275.467	123.72	-1.1548	1.72021e-11	1.84516e-10	ascB	related to alpha-aminoadipate reductase [Sporisorium scitamineum]	-	-	-	-	-	-	-
gene-SPSC_03592	329	271	275	609	717	570	6.03	4.94	5.85	12.1	12.77	11.72	5.60667	12.1967	1.12127	1.80483e-11	1.93078e-10	--	related to AXL2-required for axial pattern of budding [Sporisorium scitamineum]	-	-	-	-	-	-	-
gene-SPSC_00372	3461	3612	2560	1213	854	1392	146.38	151.9	125.62	55.63	35.08	66.02	141.3	52.2433	-1.43544	1.8059e-11	1.93078e-10	sid2	probable protein kinase DBF2 [Sporisorium scitamineum]	Cellular Processes;Environmental Information Processing	Cell growth and death;Signal transduction	ko04111//Cell cycle - yeast;ko04392//Hippo signaling pathway - multiple species	K06684;K06684	GO:0005815//microtubule organizing center	GO:0004672//protein kinase activity;GO:0032550//purine ribonucleoside binding	GO:0006464//cellular protein modification process;GO:0006796//phosphate-containing compound metabolic process;GO:0048646//anatomical structure formation involved in morphogenesis
gene-SPSC_00466	91	61	67	214	194	218	3.38	2.25	2.88	8.61	6.99	9.07	2.83667	8.22333	1.53553	1.87815e-11	2.00153e-10	meu26	related to Meiotic expression upregulated protein 26 [Sporisorium scitamineum]	-	-	-	-	-	-	-
gene-SPSC_01504	111	105	125	19	32	30	6.11	5.75	7.98	1.13	1.71	1.85	6.61333	1.56333	-2.08075	1.94065e-11	2.06481e-10	--	P-type calcium ATPase [Pseudozyma hubeiensis SY62]	-	-	-	-	-	-	-
gene-SPSC_03106	335	404	303	158	107	100	32.6	39.09	34.21	16.67	10.11	10.91	35.3	12.5633	-1.49045	2.10994e-11	2.2413e-10	--	histidinolphosphatase [Kalmanozyma brasiliensis GHG001]	-	-	-	-	-	-	-
gene-SPSC_02270	1889	2042	1921	955	850	1060	130.31	140.08	153.75	71.43	56.96	82	141.38	70.13	-1.01147	2.11952e-11	2.24785e-10	Cryzl2	related to quinone reductase [Sporisorium scitamineum]	-	-	-	-	GO:0044424//intracellular part	GO:0003824//catalytic activity;GO:0005488//binding	GO:0044710//single-organism metabolic process
gene-SPSC_03553	211	207	188	423	489	380	8.52	8.31	8.8	18.51	19.17	17.2	8.54333	18.2933	1.09845	2.13131e-11	2.25673e-10	--	uncharacterized protein SPSC_03553 [Sporisorium scitamineum]	-	-	-	-	-	-	-
gene-SPSC_02122	322	407	306	818	752	1069	14.88	18.7	16.41	40.99	33.75	55.39	16.6633	43.3767	1.38024	2.16919e-11	2.2908e-10	mae1	related to Malic acid transport protein [Sporisorium scitamineum]	-	-	-	-	-	-	-
gene-SPSC_01680	1114	1111	705	2368	3603	2314	29.47	29.22	21.64	67.91	92.57	68.63	26.7767	76.37	1.51203	2.17045e-11	2.2908e-10	pet127	related to PET127-component of mitochondrial translation system [Sporisorium scitamineum]	-	-	-	-	-	-	GO:0010467//gene expression;GO:0044237//cellular metabolic process
gene-SPSC_02863	140	121	147	353	316	330	5.54	4.76	6.75	15.14	12.14	14.64	5.68333	13.9733	1.29787	2.20508e-11	2.32362e-10	--	aspartate aminotransferase [Pseudozyma hubeiensis SY62]	-	-	-	-	-	-	-
gene-SPSC_03382	4600	4761	4523	1553	2127	1109	187.59	193.06	214	68.67	84.25	50.71	198.217	67.8767	-1.54609	2.24397e-11	2.36082e-10	GAD1	related to GAD1-glutamate decarboxylase [Sporisorium scitamineum]	Metabolism;Metabolism;Metabolism;Metabolism;Metabolism;Metabolism	Global and overview maps;Global and overview maps;Amino acid metabolism;Metabolism of other amino acids;Carbohydrate metabolism;Metabolism of other amino acids	ko01100//Metabolic pathways;ko01110//Biosynthesis of secondary metabolites;ko00250//Alanine, aspartate and glutamate metabolism;ko00410//beta-Alanine metabolism;ko00650//Butanoate metabolism;ko00430//Taurine and hypotaurine metabolism	K01580;K01580;K01580;K01580;K01580;K01580	-	GO:0016831//carboxy-lyase activity;GO:0043168//anion binding	GO:0009064//glutamine family amino acid metabolic process
gene-SPSC_03645	3422	3404	2804	8480	14733	7500	161.57	159.81	153.6	434.13	675.67	397.08	158.327	502.293	1.66563	2.44432e-11	2.56751e-10	TIM50	related to TIM50-mitochondrial inner membrane import translocase subunit [Sporisorium scitamineum]	-	-	-	-	GO:0019866//organelle inner membrane;GO:0031224//intrinsic component of membrane;GO:0043231//intracellular membrane-bounded organelle;GO:0043234//protein complex	GO:0005048//signal sequence binding;GO:0005515//protein binding	GO:0006839//mitochondrial transport;GO:0007006//mitochondrial membrane organization;GO:0008104//protein localization
gene-SPSC_05593	617	720	617	1323	1602	1185	27.4	31.8	31.79	63.71	69.11	59.01	30.33	63.9433	1.07605	2.55095e-11	2.671e-10	UMAG_04505	related to glutamyl-tRNA(Gln) amidotransferase subunit A [Sporisorium scitamineum]	Metabolism;Genetic Information Processing	Global and overview maps;Translation	ko01100//Metabolic pathways;ko00970//Aminoacyl-tRNA biosynthesis	K02433;K02433	GO:0043231//intracellular membrane-bounded organelle;GO:0043234//protein complex	GO:0016884//carbon-nitrogen ligase activity, with glutamine as amido-N-donor;GO:0032550//purine ribonucleoside binding	GO:0006412//translation;GO:0006996//organelle organization;GO:0043039//tRNA aminoacylation
gene-SPSC_03960	623	612	506	1075	1369	1064	34.76	33.96	32.76	65.04	74.2	66.57	33.8267	68.6033	1.02012	2.56032e-11	2.67655e-10	--	related to COX18-mitochondrial inner membrane protein required for membrane insertion of C-terminus of Cox2p [Sporisorium scitamineum]	-	-	-	-	GO:0031224//intrinsic component of membrane	-	GO:0090150//establishment of protein localization to membrane
gene-SPSC_03013	20993	25016	17494	9093	10639	6915	787.65	933.32	761.53	369.93	387.73	290.93	827.5	349.53	-1.24334	2.67556e-11	2.79259e-10	SPBC887.17	probable Purine Transporter AzgA [Sporisorium scitamineum]	-	-	-	-	-	GO:0015205//nucleobase transmembrane transporter activity	GO:0015851//nucleobase transport;GO:0044763//single-organism cellular process
gene-SPSC_02970	591	518	513	184	270	179	33.37	29.08	33.6	11.26	14.81	11.33	32.0167	12.4667	-1.36075	2.83372e-11	2.95299e-10	amdhd2	related to N-acetylglucosamine-6-phosphate deacetylase [Ustilago trichophora]	Metabolism;Metabolism	Global and overview maps;Carbohydrate metabolism	ko01100//Metabolic pathways;ko00520//Amino sugar and nucleotide sugar metabolism	K01443;K01443	-	GO:0016787//hydrolase activity	-
gene-SPSC_02107	21	18	16	103	72	79	1.95	1.66	1.72	10.36	6.49	8.22	1.77667	8.35667	2.23375	2.84365e-11	2.95866e-10	--	alpha-1,2 mannosyltransferase [Pseudozyma hubeiensis SY62]	-	-	-	-	-	-	-
gene-SPSC_01953	1526	1642	1322	768	542	695	41.56	44.47	41.77	22.68	14.34	21.22	42.6	19.4133	-1.13381	2.88482e-11	2.98733e-10	oca2	related to HRK1-Protein kinase with a role in ion homeostasis [Sporisorium scitamineum]	-	-	-	-	GO:0044444//cytoplasmic part;GO:0060187//cell pole	GO:0004672//protein kinase activity;GO:0032550//purine ribonucleoside binding	GO:0006464//cellular protein modification process;GO:0006796//phosphate-containing compound metabolic process;GO:0010556//regulation of macromolecule biosynthetic process;GO:0019740//nitrogen utilization;GO:0034763//negative regulation of transmembrane transport;GO:0071840//cellular component organization or biogenesis
gene-SPSC_02630	8270	9904	8292	3655	4912	4175	353.51	420.98	411.24	169.41	203.95	200.12	395.243	191.16	-1.04796	2.91795e-11	3.01689e-10	urg1	cyclohydrolase [Pseudozyma hubeiensis SY62]	-	-	-	-	GO:0043231//intracellular membrane-bounded organelle;GO:0044444//cytoplasmic part	GO:0003824//catalytic activity	GO:0006771//riboflavin metabolic process
gene-SPSC_05337	2572	2571	2251	1182	988	1334	128.27	127.5	130.24	63.92	47.86	74.6	128.67	62.1267	-1.05039	3.0496e-11	3.14807e-10	--	potential DNA binding component of SBF [Pseudozyma hubeiensis SY62]	-	-	-	-	-	-	-
gene-SPSC_01980	38	56	52	340	622	158	10.83	15.87	17.19	105.06	172.17	50.49	14.63	109.24	2.9005	3.1487e-11	3.24528e-10	TIM8	probable TIM8-Translocase of the mitochondrial inner Membrane [Sporisorium scitamineum]	-	-	-	-	GO:0044429//mitochondrial part	GO:0022892//substrate-specific transporter activity;GO:0043169//cation binding	GO:0006839//mitochondrial transport;GO:0015031//protein transport
gene-SPSC_00940	1256	1153	966	583	459	566	21.05	19.22	18.79	10.6	7.47	10.64	19.6867	9.57	-1.04063	3.2564e-11	3.35104e-10	--	related to budding protein [Melanopsichium pennsylvanicum 4]	-	-	-	-	GO:0005737//cytoplasm	-	GO:0044699//single-organism process
gene-SPSC_05489	122	144	121	319	395	272	4.3	5.05	4.95	12.19	13.53	10.75	4.76667	12.1567	1.3507	3.38853e-11	3.47615e-10	caf5	multidrug transporter [Pseudozyma hubeiensis SY62]	-	-	-	-	-	-	GO:0042493//response to drug;GO:0044763//single-organism cellular process;GO:0044765//single-organism transport
gene-SPSC_06489	118	104	106	322	239	332	6.36	5.58	6.63	18.82	12.52	20.07	6.19	17.1367	1.46908	3.39566e-11	3.47804e-10	soxC	related to Dibenzothiophene desulfurization enzyme C [Sporisorium scitamineum]	-	-	-	-	-	GO:0000166//nucleotide binding;GO:0016491//oxidoreductase activity;GO:0016787//hydrolase activity	GO:0044710//single-organism metabolic process
gene-SPSC_06664	200	154	111	34	37	49	11.91	9.12	7.67	2.2	2.14	3.27	9.56667	2.53667	-1.91508	3.40353e-11	3.48069e-10	--	6,7-dimethyl-8-ribityllumazine synthase [Moesziomyces antarcticus T-34]	-	-	-	-	-	-	-
gene-SPSC_01907	6762	5307	3303	17262	24201	12949	202.84	158.3	114.95	561.46	705.15	435.57	158.697	567.393	1.83808	3.55594e-11	3.63092e-10	RH26	related to RNA helicase [Sporisorium scitamineum]	-	-	-	-	-	GO:0017111//nucleoside-triphosphatase activity;GO:0032550//purine ribonucleoside binding	-
gene-SPSC_05943	1922	1827	1665	953	742	940	93.13	88.03	93.61	50.07	34.92	51.08	91.59	45.3567	-1.01388	3.70438e-11	3.77663e-10	--	sodium calcium transporter [Melanopsichium pennsylvanicum 4]	-	-	-	-	GO:0031224//intrinsic component of membrane	-	GO:0044763//single-organism cellular process
gene-SPSC_01614	24963	29604	23024	9701	9391	13303	1232.08	1452.93	1318.44	519.17	450.22	736.26	1334.48	568.55	-1.23092	3.73312e-11	3.80005e-10	amt1	high affinity ammonium transporter [Sporisorium scitamineum]	-	-	-	-	GO:0031224//intrinsic component of membrane	GO:0015077//monovalent inorganic cation transmembrane transporter activity;GO:0022804//active transmembrane transporter activity	GO:0015696//ammonium transport;GO:0034641//cellular nitrogen compound metabolic process
gene-SPSC_01480	892	793	649	1626	1854	1376	56.64	50.07	47.81	111.95	114.35	97.97	51.5067	108.09	1.0694	3.7709e-11	3.83258e-10	rpsE	related to MRPS5-mitochondrial ribosomal protein, small subunit [Sporisorium scitamineum]	Genetic Information Processing	Translation	ko03010//Ribosome	K02988	GO:0030529//intracellular ribonucleoprotein complex	GO:0005198//structural molecule activity	GO:0010467//gene expression
gene-SPSC_00154	216	193	209	461	415	474	7.31	6.5	8.21	16.92	13.65	18	7.34	16.19	1.14125	3.84376e-11	3.90061e-10	--	exo-beta-1,3-glucanase [Pseudozyma hubeiensis SY62]	-	-	-	-	-	GO:0016787//hydrolase activity	GO:0008152//metabolic process
gene-SPSC_00473	5596	5439	3637	1249	2080	1053	368.01	355.67	277.5	89.06	132.87	77.65	333.727	99.86	-1.74069	3.94811e-11	4.00035e-10	yfmJ	related to endo-polygalacturonase [Sporisorium scitamineum]	-	-	-	-	-	GO:0003824//catalytic activity	GO:0044710//single-organism metabolic process
gene-SPSC_05017	1768	1814	1797	846	640	877	188.1	191.91	221.81	97.59	66.14	104.63	200.607	89.4533	-1.16516	4.25637e-11	4.29287e-10	VTC1	related to VTC1-subunit of the vacuolar transporter chaperone complex [Sporisorium scitamineum]	-	-	-	-	-	-	GO:0044763//single-organism cellular process
gene-SPSC_04475	5	4	2	69	38	49	0.13	0.1	0.06	1.97	0.97	1.45	0.0966667	1.46333	3.9201	4.5085e-11	4.52636e-10	--	related to Mig2 protein [Sporisorium scitamineum]	-	-	-	-	-	-	-
gene-SPSC_05757	3698	3751	3491	1012	1661	820	265.03	267.32	290.28	78.64	115.63	65.9	274.21	86.7233	-1.66079	4.57793e-11	4.58908e-10	gaaC	dihydrodipicolinate synthase [Pseudozyma hubeiensis SY62]	Metabolism;Metabolism;Metabolism	Global and overview maps;Amino acid metabolism;Carbohydrate metabolism	ko01100//Metabolic pathways;ko00330//Arginine and proline metabolism;ko00630//Glyoxylate and dicarboxylate metabolism	K18123;K18123;K18123	-	GO:0003824//catalytic activity	-
gene-SPSC_04910	114	127	122	274	316	256	8.42	9.33	10.46	21.95	22.68	21.21	9.40333	21.9467	1.22276	4.77412e-11	4.77847e-10	aclN	related to 7alpha-cephem-methoxylase P8 chain [Sporisorium scitamineum]	-	-	-	-	-	-	-
gene-SPSC_03353	315	340	335	122	128	157	33.97	36.46	41.91	14.26	13.41	18.98	37.4467	15.55	-1.26792	4.9883e-11	4.98527e-10	Macrod1	related to LRP16 protein [Sporisorium scitamineum]	-	-	-	-	-	-	-
gene-SPSC_03912	293	351	335	941	667	951	13.97	16.64	18.53	48.65	30.89	50.85	16.38	43.4633	1.40786	5.33134e-11	5.31198e-10	--	expressed protein [Cryptococcus neoformans var. neoformans JEC21] [Cryptococcus neoformans]	-	-	-	-	-	-	-
gene-SPSC_02435	331	385	275	159	136	115	28.3	32.73	27.28	14.74	11.29	11.02	29.4367	12.35	-1.2531	5.3705e-11	5.34292e-10	SPBP8B7.05c	related to carbonic anhydrase [Sporisorium scitamineum]	Metabolism;Metabolism	Global and overview maps;Energy metabolism	ko01100//Metabolic pathways;ko00910//Nitrogen metabolism	K01673;K01673	-	-	-
gene-SPSC_00454	1181	1092	907	2477	3792	2230	75.39	69.31	67.17	171.45	235.12	159.62	70.6233	188.73	1.41811	5.77634e-11	5.72936e-10	rplC	related to MRPL9-mitochondrial ribosomal protein, large subunit [Sporisorium scitamineum]	Genetic Information Processing	Translation	ko03010//Ribosome	K02906	GO:0000315//organellar large ribosomal subunit;GO:0043231//intracellular membrane-bounded organelle	GO:0005198//structural molecule activity	GO:0006412//translation
gene-SPSC_03081	375	281	535	109	52	49	41.95	31.26	69.43	13.22	5.65	6.15	47.5467	8.34	-2.51122	6.01287e-11	5.94606e-10	--	uncharacterized protein SPSC_03081 [Sporisorium scitamineum]	-	-	-	-	-	-	-
gene-SPSC_01632	1431	1565	1254	2629	3412	2534	73.19	79.6	74.42	145.81	169.52	145.34	75.7367	153.557	1.01971	6.13009e-11	6.04383e-10	--	related to RSM23-mitochondrial ribosomal protein of the small subunit [Sporisorium scitamineum]	-	-	-	-	-	-	-
gene-SPSC_02052	183	176	151	351	473	357	10.68	10.22	10.23	22.22	26.82	23.37	10.3767	24.1367	1.21788	6.54098e-11	6.42969e-10	Y17G7B.18	predicted methyltransferase [Moesziomyces antarcticus T-34]	-	-	-	-	-	-	-
gene-SPSC_00202	1191	1168	996	2303	2966	2000	49.67	48.44	48.19	104.14	120.15	93.53	48.7667	105.94	1.11928	6.82311e-11	6.69702e-10	PUS1	related to PUS1-pseudouridine synthase 1 [Sporisorium scitamineum]	-	-	-	-	-	GO:0003723//RNA binding;GO:0016866//intramolecular transferase activity	GO:0001522//pseudouridine synthesis;GO:0034660//ncRNA metabolic process
gene-SPSC_06003	8	10	13	60	65	58	1.01	1.25	1.9	8.2	7.95	8.19	1.38667	8.11333	2.54867	7.04937e-11	6.9088e-10	--	uncharacterized protein SPSC_06003 [Sporisorium scitamineum]	-	-	-	-	-	-	-
gene-SPSC_05649	897	967	985	413	515	416	140.34	150.44	178.8	70.06	78.26	72.98	156.527	73.7667	-1.08537	7.23025e-11	7.07555e-10	RPS27AA	probable ubiquitin [Sporisorium scitamineum]	Genetic Information Processing	Translation	ko03010//Ribosome	K02927	GO:0015934//large ribosomal subunit;GO:0015935//small ribosomal subunit;GO:0043231//intracellular membrane-bounded organelle	GO:0005198//structural molecule activity;GO:0046914//transition metal ion binding	GO:0000054//ribosomal subunit export from nucleus;GO:0006412//translation;GO:0022618//ribonucleoprotein complex assembly;GO:0030490//maturation of SSU-rRNA;GO:0032446//protein modification by small protein conjugation
gene-SPSC_00972	1451	1374	1415	4982	2944	5779	23.9	22.51	27.05	89	47.11	106.76	24.4867	80.9567	1.72515	7.32776e-11	7.14972e-10	STE6	related to STE6-ABC transporter [Sporisorium scitamineum]	Environmental Information Processing	Membrane transport	ko02010//ABC transporters	K05658	GO:0031224//intrinsic component of membrane;GO:0044464//cell part	GO:0015405//P-P-bond-hydrolysis-driven transmembrane transporter activity;GO:0017111//nucleoside-triphosphatase activity;GO:0032550//purine ribonucleoside binding	GO:0044763//single-organism cellular process;GO:0044765//single-organism transport
gene-SPSC_02005	1580	1567	1595	597	242	377	198.02	195.29	231.93	81.13	29.46	52.98	208.413	54.5233	-1.9345	7.88011e-11	7.66594e-10	--	RHTO0S08e02806g1_1 [Rhodotorula toruloides]	-	-	-	-	-	-	-
gene-SPSC_01140	1221	1094	937	2316	2477	1821	94.9	84.55	84.49	195.17	186.99	158.7	87.98	180.287	1.03505	7.94952e-11	7.72205e-10	MRPL17	related to MRPL17-mitochondrial ribosomal protein, large subunit [Sporisorium scitamineum]	-	-	-	-	-	-	-
gene-SPSC_01194	846	565	332	3677	1757	5835	10.03	6.66	4.57	47.27	20.23	77.58	7.08667	48.36	2.77064	8.02106e-11	7.78007e-10	--	NACHT domain protein [Moesziomyces antarcticus]	-	-	-	-	-	-	-
gene-SPSC_01409	1700	2291	1548	3614	5252	4370	53.13	71.19	56.13	122.46	159.42	153.13	60.15	145.003	1.26945	9.52048e-11	9.22087e-10	FBP26	probable FBP26-fructose-2,6-bisphosphatase [Sporisorium scitamineum]	Metabolism;Metabolism	Global and overview maps;Carbohydrate metabolism	ko01100//Metabolic pathways;ko00051//Fructose and mannose metabolism	K19029;K19029	-	GO:0008443//phosphofructokinase activity;GO:0032550//purine ribonucleoside binding;GO:0050308//sugar-phosphatase activity	GO:0016310//phosphorylation;GO:0019318//hexose metabolic process
gene-SPSC_02182	1160	1212	1099	296	521	253	75.46	78.4	82.94	20.88	32.92	18.45	78.9333	24.0833	-1.7126	9.88539e-11	9.56023e-10	xyd1	related to dimeric dihydrodiol dehydrogenase [Sporisorium scitamineum]	-	-	-	-	-	-	GO:0044710//single-organism metabolic process
gene-SPSC_00949	2078	2364	1834	775	1099	671	219.13	247.89	224.39	88.61	112.57	79.34	230.47	93.5067	-1.30144	9.96583e-11	9.62389e-10	--	Spo12 [Ceraceosorus bombacis]	-	-	-	-	-	-	-
gene-SPSC_04342	89	68	102	325	251	246	10.44	7.93	13.89	41.35	28.61	32.37	10.7533	34.11	1.66541	1.02673e-10	9.90054e-10	--	isochorismatase [Pseudozyma hubeiensis SY62]	-	-	-	-	-	-	-
gene-SPSC_00159	645	772	497	318	264	248	25.99	30.94	23.24	13.9	10.33	11.21	26.7233	11.8133	-1.17768	1.1814e-10	1.13587e-09	--	expressed protein [Pseudozyma hubeiensis SY62]	-	-	-	-	-	-	-
gene-SPSC_06503	730	632	544	1600	2469	1357	39.09	33.65	33.8	92.91	128.43	81.49	35.5133	100.943	1.50711	1.30102e-10	1.24724e-09	--	LETM1-like protein [Malassezia restricta CBS 7877]	Cellular Processes	Transport and catabolism	ko04139//Mitophagy - yeast	K17800	-	-	-
gene-SPSC_06638	876	922	770	1968	3080	1784	87.01	91.06	88.73	211.95	297.16	198.7	88.9333	235.937	1.4076	1.31398e-10	1.25783e-09	GUK1	probable GUK1-guanylate kinase [Sporisorium scitamineum]	Metabolism;Metabolism	Global and overview maps;Nucleotide metabolism	ko01100//Metabolic pathways;ko00230//Purine metabolism	K00942;K00942	GO:0043231//intracellular membrane-bounded organelle	GO:0016776//phosphotransferase activity, phosphate group as acceptor;GO:0036094//small molecule binding;GO:0097159//organic cyclic compound binding;GO:1901363//heterocyclic compound binding	GO:0009150//purine ribonucleotide metabolic process
gene-SPSC_06165	1724	1720	1502	793	463	643	59.81	59.34	60.46	29.83	15.6	25.01	59.87	23.48	-1.3504	1.35094e-10	1.29133e-09	--	integral membrane protein [Moesziomyces antarcticus]	-	-	-	-	-	-	-
gene-SPSC_06168	1242	1122	857	2042	2502	1975	25.81	23.18	20.66	46.01	50.5	46.02	23.2167	47.51	1.03307	1.37839e-10	1.31566e-09	Rpusd2	related to DRAP deaminase RIB2 [Sporisorium scitamineum]	-	-	-	-	-	GO:0003676//nucleic acid binding;GO:0016866//intramolecular transferase activity	GO:0016070//RNA metabolic process
gene-SPSC_00368	1438	1459	1239	2528	3458	2531	81.76	82.49	81.74	155.86	190.98	161.37	81.9967	169.403	1.04683	1.41311e-10	1.34685e-09	fech	related to HEM15-ferrochelatase precursor [Sporisorium scitamineum]	Metabolism;Metabolism;Metabolism	Global and overview maps;Global and overview maps;Metabolism of cofactors and vitamins	ko01100//Metabolic pathways;ko01110//Biosynthesis of secondary metabolites;ko00860//Porphyrin and chlorophyll metabolism	K01772;K01772;K01772	GO:0043231//intracellular membrane-bounded organelle;GO:0044444//cytoplasmic part	GO:0003824//catalytic activity	GO:0006779//porphyrin-containing compound biosynthetic process
gene-SPSC_02552	2136	2211	1412	5955	10432	4590	92.46	95.17	70.91	279.5	438.62	222.8	86.18	313.64	1.86368	1.42028e-10	1.35173e-09	DBP2	probable RNA helicase dbp2 (DEAD box protein) [Sporisorium scitamineum]	Genetic Information Processing	Transcription	ko03040//Spliceosome	K12823	GO:0043231//intracellular membrane-bounded organelle;GO:0043232//intracellular non-membrane-bounded organelle;GO:0044444//cytoplasmic part	GO:0003676//nucleic acid binding;GO:0003724//RNA helicase activity;GO:0032550//purine ribonucleoside binding;GO:0042623//ATPase activity, coupled	GO:0000956//nuclear-transcribed mRNA catabolic process;GO:0016072//rRNA metabolic process;GO:0022618//ribonucleoprotein complex assembly;GO:0071047//polyadenylation-dependent mRNA catabolic process
gene-SPSC_06125	7298	7702	5505	2854	2135	3286	202.43	212.44	177.16	85.84	57.52	102.21	197.343	81.8567	-1.26954	1.44558e-10	1.37383e-09	ARB_02390	related to glutamate carboxypeptidase II [Sporisorium scitamineum]	-	-	-	-	-	-	GO:0019538//protein metabolic process
gene-SPSC_05820	1934	1652	1720	680	426	742	89.37	75.91	92.22	34.07	19.12	38.45	85.8333	30.5467	-1.49052	1.53308e-10	1.45279e-09	--	related to carboxylic acid transport protein JEN1 [Sporisorium scitamineum]	-	-	-	-	-	GO:0008509//anion transmembrane transporter activity	GO:0046942//carboxylic acid transport;GO:0098656//anion transmembrane transport
gene-SPSC_00141	397	377	346	1156	713	1047	7.95	7.51	8.04	25.11	13.87	23.52	7.83333	20.8333	1.4112	1.6176e-10	1.52848e-09	PFICI_06862	related to Laccase I precursor [Sporisorium scitamineum]	-	-	-	-	-	GO:0003824//catalytic activity;GO:0043169//cation binding	GO:0044710//single-organism metabolic process
gene-SPSC_00493	605	517	353	1191	1693	1108	21.94	18.65	14.85	46.84	59.64	45.06	18.48	50.5133	1.4507	1.64082e-10	1.54598e-09	SETD6	related to RKM4-ribosomal lysine methyltransferase [Sporisorium scitamineum]	-	-	-	-	-	-	-
gene-SPSC_03439	19931	19332	16877	5552	2491	6114	746.64	720.13	733.53	225.52	90.64	256.83	733.433	190.997	-1.94112	1.69444e-10	1.58994e-09	PTR2	probable PTR2-Di-and tripeptide permease [Sporisorium scitamineum]	-	-	-	-	GO:0005886//plasma membrane;GO:0031224//intrinsic component of membrane	GO:0015198//oligopeptide transporter activity	GO:0006857//oligopeptide transport
gene-SPSC_00340	540	593	496	157	254	131	75.59	82.55	80.56	23.83	34.54	20.56	79.5667	26.31	-1.59655	1.69471e-10	1.58994e-09	--	acetate kinase protein [Moesziomyces antarcticus]	-	-	-	-	-	-	-
gene-SPSC_05577	646	603	532	1760	3458	1477	60.88	56.51	58.17	179.85	316.55	156.09	58.52	217.497	1.89399	1.75701e-10	1.64604e-09	TIM23	probable MAS6-mitochondrial inner membrane import translocase subunit [Sporisorium scitamineum]	-	-	-	-	GO:0031224//intrinsic component of membrane	-	GO:0015031//protein transport
gene-SPSC_00629	1656	1611	1279	610	860	679	29.72	28.75	26.63	11.87	14.99	13.66	28.3667	13.5067	-1.07052	1.78942e-10	1.67403e-09	--	conserved hypothetical Ustilaginaceae-specific protein [Sporisorium reilianum SRZ2]	-	-	-	-	-	-	-
gene-SPSC_03806	10096	4874	8976	580	159	606	294.01	141.14	303.27	18.31	4.5	19.79	246.14	14.2	-4.11552	1.92142e-10	1.79496e-09	--	related to Betaine lipid synthase [Sporisorium scitamineum]	Metabolism	Lipid metabolism	ko00564//Glycerophospholipid metabolism	K13621	-	-	-
gene-SPSC_04514	121	122	103	292	255	230	8.11	8.13	8.01	21.23	16.61	17.29	8.08333	18.3767	1.18485	1.99537e-10	1.85877e-09	ERCC1	related to dna excision repair protein ercc-1 [Sporisorium scitamineum]	Genetic Information Processing	Replication and repair	ko03420//Nucleotide excision repair	K10849	GO:0043229//intracellular organelle	GO:0003677//DNA binding	GO:0000735//removal of nonhomologous ends;GO:0006281//DNA repair;GO:0090305//nucleic acid phosphodiester bond hydrolysis
gene-SPSC_05588	770	939	648	143	323	180	52.81	64.04	51.57	10.64	21.52	13.84	56.14	15.3333	-1.87236	2.09144e-10	1.94277e-09	--	7-alpha-cephem-methoxylase p8 chain related protein [Moesziomyces antarcticus]	-	-	-	-	-	-	-
MSTRG.5405	81	87	62	21	19	16	5.56	5.94	4.94	1.56	1.27	1.23	5.48	1.35333	-2.01766	2.13878e-10	1.98394e-09	--	-	-	-	-	-	-	-	-
gene-SPSC_00724	4273	3388	3348	1717	1122	1577	85.03	67.04	77.29	37.05	21.69	35.19	76.4533	31.31	-1.28796	2.19976e-10	2.03477e-09	Os02g0150800	synaptic vesicle transporter SVOP and related transporters [Moesziomyces antarcticus T-34]	-	-	-	-	-	-	-
gene-SPSC_04684	1385	1456	1133	3127	5891	3184	61.4	64.18	58.27	150.3	253.66	158.27	61.2833	187.41	1.61263	2.20654e-10	2.03818e-09	--	uncharacterized conserved protein [Moesziomyces antarcticus T-34]	-	-	-	-	-	-	-
gene-SPSC_04728	296	223	202	585	537	478	11.62	8.7	9.2	24.89	20.47	21.03	9.84	22.13	1.16927	2.37516e-10	2.19087e-09	carB	probable phytoene dehydrogenase [Sporisorium scitamineum]	Metabolism;Metabolism;Metabolism	Global and overview maps;Global and overview maps;Metabolism of terpenoids and polyketides	ko01100//Metabolic pathways;ko01110//Biosynthesis of secondary metabolites;ko00906//Carotenoid biosynthesis	K15745;K15745;K15745	-	GO:0003824//catalytic activity	GO:0044710//single-organism metabolic process
gene-SPSC_04951	360	362	351	955	1462	760	50.99	50.99	57.68	146.67	201.15	120.71	53.22	156.177	1.55314	2.46663e-10	2.26888e-09	mrps12	related to 30S ribosomal protein S12 [Sporisorium scitamineum]	Genetic Information Processing	Translation	ko03010//Ribosome	K02950	GO:0044391//ribosomal subunit	-	GO:0010467//gene expression
gene-SPSC_02068	1436	861	974	368	155	262	47.15	28.11	37.11	13.1	4.94	9.65	37.4567	9.23	-2.02082	2.70531e-10	2.47882e-09	SPCC2H8.02	probable PHO84-Inorganic phosphate permease [Sporisorium scitamineum]	-	-	-	-	GO:0016020//membrane	GO:0005215//transporter activity	GO:0006811//ion transport;GO:0044763//single-organism cellular process
gene-SPSC_03015	1302	1406	1435	690	592	722	83.56	89.72	106.85	48.01	36.9	51.96	93.3767	45.6233	-1.03329	2.70615e-10	2.47882e-09	--	Membrane-associating domain containing protein [Ceratobasidium theobromae]	-	-	-	-	-	-	-
gene-SPSC_05078	1760	2169	1587	895	774	984	67.19	82.34	70.3	37.05	28.7	42.13	73.2767	35.96	-1.02696	2.80108e-10	2.56221e-09	svkA	related to KIC1-ser/thr protein kinase that interacts with Cdc31p [Sporisorium scitamineum]	-	-	-	-	GO:0016020//membrane;GO:0043231//intracellular membrane-bounded organelle;GO:0044444//cytoplasmic part	GO:0004672//protein kinase activity;GO:0032550//purine ribonucleoside binding	GO:0003006//developmental process involved in reproduction;GO:0006464//cellular protein modification process;GO:0006796//phosphate-containing compound metabolic process;GO:0022413//reproductive process in single-celled organism
gene-SPSC_02509	1878	1998	1610	3323	4510	3295	51.03	53.98	50.75	97.9	119.03	100.39	51.92	105.773	1.02661	2.81347e-10	2.56997e-09	--	uncharacterized protein SPSC_02509 [Sporisorium scitamineum]	-	-	-	-	-	-	-
gene-SPSC_05648	66	47	39	148	182	137	9.08	6.43	6.22	22.08	24.32	21.13	7.24333	22.51	1.63584	2.88029e-10	2.62374e-09	--	Cell wall galactomannoprotein [Ceraceosorus bombacis]	-	-	-	-	-	-	-
gene-SPSC_00043	548	389	311	1227	2003	1029	31.31	22.1	20.61	76.01	111.15	65.92	24.6733	84.36	1.77361	2.89074e-10	2.62961e-09	RCL1	related to RCL1-RNA terminal phosphate cyclase-like protein [Sporisorium scitamineum]	Genetic Information Processing	Translation	ko03008//Ribosome biogenesis in eukaryotes	K11108	GO:0030684//preribosome;GO:0043231//intracellular membrane-bounded organelle;GO:0043232//intracellular non-membrane-bounded organelle	GO:0004519//endonuclease activity;GO:0030234//enzyme regulator activity	GO:0000479//endonucleolytic cleavage of tricistronic rRNA transcript (SSU-rRNA, 5.8S rRNA, LSU-rRNA);GO:0010467//gene expression
gene-SPSC_03175	4018	4564	3653	1456	2236	1463	258.55	292.04	272.73	101.59	139.76	105.57	274.44	115.64	-1.24685	2.93914e-10	2.66628e-09	SPAPB24D3.08c	related to alcohol dehydrogenase [Sporisorium scitamineum]	-	-	-	-	-	GO:0003824//catalytic activity	GO:0044710//single-organism metabolic process
gene-SPSC_00364	113	80	101	241	292	240	8.99	6.33	9.32	20.78	22.56	21.4	8.21333	21.58	1.39366	2.97085e-10	2.69134e-09	hsd17b12-a	related to short-chain dehydrogenase/reductase [Sporisorium scitamineum]	Metabolism;Metabolism;Metabolism;Metabolism;Metabolism	Global and overview maps;Global and overview maps;Global and overview maps;Lipid metabolism;Lipid metabolism	ko01100//Metabolic pathways;ko01110//Biosynthesis of secondary metabolites;ko01212//Fatty acid metabolism;ko01040//Biosynthesis of unsaturated fatty acids;ko00062//Fatty acid elongation	K10251;K10251;K10251;K10251;K10251	-	GO:0003824//catalytic activity	GO:0006631//fatty acid metabolic process;GO:0008610//lipid biosynthetic process;GO:0044249//cellular biosynthetic process
gene-SPSC_00596	69	71	60	195	218	144	0.77	0.79	0.78	2.36	2.37	1.8	0.78	2.17667	1.48057	3.17886e-10	2.87582e-09	wA	related to Polyketide synthase [Sporisorium scitamineum]	-	-	-	-	-	GO:0003824//catalytic activity	GO:0019438//aromatic compound biosynthetic process;GO:0042180//cellular ketone metabolic process;GO:0044550//secondary metabolite biosynthetic process;GO:1901360//organic cyclic compound metabolic process;GO:1901576//organic substance biosynthetic process
gene-SPSC_06054	432	463	387	814	789	998	24.05	25.63	25	49.13	42.66	62.3	24.8933	51.3633	1.04498	3.32576e-10	3.00048e-09	cefD2	probable alpha-methylacyl-coa racemase [Sporisorium scitamineum]	Metabolism;Cellular Processes	Global and overview maps;Transport and catabolism	ko01100//Metabolic pathways;ko04146//Peroxisome	K01796;K01796	-	GO:0016855//racemase and epimerase activity, acting on amino acids and derivatives	GO:0030654//beta-lactam antibiotic biosynthetic process
gene-SPSC_04111	17	16	12	56	86	75	1.55	1.45	1.27	5.55	7.63	7.68	1.42333	6.95333	2.28843	3.33543e-10	3.00508e-09	--	fungal specific zinc-finger transcription factor [Pseudozyma hubeiensis SY62]	-	-	-	-	-	-	-
gene-SPSC_03152	3262	3106	3061	1472	1020	1516	77.31	73.2	84.17	37.83	23.48	40.29	78.2267	33.8667	-1.20779	3.3475e-10	3.01183e-09	--	uncharacterized protein SPSC_03152 [Sporisorium scitamineum]	-	-	-	-	-	-	-
gene-SPSC_04940	852	745	631	136	296	122	36.35	31.61	31.24	6.29	12.27	5.84	33.0667	8.13333	-2.02346	3.37911e-10	3.03613e-09	SPCC1529.01	related to MFS multidrug transporter [Sporisorium scitamineum]	-	-	-	-	-	-	-
gene-SPSC_05176	872	802	649	1609	2056	1389	38.44	35.16	33.19	76.91	88.04	68.66	35.5967	77.87	1.12933	3.59663e-10	3.22717e-09	ths1	probable MST1-threonine--tRNA ligase, mitochondrial [Sporisorium scitamineum]	Genetic Information Processing	Translation	ko00970//Aminoacyl-tRNA biosynthesis	K01868	GO:0044424//intracellular part	GO:0004812//aminoacyl-tRNA ligase activity;GO:0032550//purine ribonucleoside binding	GO:0006418//tRNA aminoacylation for protein translation
gene-SPSC_04164	373	345	278	654	834	616	23.19	21.33	20.05	44.09	50.37	42.95	21.5233	45.8033	1.08955	3.68457e-10	3.29709e-09	RPP30	related to Ribonuclease P protein subunit p30 [Sporisorium scitamineum]	Genetic Information Processing;Genetic Information Processing	Translation;Translation	ko03013//RNA transport;ko03008//Ribosome biogenesis in eukaryotes	K03539;K03539	-	GO:0004518//nuclease activity	GO:0034660//ncRNA metabolic process
gene-SPSC_00620	2291	2142	1913	1166	783	930	88.03	81.84	85.28	48.58	29.22	40.07	85.05	39.29	-1.11415	3.72042e-10	3.32465e-09	prlG	related to multidrug resistant protein [Sporisorium scitamineum]	-	-	-	-	-	-	GO:0044763//single-organism cellular process
gene-SPSC_06169	167	143	118	413	660	332	22.97	19.56	18.83	61.61	88.2	51.22	20.4533	67.01	1.71204	3.82922e-10	3.41725e-09	UMAG_10065	related to ACN9-protein of gluconeogenesis in mitochondrial intermembrane space [Sporisorium scitamineum]	-	-	-	-	GO:0044429//mitochondrial part	-	GO:0006006//glucose metabolic process
gene-SPSC_05188	442	312	270	901	1378	801	29.07	20.4	20.6	64.25	88.02	59.07	23.3567	70.4467	1.5927	3.86292e-10	3.43917e-09	utp23	related to UTP23-essential nucleolar protein that is a component of the SSU processome [Sporisorium scitamineum]	-	-	-	-	-	-	-
gene-SPSC_02486	1874	2222	1430	811	766	952	66.46	78.36	58.84	31.19	26.39	37.86	67.8867	31.8133	-1.0935	3.86424e-10	3.43917e-09	ndc80	related to kinetochore associated 2 (HEC) [Sporisorium scitamineum]	-	-	-	-	GO:0000776//kinetochore	-	GO:0007010//cytoskeleton organization;GO:0044763//single-organism cellular process
MSTRG.6224	74	64	66	180	253	164	1.47	1.26	1.52	3.87	4.87	3.64	1.41667	4.12667	1.54248	4.17086e-10	3.70706e-09	--	hypothetical protein [Sporisorium scitamineum]	-	-	-	-	-	-	-
gene-SPSC_02325	7171	5763	4387	2680	2610	1875	475.5	379.99	337.51	192.69	168.11	139.42	397.667	166.74	-1.25396	4.47611e-10	3.973e-09	ZRT2	probable ZRT2-Zinc transporter II [Sporisorium scitamineum]	-	-	-	-	GO:0031224//intrinsic component of membrane	GO:0022890//inorganic cation transmembrane transporter activity	GO:0006829//zinc II ion transport;GO:0055085//transmembrane transport
gene-SPSC_00915	2000	1916	1609	875	585	871	60.22	57.37	56.21	28.57	17.11	29.41	57.9333	25.03	-1.21074	4.48792e-10	3.97812e-09	ATG9	related to ATG9-integral membrane protein required for Cvt and autophagy transport [Sporisorium scitamineum]	Cellular Processes;Cellular Processes	Transport and catabolism;Transport and catabolism	ko04138//Autophagy - yeast;ko04136//Autophagy - other eukaryotes	K17907;K17907	GO:0005774//vacuolar membrane;GO:0012506//vesicle membrane;GO:0031224//intrinsic component of membrane	-	GO:0006623//protein targeting to vacuole;GO:0007033//vacuole organization;GO:0009267//cellular response to starvation;GO:0016237//lysosomal microautophagy;GO:0044804//nucleophagy;GO:0051259//protein oligomerization
gene-SPSC_05152	6879	6351	5897	13671	11079	15677	136.99	125.77	136.25	295.21	214.31	350.09	133.003	286.537	1.10726	4.52956e-10	4.00963e-09	--	uncharacterized protein SPSC_05152 [Sporisorium scitamineum]	-	-	-	-	-	-	-
MSTRG.502	141	150	150	57	60	50	4.98	5.27	6.14	2.18	2.06	1.98	5.46333	2.07333	-1.39783	5.41475e-10	4.77397e-09	--	-	-	-	-	-	-	-	-
gene-SPSC_06259	990	956	895	530	375	441	78.47	75.35	82.31	45.55	28.87	39.2	78.71	37.8733	-1.05536	5.5165e-10	4.85069e-09	--	Chitinase [Ceraceosorus bombacis]	-	-	-	-	-	-	-
gene-SPSC_04572	1172	1255	1038	3571	6987	2706	155.86	165.96	160.16	514.93	902.54	403.53	160.66	607	1.91769	5.86974e-10	5.1407e-09	tom22	related to TOM22-mitochondrial outer membrane import receptor complex subunit [Sporisorium scitamineum]	-	-	-	-	GO:0005741//mitochondrial outer membrane	-	GO:0015031//protein transport;GO:0046907//intracellular transport
gene-SPSC_06117	1003	643	943	255	362	229	47.73	30.43	52.07	13.16	16.73	12.22	43.41	14.0367	-1.62883	5.88536e-10	5.14754e-09	--	secreted protein [Moesziomyces antarcticus]	-	-	-	-	-	-	-
gene-SPSC_05684	2432	2160	1685	4915	7561	4275	103.77	91.65	83.42	227.4	313.38	204.55	92.9467	248.443	1.41844	5.90006e-10	5.15356e-09	tim44	related to TIM44-mitochondrial inner membrane import receptor subunit [Sporisorium scitamineum]	-	-	-	-	-	-	-
gene-SPSC_01017	443	471	419	193	252	212	43.46	45.95	47.69	20.53	24.01	23.32	45.7	22.62	-1.0146	5.93024e-10	5.17305e-09	SPBPJ4664.05	protoheme ferro-lyase [Moesziomyces antarcticus T-34]	-	-	-	-	-	-	-
gene-SPSC_00560	1965	1397	1950	581	283	565	74.19	52.45	85.42	23.79	10.38	23.92	70.6867	19.3633	-1.86811	6.41352e-10	5.58723e-09	plcN	related to Phospholipase C [Sporisorium scitamineum]	Metabolism;Metabolism;Metabolism;Metabolism;Metabolism	Global and overview maps;Global and overview maps;Lipid metabolism;Carbohydrate metabolism;Lipid metabolism	ko01100//Metabolic pathways;ko01110//Biosynthesis of secondary metabolites;ko00564//Glycerophospholipid metabolism;ko00562//Inositol phosphate metabolism;ko00565//Ether lipid metabolism	K01114;K01114;K01114;K01114;K01114	-	-	-
gene-SPSC_02608	2443	2389	2158	1101	669	1024	67.61	65.74	69.29	33.04	17.98	31.78	67.5467	27.6	-1.29122	6.45338e-10	5.60712e-09	NCER1	related to neutral ceramidase [Sporisorium scitamineum]	Metabolism;Metabolism	Global and overview maps;Lipid metabolism	ko01100//Metabolic pathways;ko00600//Sphingolipid metabolism	K12349;K12349	-	-	-
gene-SPSC_04565	1472	1292	1030	2459	3022	2233	26.51	23.14	21.52	48.02	52.87	45.1	23.7233	48.6633	1.03653	6.47527e-10	5.61873e-09	--	molecular chaperone Prefoldin, subunit 5 [Moesziomyces antarcticus T-34]	-	-	-	-	-	-	-
gene-SPSC_04870	1077	1137	1172	542	483	606	67.31	70.66	84.99	36.73	29.32	42.47	74.32	36.1733	-1.03882	6.51708e-10	5.64756e-09	--	glyoxalase bleomycin resistance protein dioxygenase superfamily [Moesziomyces antarcticus]	-	-	-	-	-	-	-
gene-SPSC_05998	1362	1239	1047	2802	4344	2441	92.62	83.78	82.61	206.61	286.94	186.14	86.3367	226.563	1.39187	6.54592e-10	5.6651e-09	MRPS9	related to MRPS9-mitochondrial ribosomal protein, small subunit [Sporisorium scitamineum]	Genetic Information Processing	Translation	ko03010//Ribosome	K02996	GO:0030529//intracellular ribonucleoprotein complex	-	GO:0010467//gene expression
gene-SPSC_00455	446	427	392	1191	2045	925	57.71	54.94	58.85	167.1	257.02	134.21	57.1667	186.11	1.70291	7.1071e-10	6.1427e-09	un-4	related to PAM16-Presequence translocase-Associated Motor [Sporisorium scitamineum]	-	-	-	-	-	-	GO:0006839//mitochondrial transport
gene-SPSC_00896	1561	1519	1068	2644	3261	2492	39.29	38.02	31.19	72.16	79.73	70.34	36.1667	74.0767	1.03436	7.68512e-10	6.61623e-09	MTG2	related to MTG2-Mitochondrial GTP binding protein [Sporisorium scitamineum]	-	-	-	-	-	GO:0005488//binding	-
gene-SPSC_01659	528	666	451	1060	1590	1211	13.28	16.65	13.16	28.9	38.83	34.15	14.3633	33.96	1.24145	7.81083e-10	6.71568e-09	--	nucleus protein [Melanopsichium pennsylvanicum 4]	-	-	-	-	GO:0043231//intracellular membrane-bounded organelle	GO:0003676//nucleic acid binding;GO:0046914//transition metal ion binding	GO:0006355//regulation of transcription, DNA-templated
gene-SPSC_01582	407	407	417	176	224	178	22.14	22.02	26.32	10.38	11.84	10.86	23.4933	11.0267	-1.09125	8.16764e-10	7.01331e-09	B0103C08-B0602B01.13	related to FMS1-polyamine oxidase, converts spermine to spermidine [Sporisorium scitamineum]	-	-	-	-	-	-	GO:0044710//single-organism metabolic process
gene-SPSC_02048	820	715	536	1413	1266	1434	17.94	15.56	13.61	33.52	26.91	35.18	15.7033	31.87	1.02113	8.53676e-10	7.32071e-09	--	pentatricopeptide repeat-containing protein [Moniliophthora roreri MCA 2997]	-	-	-	-	-	-	-
gene-SPSC_05600	1518	1447	1195	2741	4155	2702	75.86	71.91	69.29	148.53	201.69	151.42	72.3533	167.213	1.20856	9.4716e-10	8.1013e-09	RML2	probable RML2-mitochondrial ribosomal protein, large subunit [Sporisorium scitamineum]	-	-	-	-	GO:0044391//ribosomal subunit	GO:0003824//catalytic activity;GO:0005198//structural molecule activity	GO:0010467//gene expression;GO:0034645//cellular macromolecule biosynthetic process;GO:0044238//primary metabolic process
gene-SPSC_00212	648	637	611	1181	1574	1140	42.04	41.09	45.99	83.07	99.18	82.93	43.04	88.3933	1.03826	9.58746e-10	8.18976e-09	YTH1	related to Cleavage and polyadenylation specificity factor [Sporisorium scitamineum]	Genetic Information Processing	Translation	ko03015//mRNA surveillance pathway	K14404	GO:0005849//mRNA cleavage factor complex;GO:0044444//cytoplasmic part	GO:0003676//nucleic acid binding;GO:0046914//transition metal ion binding	GO:0031124//mRNA 3'-end processing;GO:0042221//response to chemical
gene-SPSC_02836	572	429	385	1018	1076	855	29.01	21.63	22.65	55.98	53.01	48.62	24.43	52.5367	1.10467	9.80937e-10	8.36846e-09	Dus4l	related to tRNA dihydrouridine synthase [Sporisorium scitamineum]	-	-	-	-	-	GO:0000166//nucleotide binding;GO:0016627//oxidoreductase activity, acting on the CH-CH group of donors	GO:0006399//tRNA metabolic process;GO:0044710//single-organism metabolic process
gene-SPSC_03148	4126	4673	4577	1125	2129	1123	278.22	313.33	358.07	82.25	139.44	84.91	316.54	102.2	-1.63099	9.85185e-10	8.39383e-09	SPBC1773.06c	probable Alcohol dehydrogenase [Sporisorium scitamineum]	-	-	-	-	-	GO:0003824//catalytic activity	GO:0044710//single-organism metabolic process
gene-SPSC_06030	636	799	562	275	195	307	14.9	18.61	15.27	6.98	4.44	8.06	16.26	6.49333	-1.3243	1.13175e-09	9.60526e-09	ppk16	likely protein kinase [Pseudozyma hubeiensis SY62]	-	-	-	-	GO:0005819//spindle	GO:0004672//protein kinase activity;GO:0036094//small molecule binding;GO:0097159//organic cyclic compound binding;GO:1901363//heterocyclic compound binding	GO:0006796//phosphate-containing compound metabolic process;GO:0010564//regulation of cell cycle process;GO:0022607//cellular component assembly;GO:0040007//growth;GO:0044238//primary metabolic process;GO:0044260//cellular macromolecule metabolic process;GO:0048522//positive regulation of cellular process;GO:0051128//regulation of cellular component organization;GO:0051716//cellular response to s…
gene-SPSC_03733	0	1	0	69	69	51	0	0.06	0	4.18	3.75	3.2	0.02	3.71	7.53528	1.14832e-09	9.73335e-09	fer5	related to N6-hydroxylysine acetyl transferase [Sporisorium scitamineum]	-	-	-	-	-	-	GO:0044711//single-organism biosynthetic process;GO:0071704//organic substance metabolic process
gene-SPSC_04561	678	634	390	1343	2053	1290	15.17	14.1	10.12	32.58	44.61	32.36	13.13	36.5167	1.47569	1.18713e-09	1.00494e-08	--	FOG: PPR repeat [Moesziomyces antarcticus T-34]	-	-	-	-	-	-	-
gene-SPSC_06138	418	494	443	148	218	115	31.27	36.75	38.45	12	15.84	9.65	35.49	12.4967	-1.50587	1.22438e-09	1.03382e-08	SPAC25B8.09	methyltransferase [Kalmanozyma brasiliensis GHG001]	-	-	-	-	-	-	-
gene-SPSC_01432	474	518	387	1173	1965	978	27.47	29.85	26.02	73.72	110.63	63.56	27.78	82.6367	1.57274	1.2485e-09	1.05014e-08	SPAC3A11.03	predicted methyltransferase [Moesziomyces antarcticus T-34]	-	-	-	-	-	-	-
gene-SPSC_04704	390	440	337	1054	1692	809	33.34	37.4	33.43	97.7	140.51	77.56	34.7233	105.257	1.59993	1.27655e-09	1.06964e-08	mrpl10	related to MRPL10-mitochondrial ribosomal protein, large subunit [Sporisorium scitamineum]	Genetic Information Processing	Translation	ko03010//Ribosome	K02876	GO:0043231//intracellular membrane-bounded organelle;GO:0044391//ribosomal subunit	-	GO:0010467//gene expression
gene-SPSC_01306	4779	5636	4404	1667	2598	1443	835.02	979.23	892.79	315.82	440.93	282.73	902.347	346.493	-1.38085	1.39704e-09	1.16467e-08	HHT2	histone h3 [Ceraceosorus bombacis]	-	-	-	-	GO:0000775//chromosome, centromeric region;GO:0000786//nucleosome;GO:0031224//intrinsic component of membrane;GO:0043231//intracellular membrane-bounded organelle	GO:0003676//nucleic acid binding;GO:0046983//protein dimerization activity	GO:0006289//nucleotide-excision repair;GO:0006351//transcription, DNA-templated;GO:0034728//nucleosome organization
gene-SPSC_00800	596	618	482	305	232	288	33.57	34.61	31.5	18.63	12.69	18.19	33.2267	16.5033	-1.00958	1.438e-09	1.19579e-08	--	DUF1295-domain-containing protein [Moesziomyces antarcticus]	-	-	-	-	-	-	-
gene-SPSC_04608	2194	1765	2314	962	550	659	84.57	67.65	103.49	40.21	20.59	28.48	85.2367	29.76	-1.5181	1.48366e-09	1.23221e-08	--	C6 transcription factor [Pseudozyma hubeiensis SY62]	-	-	-	-	GO:0043231//intracellular membrane-bounded organelle	GO:0046914//transition metal ion binding	GO:0006355//regulation of transcription, DNA-templated
gene-SPSC_03533	2073	1949	1693	1032	673	869	112.27	104.96	106.38	60.6	35.4	52.77	107.87	49.59	-1.12117	1.51175e-09	1.25395e-08	--	leucine-rich repeat-containing protein [Pseudozyma hubeiensis SY62]	-	-	-	-	-	-	-
MSTRG.2042	15627	18926	20995	43561	66714	41971	1085.32	1307.06	1691.76	3280.42	4500.57	3268.67	1361.38	3683.22	1.4359	1.58757e-09	1.31518e-08	--	mating factor a1.3 [Sporisorium reilianum]	-	-	-	-	-	-	-
gene-SPSC_04894	1421	1260	960	2400	2825	2103	75.76	66.8	59.38	138.74	146.29	125.72	67.3133	136.917	1.02433	1.60352e-09	1.32673e-08	--	related to ribosomal protein S4 precursor, mitochondrial [Sporisorium scitamineum]	-	-	-	-	GO:0030529//intracellular ribonucleoprotein complex	GO:0003723//RNA binding	-
gene-SPSC_02687	97	78	79	349	531	195	16.59	13.26	15.67	64.7	88.19	37.39	15.1733	63.4267	2.06355	1.67489e-09	1.38404e-08	--	related to 50S ribosomal protein L35 [Sporisorium scitamineum]	-	-	-	-	-	-	-
MSTRG.6699	159	136	125	339	288	428	7.83	6.66	7.14	18.1	13.78	23.64	7.21	18.5067	1.35997	1.71018e-09	1.41143e-08	--	-	-	-	-	-	-	-	-
gene-SPSC_06024	6012	6313	6012	2629	3148	1775	134.62	140.57	156.19	63.83	68.47	44.57	143.793	58.9567	-1.28627	1.74906e-09	1.44172e-08	egh	related to beta 1,4-mannosyltransferase (egghead protein) [Sporisorium scitamineum]	-	-	-	-	-	GO:0000030//mannosyltransferase activity;GO:0016746//transferase activity, transferring acyl groups	GO:0070085//glycosylation
gene-SPSC_00344	4835	3789	3628	9568	7559	11403	84.05	65.5	73.17	180.35	127.64	222.28	74.24	176.757	1.2515	1.90451e-09	1.56203e-08	--	uncharacterized protein SPSC_00344 [Sporisorium scitamineum]	-	-	-	-	-	-	-
gene-SPSC_04430	223	184	222	90	51	57	9.69	7.95	11.19	4.24	2.15	2.78	9.61	3.05667	-1.65258	2.01458e-09	1.64616e-08	--	helicase C-terminal domain-containing protein-containing protein [Pseudozyma hubeiensis SY62]	-	-	-	-	-	-	-
gene-SPSC_00276	791	617	619	1376	2127	1424	4.54	3.52	4.12	8.56	11.86	9.16	4.06	9.86	1.28011	2.111e-09	1.72068e-08	cek1	related to serine/threonine protein kinase [Sporisorium scitamineum]	Cellular Processes;Cellular Processes;Organismal Systems	Transport and catabolism;Cell growth and death;Aging	ko04138//Autophagy - yeast;ko04113//Meiosis - yeast;ko04213//Longevity regulating pathway - multiple species	K12767;K12767;K12767	-	GO:0004672//protein kinase activity;GO:0032550//purine ribonucleoside binding;GO:0060089//molecular transducer activity	GO:0006464//cellular protein modification process;GO:0006796//phosphate-containing compound metabolic process;GO:0044763//single-organism cellular process;GO:0050794//regulation of cellular process;GO:0051716//cellular response to stimulus
gene-SPSC_02664	220	240	170	422	517	387	13.75	14.92	12.33	28.6	31.39	27.12	13.6667	29.0367	1.08721	2.16975e-09	1.76637e-08	ladA	probable xylitol dehydrogenase [Sporisorium scitamineum]	Metabolism;Metabolism;Metabolism	Global and overview maps;Carbohydrate metabolism;Carbohydrate metabolism	ko01100//Metabolic pathways;ko00051//Fructose and mannose metabolism;ko00040//Pentose and glucuronate interconversions	K00008;K00008;K00008	-	GO:0003824//catalytic activity;GO:0043169//cation binding	GO:0005975//carbohydrate metabolic process;GO:0044710//single-organism metabolic process
gene-SPSC_03921	116	145	157	606	1015	332	26.96	33.51	42.33	152.71	229.13	86.52	34.2667	156.12	2.18778	2.32445e-09	1.88998e-08	YJR085C	related to UPF0136 membrane protein YJR085C [Ustilago trichophora]	-	-	-	-	-	-	-
gene-SPSC_06190	4830	5156	4397	1686	941	2008	211.37	224.37	223.25	80	40	98.54	219.663	72.8467	-1.59236	2.43837e-09	1.97772e-08	BAT1	related to GABA permease [Sporisorium scitamineum]	-	-	-	-	GO:0031224//intrinsic component of membrane	GO:0046943//carboxylic acid transmembrane transporter activity	GO:0006865//amino acid transport;GO:0015846//polyamine transport;GO:0044763//single-organism cellular process
gene-SPSC_02985	412	428	338	808	1092	706	20.17	20.83	19.2	42.89	51.92	38.75	20.0667	44.52	1.14965	2.70115e-09	2.18012e-08	DPH7	WD40 repeat-like protein [Moesziomyces antarcticus]	-	-	-	-	-	-	-
gene-SPSC_05279	4172	3840	2852	7371	8256	6002	149.06	136.42	118.22	285.55	286.51	240.46	134.567	270.84	1.00912	2.71146e-09	2.18576e-08	DED1	probable DED1-ATP-dependent RNA helicase [Sporisorium scitamineum]	-	-	-	-	GO:0044444//cytoplasmic part	GO:0003723//RNA binding;GO:0017111//nucleoside-triphosphatase activity;GO:0032550//purine ribonucleoside binding	GO:0000278//mitotic cell cycle;GO:0006413//translational initiation;GO:0006970//response to osmotic stress;GO:0071396//cellular response to lipid
gene-SPSC_02650	573	636	662	278	327	311	38.1	42.05	51.07	20.04	21.12	23.19	43.74	21.45	-1.02798	2.84149e-09	2.2822e-08	dmlA	probable Tartrate dehydrogenase [Sporisorium scitamineum]	-	-	-	-	-	GO:0000166//nucleotide binding;GO:0016616//oxidoreductase activity, acting on the CH-OH group of donors, NAD or NADP as acceptor	GO:0044238//primary metabolic process;GO:0044710//single-organism metabolic process
gene-SPSC_04495	1352	1247	978	2466	3842	2357	73.22	67.16	61.45	144.81	202.11	143.14	67.2767	163.353	1.27982	2.86645e-09	2.29944e-08	--	RP-L24, MRPL24, rplX [Ceraceosorus bombacis]	Genetic Information Processing	Translation	ko03010//Ribosome	K02895	-	-	-
gene-SPSC_05270	2006	2192	2368	1082	1148	832	238.9	259.58	327.19	139.72	132.8	111.11	275.223	127.877	-1.10585	2.9721e-09	2.38129e-08	--	hesp-379 protein [Pseudozyma hubeiensis SY62]	-	-	-	-	-	-	-
gene-SPSC_00146	1470	1228	1744	663	643	578	149.1	123.86	205.24	72.92	63.35	65.74	159.4	67.3367	-1.24319	2.98049e-09	2.38511e-08	BIM	SPOSA6832_02378, partial [Sporidiobolus salmonicolor]	-	-	-	-	-	-	-
gene-SPSC_04904	1072	1207	1137	3522	5163	2207	166.63	186.56	205.05	593.61	779.53	384.68	186.08	585.94	1.65483	3.16292e-09	2.52497e-08	RpL28	related to 60S ribosomal protein L28 [Sporisorium scitamineum]	Genetic Information Processing	Translation	ko03010//Ribosome	K02903	GO:0030529//intracellular ribonucleoprotein complex	-	GO:0010467//gene expression
gene-SPSC_05847	1041	1158	1031	538	321	463	47.56	52.6	54.64	26.65	14.24	23.72	51.6	21.5367	-1.26058	3.22619e-09	2.57236e-08	--	endoplasmic reticulum protein EP58 [Moesziomyces antarcticus T-34]	Metabolism	Glycan biosynthesis and metabolism	ko00514//Other types of O-glycan biosynthesis	K13667	-	-	-
gene-SPSC_02123	2723	2785	3234	5953	5598	6306	110.85	112.74	152.75	262.78	221.36	287.87	125.447	257.337	1.03658	3.35728e-09	2.67365e-08	--	actin [Pseudozyma hubeiensis SY62]	-	-	-	-	GO:0043231//intracellular membrane-bounded organelle	GO:0003677//DNA binding	GO:0010468//regulation of gene expression
gene-SPSC_00287	4843	5724	4759	2502	3013	2027	846.21	994.52	964.75	474.02	511.36	397.15	935.16	460.843	-1.02094	3.54345e-09	2.80833e-08	HTA1	histone H2A [Moesziomyces antarcticus]	-	-	-	-	GO:0000785//chromatin;GO:0043231//intracellular membrane-bounded organelle	GO:0003676//nucleic acid binding;GO:0046983//protein dimerization activity	GO:0006259//DNA metabolic process;GO:0033554//cellular response to stress;GO:0034728//nucleosome organization
gene-SPSC_00050	113	103	90	324	502	221	16.91	15.32	15.62	52.56	72.95	37.08	15.95	54.1967	1.76465	3.79311e-09	2.99897e-08	--	chromatin remodeling factor subunit and related transcription factors [Moesziomyces antarcticus T-34]	-	-	-	-	-	-	-
gene-SPSC_00795	1869	2176	1985	880	1121	696	230.62	266.99	284.17	117.74	134.35	96.3	260.593	116.13	-1.16606	3.85147e-09	3.03782e-08	NPC2	related to phosphatidylglycerol/phosphatidylinositol transfer protein [Sporisorium scitamineum]	-	-	-	-	GO:0000322//storage vacuole;GO:0005775//vacuolar lumen	-	GO:0015918//sterol transport
gene-SPSC_00819	44	42	40	117	107	112	1.13	1.07	1.19	3.26	2.67	3.23	1.13	3.05333	1.43406	4.11288e-09	3.23239e-08	pelF	related to Pectin lyase B precursor [Sporisorium scitamineum]	-	-	-	-	-	GO:0016837//carbon-oxygen lyase activity, acting on polysaccharides	GO:0000272//polysaccharide catabolic process
gene-SPSC_05550	1712	1566	1262	3974	7374	3254	85.73	77.98	73.33	215.79	358.69	182.73	79.0133	252.403	1.67556	4.1423e-09	3.25163e-08	SPAC688.09	related to RIM2-Protein of the mitochondrial carrier family (MCF) [Sporisorium scitamineum]	-	-	-	-	GO:0031224//intrinsic component of membrane	-	-
gene-SPSC_06128	1275	1354	973	321	603	334	31.24	32.99	27.66	8.53	14.35	9.18	30.63	10.6867	-1.51913	4.23594e-09	3.31723e-08	--	fungal-specific transcription factor domain-domain-containing protein [Naematelia encephala]	-	-	-	-	-	-	-
gene-SPSC_00593	1068	884	679	1990	2813	1700	85.5	70.37	63.07	172.75	218.75	152.62	72.98	181.373	1.31339	4.44853e-09	3.47957e-08	sodA1	related to Superoxide dismutase [Sporisorium scitamineum]	Cellular Processes;Organismal Systems	Transport and catabolism;Aging	ko04146//Peroxisome;ko04213//Longevity regulating pathway - multiple species	K04564;K04564	-	GO:0043169//cation binding	GO:0006801//superoxide metabolic process;GO:0044710//single-organism metabolic process
gene-SPSC_02849	92	104	71	232	298	183	5.35	6.01	4.79	14.62	16.82	11.92	5.38333	14.4533	1.42483	4.47367e-09	3.49509e-08	--	likely oxysterol-binding protein [Pseudozyma hubeiensis SY62]	-	-	-	-	-	-	-
gene-SPSC_06677	961	930	980	536	370	408	123.02	118.38	145.55	74.4	46.01	58.57	128.983	59.66	-1.11235	4.55314e-09	3.55296e-08	--	related to Retrovirus-related POL polyprotein [Sporisorium scitamineum]	-	-	-	-	-	-	-
gene-SPSC_05807	1003	830	525	1979	2975	1749	22.13	18.21	13.44	47.34	63.75	43.27	17.9267	51.4533	1.52116	4.65774e-09	3.63028e-08	utp13	related to UTP13-U3 snoRNP protein [Sporisorium scitamineum]	Genetic Information Processing	Translation	ko03008//Ribosome biogenesis in eukaryotes	K14555	-	-	-
gene-SPSC_04335	6158	5993	5440	2924	2065	3092	80.6	77.99	82.6	41.49	26.25	45.38	80.3967	37.7067	-1.09232	4.84704e-09	3.7689e-08	myo2	related to MYO1-myosin-1 isoform (type II myosin) heavy chain [Sporisorium scitamineum]	-	-	-	-	GO:0005940//septin ring;GO:0015629//actin cytoskeleton;GO:0043234//protein complex	GO:0008092//cytoskeletal protein binding;GO:0017111//nucleoside-triphosphatase activity;GO:0032550//purine ribonucleoside binding	GO:0000910//cytokinesis;GO:0006810//transport;GO:0030435//sporulation resulting in formation of a cellular spore
gene-SPSC_05449	176	124	128	355	422	286	8.91	6.24	7.52	19.48	20.74	16.23	7.55667	18.8167	1.31619	4.92821e-09	3.8275e-08	--	c6 transcription factor [Melanopsichium pennsylvanicum 4]	-	-	-	-	GO:0043231//intracellular membrane-bounded organelle	GO:0046914//transition metal ion binding	GO:0006355//regulation of transcription, DNA-templated
gene-SPSC_00448	57	68	41	6	13	10	2.61	3.1	2.18	0.3	0.58	0.51	2.63	0.463333	-2.50494	5.10369e-09	3.95446e-08	ALTA10	probable aldehyde dehydrogenase [Sporisorium scitamineum]	Metabolism;Metabolism;Metabolism;Metabolism;Metabolism;Metabolism;Metabolism;Metabolism;Metabolism;Metabolism;Metabolism;Metabolism;Metabolism	Global and overview maps;Global and overview maps;Amino acid metabolism;Carbohydrate metabolism;Carbohydrate metabolism;Lipid metabolism;Amino acid metabolism;Amino acid metabolism;Lipid metabolism;Amino acid metabolism;Metabolism of other amino acids;Amino acid metabolism;Carbohydrate metabolism	ko01100//Metabolic pathways;ko01110//Biosynthesis of secondary metabolites;ko00280//Valine, leucine and isoleucine degradation;ko00010//Glycolysis / Gluconeogenesis;ko00620//Pyruvate metabolism;ko00071//Fatty acid degradation;ko00330//Arginine and proline metabolism;ko00380//Tryptophan metabolism;ko00561//Glycerolipid metabolism;ko00310//Lysine degradation;ko00410//beta-Alanine metabolism;ko00340…	K00128;K00128;K00128;K00128;K00128;K00128;K00128;K00128;K00128;K00128;K00128;K00128;K00128	GO:0005737//cytoplasm	GO:0016620//oxidoreductase activity, acting on the aldehyde or oxo group of donors, NAD or NADP as acceptor	GO:0044237//cellular metabolic process;GO:0044281//small molecule metabolic process;GO:0044763//single-organism cellular process;GO:0071704//organic substance metabolic process
gene-SPSC_00007	93	85	80	212	188	174	7.45	6.77	7.43	18.4	14.62	15.62	7.21667	16.2133	1.16778	5.16636e-09	3.99832e-08	--	uncharacterized protein SPSC_00007 [Sporisorium scitamineum]	-	-	-	-	-	-	-
gene-SPSC_03291	1628	1597	1498	735	505	800	93.68	91.38	100.01	45.86	28.23	51.62	95.0233	41.9033	-1.18122	5.38844e-09	4.1604e-08	sacm1la	Phosphoinositide phosphatase SAC1 [Ceraceosorus bombacis]	-	-	-	-	-	-	-
gene-SPSC_01320	4767	5386	4737	1493	2637	1446	326.97	367.35	376.96	111.04	175.68	111.22	357.093	132.647	-1.42871	5.45607e-09	4.20277e-08	OsI_04558	probable FBP1-fructose-1,6-bisphosphatase [Sporisorium scitamineum]	Metabolism;Metabolism;Metabolism;Metabolism;Metabolism;Metabolism;Metabolism	Global and overview maps;Global and overview maps;Global and overview maps;Carbohydrate metabolism;Carbohydrate metabolism;Carbohydrate metabolism;Energy metabolism	ko01100//Metabolic pathways;ko01110//Biosynthesis of secondary metabolites;ko01200//Carbon metabolism;ko00010//Glycolysis / Gluconeogenesis;ko00030//Pentose phosphate pathway;ko00051//Fructose and mannose metabolism;ko00680//Methane metabolism	K03841;K03841;K03841;K03841;K03841;K03841;K03841	GO:0044444//cytoplasmic part	GO:0050308//sugar-phosphatase activity	GO:0006006//glucose metabolic process;GO:0006071//glycerol metabolic process;GO:0006796//phosphate-containing compound metabolic process;GO:0009267//cellular response to starvation
gene-SPSC_00193	9	8	6	38	80	48	0.63	0.55	0.48	2.87	5.41	3.75	0.553333	4.01	2.85738	5.5814e-09	4.28927e-08	--	conserved hypothetical Ustilaginaceae-specific protein [Sporisorium reilianum SRZ2]	-	-	-	-	-	-	-
gene-SPSC_00992	1094	1232	1250	665	498	465	130.94	146.63	173.58	86.3	57.9	62.41	150.383	68.87	-1.1267	5.59582e-09	4.29535e-08	VPS68	related to membrane protein [Ustilago trichophora]	-	-	-	-	GO:0005774//vacuolar membrane;GO:0043234//protein complex	-	GO:0006605//protein targeting;GO:0032509//endosome transport via multivesicular body sorting pathway
gene-SPSC_01883	1088	977	968	2844	1756	2684	15.86	14.16	16.37	44.96	24.87	43.88	15.4633	37.9033	1.29347	5.68341e-09	4.35484e-08	--	predicted ATPase [Pseudozyma hubeiensis SY62]	-	-	-	-	-	-	-
gene-SPSC_02659	2349	1915	1559	1003	993	729	49.41	40.06	38.05	22.88	20.29	17.2	42.5067	20.1233	-1.07882	5.68655e-09	4.35484e-08	SPAC1420.01c	hD domain-containing protein [Moesziomyces antarcticus]	-	-	-	-	-	-	-
gene-SPSC_02812	592	654	583	1258	2209	1310	45.28	49.74	51.73	104.32	164.1	112.34	48.9167	126.92	1.37552	5.72619e-09	4.37502e-08	--	OPA3-domain-containing protein [Moesziomyces antarcticus]	-	-	-	-	-	-	-
gene-SPSC_03115	1412	1009	1246	493	343	547	65.76	46.73	67.32	24.9	15.52	28.57	59.9367	22.9967	-1.38201	5.73308e-09	4.37521e-08	ARB_04696	multicopper oxidase, laccase [Kalmanozyma brasiliensis GHG001]	-	-	-	-	-	-	-
gene-SPSC_04450	1830	1807	1195	3429	4297	2883	31.27	30.7	23.69	63.53	71.31	55.24	28.5533	63.36	1.14991	5.80309e-09	4.42351e-08	rpc1	probable RPO31-DNA-directed RNA polymerase III, 160 KD subunit [Sporisorium scitamineum]	Genetic Information Processing	Transcription	ko03020//RNA polymerase	K03018	GO:0044451//nucleoplasm part	GO:0001882//nucleoside binding;GO:0003899//DNA-directed RNA polymerase activity;GO:0046914//transition metal ion binding	GO:0006383//transcription from RNA polymerase III promoter
gene-SPSC_05692	43	44	38	142	141	93	2.54	2.58	2.6	9.08	8.08	6.15	2.57333	7.77	1.59428	6.01177e-09	4.572e-08	--	uncharacterized protein SPSC_05692 [Sporisorium scitamineum]	-	-	-	-	-	-	-
gene-SPSC_03486	5235	5773	5532	1694	2587	1099	530.99	582.27	651.02	186.31	254.88	125	588.093	188.73	-1.63972	6.40238e-09	4.85237e-08	--	universal stress protein [Pseudozyma hubeiensis SY62]	-	-	-	-	-	-	-
gene-SPSC_05723	6063	5925	5109	12757	15520	9239	485.4	471.68	474.55	1107.41	1206.9	829.42	477.21	1047.91	1.13482	6.47116e-09	4.89312e-08	rpl502	probable RPL5-60S large subunit ribosomal protein L5.e [Sporisorium scitamineum]	Genetic Information Processing	Translation	ko03010//Ribosome	K02932	GO:0015934//large ribosomal subunit	GO:0005198//structural molecule activity;GO:0019843//rRNA binding	GO:0006412//translation
gene-SPSC_06170	1523	1126	1270	603	511	672	58.24	42.82	56.34	25	18.98	28.81	52.4667	24.2633	-1.11262	6.48097e-09	4.89492e-08	phyA	related to 3-phytase A precursor [Sporisorium scitamineum]	-	-	-	-	-	-	GO:0006796//phosphate-containing compound metabolic process
gene-SPSC_05986	3424	3484	3183	1259	526	1166	194.22	196.52	209.48	77.44	28.98	74.17	200.073	60.1967	-1.73277	6.91025e-09	5.18347e-08	VIT2	related to CCC1-Proposed vacuolar iron transport protein [Sporisorium scitamineum]	-	-	-	-	-	-	GO:0006875//cellular metal ion homeostasis
gene-SPSC_05638	157	199	181	79	76	69	32.97	41.55	44.1	17.99	15.5	16.25	39.54	16.58	-1.25387	7.0904e-09	5.30652e-08	--	uncharacterized protein SPSC_05638 [Sporisorium scitamineum]	-	-	-	-	-	-	-
gene-SPSC_05894	2368	2454	1602	966	638	982	52.68	54.29	41.35	23.3	13.79	24.5	49.44	20.53	-1.26795	7.12245e-09	5.32446e-08	--	ER to Golgi transport-related protein [Pseudozyma hubeiensis SY62]	-	-	-	-	-	-	-
gene-SPSC_00689	106	116	76	325	572	229	4.87	5.3	4.05	16.19	25.53	11.8	4.74	17.84	1.91216	7.33774e-09	5.47297e-08	notO'	related to DUF895 domain membrane protein [Ustilago trichophora]	-	-	-	-	-	-	GO:0044763//single-organism cellular process
gene-SPSC_02032	1766	1817	1190	3190	4803	3156	50.03	51.18	39.11	97.99	132.16	100.25	46.7733	110.133	1.23549	7.426e-09	5.53254e-08	--	ANKYRIN REPEAT PROTEIN [Ceraceosorus bombacis]	-	-	-	-	-	-	-
gene-SPSC_00588	2756	3004	2281	1077	821	1395	164.93	178.76	158.37	69.89	47.72	93.61	167.353	70.4067	-1.24911	7.63615e-09	5.68267e-08	Acad11	related to Phosphotransferase enzyme family domain protein [Ustilago trichophora]	-	-	-	-	-	GO:0016740//transferase activity	-
gene-SPSC_05564	5419	5339	6110	2291	2775	1506	642.17	629.13	840.06	294.38	319.42	200.12	703.787	271.307	-1.37521	8.42518e-09	6.22764e-08	--	Ser-Thr-rich glycosyl-phosphatidyl-inositol-anchored membrane family [Ceraceosorus bombacis]	-	-	-	-	-	-	-
gene-SPSC_00128	1046	953	795	2031	3104	1744	47.07	42.64	41.5	99.09	135.66	87.99	43.7367	107.58	1.29849	8.49476e-09	6.27203e-08	NAPEPLD	related to FMP30-mitochondrial inner membrane protein with a role in maintaining mitochondrial morphology [Sporisorium scitamineum]	-	-	-	-	GO:0005739//mitochondrion;GO:0016020//membrane	GO:0003824//catalytic activity	GO:0044237//cellular metabolic process;GO:0044710//single-organism metabolic process;GO:0044763//single-organism cellular process;GO:0071704//organic substance metabolic process
gene-SPSC_02510	1401	1475	1138	720	479	655	63.4	66.37	59.75	35.33	21.05	33.24	63.1733	29.8733	-1.08046	8.6835e-09	6.40421e-08	ATG15	related to Lipase, required for intravacuolar lysis of autophagic bodies [Sporisorium scitamineum]	Metabolism;Cellular Processes;Metabolism	Global and overview maps;Transport and catabolism;Lipid metabolism	ko01100//Metabolic pathways;ko04138//Autophagy - yeast;ko00561//Glycerolipid metabolism	K17900;K17900;K17900	GO:0005771//multivesicular body;GO:0010008//endosome membrane;GO:0031224//intrinsic component of membrane;GO:0044437//vacuolar part	GO:0016298//lipase activity	GO:0006629//lipid metabolic process;GO:0009267//cellular response to starvation;GO:0016237//lysosomal microautophagy;GO:0016485//protein processing;GO:0030397//membrane disassembly
gene-SPSC_01950	4828	5259	4785	2319	1387	2297	284.66	308.33	327.32	148.25	79.43	151.86	306.77	126.513	-1.27787	8.96417e-09	6.60381e-08	LAP1	related to bacterial leucyl aminopeptidase precursor [Sporisorium scitamineum]	-	-	-	-	-	GO:0016787//hydrolase activity;GO:0043169//cation binding	GO:0019538//protein metabolic process
gene-SPSC_04852	520	461	435	1188	2093	978	66.92	59	64.95	165.78	261.64	141.14	63.6233	189.52	1.57472	9.08563e-09	6.6858e-08	MNP1	related to 60S ribosomal protein L12, mitochondrial [Sporisorium scitamineum]	Genetic Information Processing	Translation	ko03010//Ribosome	K02935	GO:0009295//nucleoid;GO:0030529//intracellular ribonucleoprotein complex;GO:0043231//intracellular membrane-bounded organelle	-	GO:0010467//gene expression;GO:0045333//cellular respiration
gene-SPSC_05184	1476	1692	1204	158	491	119	177.55	202.39	168.03	20.61	57.37	16.05	182.657	31.3433	-2.5429	9.31236e-09	6.845e-08	--	uncharacterized protein SPSC_05184 [Sporisorium scitamineum]	-	-	-	-	-	-	-
gene-SPSC_05795	352	383	397	109	191	120	28.37	30.7	37.12	9.53	14.95	10.85	32.0633	11.7767	-1.44499	9.77206e-09	7.1669e-08	--	sugar transporter [Moesziomyces antarcticus]	-	-	-	-	-	GO:0016787//hydrolase activity	GO:0019538//protein metabolic process
gene-SPSC_00130	2507	2769	2344	1236	925	1392	111.96	122.97	121.45	59.85	40.13	69.71	118.793	56.5633	-1.07051	9.95443e-09	7.28443e-08	DDB_G0275025	related to MPD1-Disulfide isomerase related protein [Sporisorium scitamineum]	Genetic Information Processing	Folding, sorting and degradation	ko04141//Protein processing in endoplasmic reticulum	K09584	-	GO:0003824//catalytic activity	-
gene-SPSC_05292	1596	1123	975	3320	5386	2589	63.04	44.11	44.68	142.2	206.65	114.68	50.61	154.51	1.61021	1.0386e-08	7.58337e-08	PAK1IP1	related to MAK11 protein (maintenance of killer toxin-encoding satellite M1 dsRNA) [Sporisorium scitamineum]	-	-	-	-	-	-	GO:0009987//cellular process;GO:0042254//ribosome biogenesis
gene-SPSC_02864	1358	1416	1165	2141	3201	2561	61.1	63.36	60.82	104.46	139.9	129.22	61.76	124.527	1.01171	1.0477e-08	7.64138e-08	aspC	related to BNA3-kynurenine aminotransferase [Sporisorium scitamineum]	Metabolism;Metabolism;Metabolism	Global and overview maps;Amino acid metabolism;Amino acid metabolism	ko01100//Metabolic pathways;ko00270//Cysteine and methionine metabolism;ko00380//Tryptophan metabolism	K00837;K00837;K00837	-	GO:0016769//transferase activity, transferring nitrogenous groups;GO:0043168//anion binding	GO:0008152//metabolic process
gene-SPSC_02867	6229	6405	5653	2868	3688	2321	173.79	177.69	182.98	86.76	99.94	72.61	178.153	86.4367	-1.0434	1.05048e-08	7.64918e-08	GPD2	related to GUT2-glycerol-3-phosphate dehydrogenase, mitochondrial [Sporisorium scitamineum]	Metabolism;Metabolism	Global and overview maps;Lipid metabolism	ko01110//Biosynthesis of secondary metabolites;ko00564//Glycerophospholipid metabolism	K00111;K00111	GO:0005739//mitochondrion	GO:0046872//metal ion binding;GO:0052590//sn-glycerol-3-phosphate:ubiquinone oxidoreductase activity	GO:0044238//primary metabolic process;GO:0044281//small molecule metabolic process;GO:0044763//single-organism cellular process;GO:0052646//alditol phosphate metabolic process;GO:0055114//oxidation-reduction process
gene-SPSC_05938	151	192	170	503	883	377	7.87	9.96	10.29	28.44	44.73	22.05	9.37333	31.74	1.75967	1.05109e-08	7.64918e-08	gpi3	related to SPT14-N-acetylglucosaminyltransferase [Sporisorium scitamineum]	Metabolism;Metabolism	Global and overview maps;Glycan biosynthesis and metabolism	ko01100//Metabolic pathways;ko00563//Glycosylphosphatidylinositol(GPI)-anchor biosynthesis	K03857;K03857	-	GO:0016740//transferase activity	GO:0009058//biosynthetic process
gene-SPSC_02231	381	389	300	696	1150	736	22.41	22.75	20.47	44.39	65.7	48.54	21.8767	52.8767	1.27324	1.11626e-08	8.09656e-08	fer8	related to AIF1-mitochondrial cell death effector [Sporisorium scitamineum]	-	-	-	-	-	GO:0000166//nucleotide binding	GO:0044710//single-organism metabolic process
gene-SPSC_01740	494	406	278	793	992	825	17.19	14.05	11.22	29.92	33.53	32.19	14.1533	31.88	1.17151	1.13558e-08	8.21862e-08	--	cytoplasmic trna 2-thiolation protein 2-like protein [Malassezia pachydermatis]	Genetic Information Processing	Folding, sorting and degradation	ko04122//Sulfur relay system	K14169	-	-	-
gene-SPSC_03714	547	543	471	238	196	289	37.41	36.93	37.37	17.65	13.02	22.16	37.2367	17.61	-1.08033	1.1795e-08	8.51776e-08	--	thioesterase-like superfamily-domain-containing protein [Pterula gracilis]	-	-	-	-	-	-	-
gene-SPSC_01205	711	603	590	1487	1065	1347	53.86	45.42	51.85	122.14	78.36	114.42	50.3767	104.973	1.0592	1.26716e-08	9.12081e-08	gbpA	related to Chitin-binding protein [Sporisorium scitamineum]	-	-	-	-	-	-	-
gene-SPSC_05432	997	1097	945	525	366	528	61.51	67.3	67.64	35.12	21.93	36.53	65.4833	31.1933	-1.06989	1.27527e-08	9.16915e-08	DGAT2B	probable diacylglycerol acyltransferase type 2b [Sporisorium scitamineum]	-	-	-	-	GO:0043231//intracellular membrane-bounded organelle;GO:0044425//membrane part	GO:0016747//transferase activity, transferring acyl groups other than amino-acyl groups	GO:0044255//cellular lipid metabolic process
gene-SPSC_04377	1048	959	995	2687	3836	1823	119.46	108.7	131.59	332.11	424.73	233.02	119.917	329.953	1.46023	1.29229e-08	9.28139e-08	--	anaphase promoting complex, Cdc20, Cdh1, and Ama1 subunits [Moesziomyces antarcticus T-34]	-	-	-	-	-	-	-
gene-SPSC_05415	626	470	450	1025	1316	946	52.76	39.39	44.01	93.68	107.74	89.41	45.3867	96.9433	1.09487	1.33075e-08	9.54718e-08	--	likely mitochondrial ribosomal protein [Pseudozyma hubeiensis SY62]	-	-	-	-	GO:0030529//intracellular ribonucleoprotein complex	GO:0016891//endoribonuclease activity, producing 5'-phosphomonoesters	GO:0010467//gene expression;GO:0090501//RNA phosphodiester bond hydrolysis
gene-SPSC_00034	5245	4916	3716	9788	8982	14588	109.56	102.11	90.06	221.69	182.24	341.69	100.577	248.54	1.30518	1.36252e-08	9.76445e-08	niiA	related to nitrite reductase [Ustilago hordei]	Metabolism;Metabolism	Global and overview maps;Energy metabolism	ko01100//Metabolic pathways;ko00910//Nitrogen metabolism	K17877;K17877	-	GO:0000166//nucleotide binding;GO:0016491//oxidoreductase activity;GO:0043167//ion binding;GO:0046906//tetrapyrrole binding;GO:0051536//iron-sulfur cluster binding	GO:0042126//nitrate metabolic process
gene-SPSC_02263	7717	6908	6136	3860	2370	2265	125.41	111.63	115.69	68.02	37.41	41.27	117.577	48.9	-1.2657	1.38723e-08	9.93078e-08	atrF	probable SNQ2-ABC transporter involved in multidrug resistance [Sporisorium scitamineum]	Environmental Information Processing	Membrane transport	ko02010//ABC transporters	K08712	GO:0031224//intrinsic component of membrane	GO:0015405//P-P-bond-hydrolysis-driven transmembrane transporter activity;GO:0017111//nucleoside-triphosphatase activity;GO:0032550//purine ribonucleoside binding;GO:0043167//ion binding	GO:0044763//single-organism cellular process;GO:0051234//establishment of localization
gene-SPSC_06438	2438	2268	2407	1114	789	1225	90.06	83.31	103.16	44.62	28.31	50.74	92.1767	41.2233	-1.16094	1.44821e-08	1.03448e-07	KHT2	related to HXT5-Hexose transporter with moderate affinity for glucose [Sporisorium scitamineum]	-	-	-	-	GO:0031224//intrinsic component of membrane	GO:0022857//transmembrane transporter activity	GO:0044763//single-organism cellular process;GO:0044765//single-organism transport
gene-SPSC_05853	53862	54745	39922	27246	17016	22026	5036.45	5090.25	4331.05	2762.44	1545.49	2309.49	4819.25	2205.81	-1.1275	1.46512e-08	1.04428e-07	--	keratin-associated protein 10-4 [Pseudozyma hubeiensis SY62]	-	-	-	-	-	-	-
gene-SPSC_01847	7478	7943	6298	14796	22870	13119	358.01	378.14	349.83	768.08	1063.52	704.29	361.993	845.297	1.22349	1.46826e-08	1.04428e-07	lat1	probable dihydrolipoamide acetyltransferase component of pyruvate dehydrogenase complex, mitochondrial precursor [Sporisorium scitamineum]	Metabolism;Metabolism;Metabolism;Metabolism;Metabolism;Metabolism	Global and overview maps;Global and overview maps;Global and overview maps;Carbohydrate metabolism;Carbohydrate metabolism;Carbohydrate metabolism	ko01100//Metabolic pathways;ko01110//Biosynthesis of secondary metabolites;ko01200//Carbon metabolism;ko00010//Glycolysis / Gluconeogenesis;ko00620//Pyruvate metabolism;ko00020//Citrate cycle (TCA cycle)	K00627;K00627;K00627;K00627;K00627;K00627	GO:0044429//mitochondrial part	GO:0016740//transferase activity	GO:0032787//monocarboxylic acid metabolic process
gene-SPSC_03112	4870	5182	4385	2196	1606	2608	262.56	277.81	274.29	128.37	84.1	157.67	271.553	123.38	-1.13813	1.6127e-08	1.13887e-07	STAUR_4299	related to Epoxide hydrolase 1 [Sporisorium scitamineum]	-	-	-	-	-	GO:0016803//ether hydrolase activity	-
gene-SPSC_00832	1172	1022	999	3241	5363	2044	5.17	4.49	5.12	15.51	23	10.12	4.92667	16.21	1.7182	1.69206e-08	1.19186e-07	MDN1	related to MDN1-Huge dynein-related AAA-type ATPase (midasin) [Sporisorium scitamineum]	Genetic Information Processing	Translation	ko03008//Ribosome biogenesis in eukaryotes	K14572	GO:0005634//nucleus;GO:0044446//intracellular organelle part	GO:0017111//nucleoside-triphosphatase activity;GO:0032550//purine ribonucleoside binding	GO:0008152//metabolic process;GO:0009987//cellular process;GO:0022618//ribonucleoprotein complex assembly
gene-SPSC_03550	1479	1341	1059	2490	3428	2254	98.34	88.67	81.7	179.53	221.41	168.06	89.57	189.667	1.08238	1.71516e-08	1.20556e-07	mrpl7	related to 60s ribosomal protein l7, mitochondrial precursor [Sporisorium scitamineum]	Genetic Information Processing	Translation	ko03010//Ribosome	K02931	GO:0030529//intracellular ribonucleoprotein complex	-	GO:0010467//gene expression
gene-SPSC_06096	291	330	282	602	830	539	24.36	27.47	27.38	54.63	67.48	50.59	26.4033	57.5667	1.12451	1.77068e-08	1.24193e-07	SPAP32A8.02	related to 2,5-diketo-D-gluconic acid reductase [Sporisorium scitamineum]	-	-	-	-	-	-	GO:0044710//single-organism metabolic process
gene-SPSC_03184	868	1100	1019	434	568	413	111.71	140.77	152.15	60.56	71	59.6	134.877	63.72	-1.08182	1.78724e-08	1.25221e-07	CDA	related to CDD1-cytidine deaminase [Sporisorium scitamineum]	Metabolism;Metabolism	Global and overview maps;Nucleotide metabolism	ko01100//Metabolic pathways;ko00240//Pyrimidine metabolism	K01489;K01489	-	GO:0016814//hydrolase activity, acting on carbon-nitrogen (but not peptide) bonds, in cyclic amidines;GO:0046914//transition metal ion binding	GO:0006216//cytidine catabolic process
gene-SPSC_02078	151	125	149	50	62	39	21.26	17.5	24.34	7.63	8.48	6.16	21.0333	7.42333	-1.50254	1.79824e-08	1.25858e-07	--	thioesterase [Pseudozyma hubeiensis SY62]	-	-	-	-	-	-	-
gene-SPSC_01812	1234	1146	1096	634	454	619	45.59	42.1	46.97	25.39	16.29	25.64	44.8867	22.44	-1.00021	1.80726e-08	1.26355e-07	palI	Rim9 protein [Ustilago maydis]	-	-	-	-	-	-	-
[truncated: 518 more rows]
