# Supplementary material for: Aminotransferase SsAro8 Regulates Tryptophan Metabolism Essential for Filamentous Growth of Sugarcane Smut Fungus Sporisorium scitamineum
Source: Microbiol Spectr. 2022 Jul 6;10(4):e00570-22. doi: 10.1128/spectrum.00570-22 (PMC9431617; doi:10.1128/spectrum.00570-22)
Supplement: Supplemental file 3 — Supplemental material. Download spectrum.00570-22-s0003.xls, XLS file, 0.2 MB [file spectrum.00570-22-s0003.xls]

## Sheet: CK-vs-PheOH.Level2
GO ID (level1)	GO Term (level1)	GO ID (level2)	GO Term (level2)	number_of_CK-vs-PheOH (up)	number_of_CK-vs-PheOH (down)	Genes_of_CK-vs-PheOH_up	Genes_of_CK-vs-PheOH_down
GO:0008150	Biological Process	GO:0044699	single-organism process	45	18	gene-SPSC_00033(crnA),gene-SPSC_00034(niiA),gene-SPSC_00035(NAR1),gene-SPSC_00197(qutD),gene-SPSC_00198(aromA),gene-SPSC_00199(quiC1),gene-SPSC_00432(cnsO),gene-SPSC_00495(orf6),gene-SPSC_00575(TIM9),gene-SPSC_00596(wA),gene-SPSC_00740(CCN1),gene-SPSC_00945(mirC),gene-SPSC_01543(ROT1),gene-SPSC_02199(SPAC11D3.18c),gene-SPSC_02278(UMAG_00053),gene-SPSC_02325(ZRT2),gene-SPSC_02391(elo-3),gene-SPSC_…	gene-SPSC_00100(MSL6),gene-SPSC_00335(AO-I),gene-SPSC_01246(AOX1),gene-SPSC_01415(AFUA_4G12850),gene-SPSC_02284(SPCC417.10),gene-SPSC_02616(SPCC417.10),gene-SPSC_02943(Sds),gene-SPSC_03439(PTR2),gene-SPSC_04015(bipA),gene-SPSC_04104(URBS1),gene-SPSC_04169(HSC80),gene-SPSC_04834(FUS8),gene-SPSC_04835(FAS1),gene-SPSC_04836(atrD),gene-SPSC_04838(CYP86B1),gene-SPSC_04843(FAXDC2),gene-SPSC_05155(UMS2)…
GO:0008150	Biological Process	GO:0002376	immune system process	1	0	gene-SPSC_04651(PACC)	--
GO:0008150	Biological Process	GO:0040011	locomotion	1	0	gene-SPSC_04651(PACC)	--
GO:0008150	Biological Process	GO:0040007	growth	4	1	gene-SPSC_01543(ROT1),gene-SPSC_02557(LIA1),gene-SPSC_04651(PACC),gene-SPSC_06044(MAL2)	gene-SPSC_04169(HSC80)
GO:0008150	Biological Process	GO:0051704	multi-organism process	3	1	gene-SPSC_02557(LIA1),gene-SPSC_04651(PACC),gene-SPSC_06358(ZRT2)	gene-SPSC_04169(HSC80)
GO:0008150	Biological Process	GO:0051179	localization	15	5	gene-SPSC_00033(crnA),gene-SPSC_00197(qutD),gene-SPSC_00575(TIM9),gene-SPSC_02325(ZRT2),gene-SPSC_02438(cta3),gene-SPSC_02916(DIC1),gene-SPSC_03909(RPL44),gene-SPSC_03937(--),gene-SPSC_04436(MFS2),gene-SPSC_06043(MAL61),gene-SPSC_06044(MAL2),gene-SPSC_06082(SPBC3H7.02),gene-SPSC_06175(TIP1-1),gene-SPSC_06358(ZRT2),gene-SPSC_06382(DIP5)	gene-SPSC_03439(PTR2),gene-SPSC_04015(bipA),gene-SPSC_04836(atrD),gene-SPSC_05155(UMS2),gene-SPSC_06190(BAT1)
GO:0008150	Biological Process	GO:0071840	cellular component organization or biogenesis	15	3	gene-SPSC_00043(RCL1),gene-SPSC_00211(rlp24),gene-SPSC_00740(CCN1),gene-SPSC_01543(ROT1),gene-SPSC_02552(DBP2),gene-SPSC_02556(Mrto4),gene-SPSC_02557(LIA1),gene-SPSC_02987(DBP3),gene-SPSC_03430(rgxA),gene-SPSC_03511(BMT2),gene-SPSC_03554(nog1),gene-SPSC_03909(RPL44),gene-SPSC_04487(NSR1),gene-SPSC_04651(PACC),gene-SPSC_05661(GAR1)	gene-SPSC_02943(Sds),gene-SPSC_04015(bipA),gene-SPSC_04169(HSC80)
GO:0008150	Biological Process	GO:0032501	multicellular organismal process	2	1	gene-SPSC_03909(RPL44),gene-SPSC_04651(PACC)	gene-SPSC_01415(AFUA_4G12850)
GO:0008150	Biological Process	GO:0050896	response to stimulus	5	7	gene-SPSC_02557(LIA1),gene-SPSC_03909(RPL44),gene-SPSC_04651(PACC),gene-SPSC_05661(GAR1),gene-SPSC_06044(MAL2)	gene-SPSC_00707(SPBC1711.08),gene-SPSC_01246(AOX1),gene-SPSC_01415(AFUA_4G12850),gene-SPSC_04015(bipA),gene-SPSC_04104(URBS1),gene-SPSC_04169(HSC80),gene-SPSC_05155(UMS2)
GO:0008150	Biological Process	GO:0000003	reproduction	2	0	gene-SPSC_01543(ROT1),gene-SPSC_04651(PACC)	--
GO:0008150	Biological Process	GO:0009987	cellular process	49	14	gene-SPSC_00033(crnA),gene-SPSC_00034(niiA),gene-SPSC_00043(RCL1),gene-SPSC_00197(qutD),gene-SPSC_00199(quiC1),gene-SPSC_00211(rlp24),gene-SPSC_00432(cnsO),gene-SPSC_00495(orf6),gene-SPSC_00596(wA),gene-SPSC_00740(CCN1),gene-SPSC_00833(RPA12),gene-SPSC_00945(mirC),gene-SPSC_01543(ROT1),gene-SPSC_02199(SPAC11D3.18c),gene-SPSC_02278(UMAG_00053),gene-SPSC_02325(ZRT2),gene-SPSC_02391(elo-3),gene-SPSC…	gene-SPSC_00100(MSL6),gene-SPSC_01246(AOX1),gene-SPSC_01415(AFUA_4G12850),gene-SPSC_02284(SPCC417.10),gene-SPSC_02616(SPCC417.10),gene-SPSC_02943(Sds),gene-SPSC_04015(bipA),gene-SPSC_04104(URBS1),gene-SPSC_04169(HSC80),gene-SPSC_04608(--),gene-SPSC_04835(FAS1),gene-SPSC_04836(atrD),gene-SPSC_04843(FAXDC2),gene-SPSC_06190(BAT1)
GO:0008150	Biological Process	GO:0032502	developmental process	2	1	gene-SPSC_03909(RPL44),gene-SPSC_04651(PACC)	gene-SPSC_01415(AFUA_4G12850)
GO:0008150	Biological Process	GO:0048518	positive regulation of biological process	1	1	gene-SPSC_04651(PACC)	gene-SPSC_04169(HSC80)
GO:0008150	Biological Process	GO:0022414	reproductive process	1	0	gene-SPSC_01543(ROT1)	--
GO:0008150	Biological Process	GO:0023052	signaling	0	1	--	gene-SPSC_04169(HSC80)
GO:0008150	Biological Process	GO:0048519	negative regulation of biological process	0	1	--	gene-SPSC_04169(HSC80)
GO:0008150	Biological Process	GO:0008152	metabolic process	46	15	gene-SPSC_00034(niiA),gene-SPSC_00035(NAR1),gene-SPSC_00043(RCL1),gene-SPSC_00198(aromA),gene-SPSC_00199(quiC1),gene-SPSC_00211(rlp24),gene-SPSC_00596(wA),gene-SPSC_00740(CCN1),gene-SPSC_00833(RPA12),gene-SPSC_00888(--),gene-SPSC_01543(ROT1),gene-SPSC_02095(MP),gene-SPSC_02278(UMAG_00053),gene-SPSC_02391(elo-3),gene-SPSC_02438(cta3),gene-SPSC_02483(rpp101),gene-SPSC_02552(DBP2),gene-SPSC_02557(LI…	gene-SPSC_00335(AO-I),gene-SPSC_00686(Mtfmt),gene-SPSC_00707(SPBC1711.08),gene-SPSC_01246(AOX1),gene-SPSC_01415(AFUA_4G12850),gene-SPSC_02943(Sds),gene-SPSC_04015(bipA),gene-SPSC_04104(URBS1),gene-SPSC_04169(HSC80),gene-SPSC_04608(--),gene-SPSC_04834(FUS8),gene-SPSC_04835(FAS1),gene-SPSC_04838(CYP86B1),gene-SPSC_04843(FAXDC2),gene-SPSC_04997(--)
GO:0008150	Biological Process	GO:0050789	regulation of biological process	5	4	gene-SPSC_00211(rlp24),gene-SPSC_00740(CCN1),gene-SPSC_04651(PACC),gene-SPSC_04730(--),gene-SPSC_05449(--)	gene-SPSC_00707(SPBC1711.08),gene-SPSC_04104(URBS1),gene-SPSC_04169(HSC80),gene-SPSC_04608(--)
GO:0008150	Biological Process	GO:0065007	biological regulation	6	4	gene-SPSC_00211(rlp24),gene-SPSC_00740(CCN1),gene-SPSC_04651(PACC),gene-SPSC_04730(--),gene-SPSC_05449(--),gene-SPSC_06358(ZRT2)	gene-SPSC_00707(SPBC1711.08),gene-SPSC_04104(URBS1),gene-SPSC_04169(HSC80),gene-SPSC_04608(--)
GO:0003674	Molecular Function	GO:0005215	transporter activity	9	3	gene-SPSC_00033(crnA),gene-SPSC_00197(qutD),gene-SPSC_00575(TIM9),gene-SPSC_02325(ZRT2),gene-SPSC_02438(cta3),gene-SPSC_06043(MAL61),gene-SPSC_06082(SPBC3H7.02),gene-SPSC_06358(ZRT2),gene-SPSC_06382(DIP5)	gene-SPSC_03439(PTR2),gene-SPSC_04836(atrD),gene-SPSC_06190(BAT1)
GO:0003674	Molecular Function	GO:0004871	signal transducer activity	1	0	gene-SPSC_02423(--)	--
GO:0003674	Molecular Function	GO:0005198	structural molecule activity	3	0	gene-SPSC_03620(rps12),gene-SPSC_03909(RPL44),gene-SPSC_05721(ALTA5)	--
GO:0003674	Molecular Function	GO:0060089	molecular transducer activity	1	0	gene-SPSC_02423(--)	--
GO:0003674	Molecular Function	GO:0098772	molecular function regulator	1	0	gene-SPSC_00043(RCL1)	--
GO:0003674	Molecular Function	GO:0003824	catalytic activity	36	18	gene-SPSC_00034(niiA),gene-SPSC_00035(NAR1),gene-SPSC_00043(RCL1),gene-SPSC_00198(aromA),gene-SPSC_00199(quiC1),gene-SPSC_00596(wA),gene-SPSC_00833(RPA12),gene-SPSC_00888(--),gene-SPSC_02092(dapA),gene-SPSC_02095(MP),gene-SPSC_02278(UMAG_00053),gene-SPSC_02391(elo-3),gene-SPSC_02438(cta3),gene-SPSC_02552(DBP2),gene-SPSC_02557(LIA1),gene-SPSC_02987(DBP3),gene-SPSC_03055(Mocs2-1),gene-SPSC_03166(--…	gene-SPSC_00130(DDB_G0275025),gene-SPSC_00335(AO-I),gene-SPSC_00342(SPBC24C6.09c),gene-SPSC_00686(Mtfmt),gene-SPSC_01246(AOX1),gene-SPSC_02188(sirI),gene-SPSC_02943(Sds),gene-SPSC_03266(Pm20d2),gene-SPSC_04015(bipA),gene-SPSC_04169(HSC80),gene-SPSC_04834(FUS8),gene-SPSC_04835(FAS1),gene-SPSC_04836(atrD),gene-SPSC_04837(--),gene-SPSC_04838(CYP86B1),gene-SPSC_04842(UF6CGT1),gene-SPSC_04843(FAXDC2),…
GO:0003674	Molecular Function	GO:0005488	binding	25	13	gene-SPSC_00034(niiA),gene-SPSC_00035(NAR1),gene-SPSC_00575(TIM9),gene-SPSC_00833(RPA12),gene-SPSC_01466(rrp7),gene-SPSC_01543(ROT1),gene-SPSC_02423(--),gene-SPSC_02438(cta3),gene-SPSC_02552(DBP2),gene-SPSC_02557(LIA1),gene-SPSC_02987(DBP3),gene-SPSC_03483(rpc19),gene-SPSC_04487(NSR1),gene-SPSC_04651(PACC),gene-SPSC_04730(--),gene-SPSC_05311(GUA1),gene-SPSC_05449(--),gene-SPSC_05661(GAR1),gene-SP…	gene-SPSC_00335(AO-I),gene-SPSC_00707(SPBC1711.08),gene-SPSC_01246(AOX1),gene-SPSC_01415(AFUA_4G12850),gene-SPSC_02943(Sds),gene-SPSC_04015(bipA),gene-SPSC_04104(URBS1),gene-SPSC_04169(HSC80),gene-SPSC_04608(--),gene-SPSC_04834(FUS8),gene-SPSC_04836(atrD),gene-SPSC_04838(CYP86B1),gene-SPSC_05155(UMS2)
GO:0005575	Cellular Component	GO:0016020	membrane	20	9	gene-SPSC_00033(crnA),gene-SPSC_00197(qutD),gene-SPSC_00575(TIM9),gene-SPSC_01543(ROT1),gene-SPSC_02325(ZRT2),gene-SPSC_02391(elo-3),gene-SPSC_02438(cta3),gene-SPSC_02916(DIC1),gene-SPSC_03620(rps12),gene-SPSC_03731(fer7),gene-SPSC_03909(RPL44),gene-SPSC_03935(--),gene-SPSC_03937(--),gene-SPSC_04436(MFS2),gene-SPSC_06043(MAL61),gene-SPSC_06044(MAL2),gene-SPSC_06082(SPBC3H7.02),gene-SPSC_06175(TIP…	gene-SPSC_01246(AOX1),gene-SPSC_01415(AFUA_4G12850),gene-SPSC_03439(PTR2),gene-SPSC_04015(bipA),gene-SPSC_04169(HSC80),gene-SPSC_04836(atrD),gene-SPSC_04843(FAXDC2),gene-SPSC_05155(UMS2),gene-SPSC_06190(BAT1)
GO:0005575	Cellular Component	GO:0044425	membrane part	16	6	gene-SPSC_00033(crnA),gene-SPSC_00197(qutD),gene-SPSC_00575(TIM9),gene-SPSC_02325(ZRT2),gene-SPSC_02391(elo-3),gene-SPSC_02438(cta3),gene-SPSC_02916(DIC1),gene-SPSC_03620(rps12),gene-SPSC_03731(fer7),gene-SPSC_03909(RPL44),gene-SPSC_03935(--),gene-SPSC_06043(MAL61),gene-SPSC_06082(SPBC3H7.02),gene-SPSC_06175(TIP1-1),gene-SPSC_06382(DIP5),gene-SPSC_06527(--)	gene-SPSC_01246(AOX1),gene-SPSC_01415(AFUA_4G12850),gene-SPSC_03439(PTR2),gene-SPSC_04836(atrD),gene-SPSC_04843(FAXDC2),gene-SPSC_06190(BAT1)
GO:0005575	Cellular Component	GO:0031974	membrane-enclosed lumen	4	1	gene-SPSC_00833(RPA12),gene-SPSC_03483(rpc19),gene-SPSC_04487(NSR1),gene-SPSC_05661(GAR1)	gene-SPSC_04015(bipA)
GO:0005575	Cellular Component	GO:0019012	virion	1	0	gene-SPSC_05661(GAR1)	--
GO:0005575	Cellular Component	GO:0044423	virion part	1	0	gene-SPSC_05661(GAR1)	--
GO:0005575	Cellular Component	GO:0044422	organelle part	11	2	gene-SPSC_00575(TIM9),gene-SPSC_00833(RPA12),gene-SPSC_01543(ROT1),gene-SPSC_02016(Sf3b5),gene-SPSC_02916(DIC1),gene-SPSC_03483(rpc19),gene-SPSC_03620(rps12),gene-SPSC_03909(RPL44),gene-SPSC_04487(NSR1),gene-SPSC_05661(GAR1),gene-SPSC_06169(UMAG_10065)	gene-SPSC_01415(AFUA_4G12850),gene-SPSC_04015(bipA)
GO:0005575	Cellular Component	GO:0032991	macromolecular complex	13	1	gene-SPSC_00043(RCL1),gene-SPSC_00211(rlp24),gene-SPSC_00575(TIM9),gene-SPSC_02016(Sf3b5),gene-SPSC_02483(rpp101),gene-SPSC_02556(Mrto4),gene-SPSC_03620(rps12),gene-SPSC_03909(RPL44),gene-SPSC_04600(RPS16-2),gene-SPSC_04907(rpsQ),gene-SPSC_05661(GAR1),gene-SPSC_05721(ALTA5),gene-SPSC_06622(--)	gene-SPSC_04835(FAS1)
GO:0005575	Cellular Component	GO:0043226	organelle	25	5	gene-SPSC_00043(RCL1),gene-SPSC_00211(rlp24),gene-SPSC_00575(TIM9),gene-SPSC_00833(RPA12),gene-SPSC_01466(rrp7),gene-SPSC_01543(ROT1),gene-SPSC_02016(Sf3b5),gene-SPSC_02552(DBP2),gene-SPSC_02556(Mrto4),gene-SPSC_02557(LIA1),gene-SPSC_02916(DIC1),gene-SPSC_03483(rpc19),gene-SPSC_03511(BMT2),gene-SPSC_03554(nog1),gene-SPSC_03620(rps12),gene-SPSC_03909(RPL44),gene-SPSC_04487(NSR1),gene-SPSC_04578(PO…	gene-SPSC_01246(AOX1),gene-SPSC_01415(AFUA_4G12850),gene-SPSC_04015(bipA),gene-SPSC_04169(HSC80),gene-SPSC_04608(--)
GO:0005575	Cellular Component	GO:0005623	cell	32	8	gene-SPSC_00043(RCL1),gene-SPSC_00211(rlp24),gene-SPSC_00575(TIM9),gene-SPSC_00740(CCN1),gene-SPSC_00833(RPA12),gene-SPSC_01466(rrp7),gene-SPSC_01543(ROT1),gene-SPSC_02016(Sf3b5),gene-SPSC_02483(rpp101),gene-SPSC_02552(DBP2),gene-SPSC_02556(Mrto4),gene-SPSC_02557(LIA1),gene-SPSC_02987(DBP3),gene-SPSC_03483(rpc19),gene-SPSC_03511(BMT2),gene-SPSC_03554(nog1),gene-SPSC_03620(rps12),gene-SPSC_03909(R…	gene-SPSC_01246(AOX1),gene-SPSC_01415(AFUA_4G12850),gene-SPSC_03439(PTR2),gene-SPSC_04015(bipA),gene-SPSC_04169(HSC80),gene-SPSC_04608(--),gene-SPSC_04835(FAS1),gene-SPSC_05155(UMS2)
GO:0005575	Cellular Component	GO:0044464	cell part	32	8	gene-SPSC_00043(RCL1),gene-SPSC_00211(rlp24),gene-SPSC_00575(TIM9),gene-SPSC_00740(CCN1),gene-SPSC_00833(RPA12),gene-SPSC_01466(rrp7),gene-SPSC_01543(ROT1),gene-SPSC_02016(Sf3b5),gene-SPSC_02483(rpp101),gene-SPSC_02552(DBP2),gene-SPSC_02556(Mrto4),gene-SPSC_02557(LIA1),gene-SPSC_02987(DBP3),gene-SPSC_03483(rpc19),gene-SPSC_03511(BMT2),gene-SPSC_03554(nog1),gene-SPSC_03620(rps12),gene-SPSC_03909(R…	gene-SPSC_01246(AOX1),gene-SPSC_01415(AFUA_4G12850),gene-SPSC_03439(PTR2),gene-SPSC_04015(bipA),gene-SPSC_04169(HSC80),gene-SPSC_04608(--),gene-SPSC_04835(FAS1),gene-SPSC_05155(UMS2)

## Sheet: CK-vs-TryOHLevel2
GO ID (level1)	GO Term (level1)	GO ID (level2)	GO Term (level2)	number_of_CK-vs-TryOH (up)	number_of_CK-vs-TryOH (down)	Genes_of_CK-vs-TryOH_up	Genes_of_CK-vs-TryOH_down
GO:0008150	Biological Process	GO:0032501	multicellular organismal process	21	8	gene-SPSC_01247(RPL34A),gene-SPSC_01519(rpl37A),gene-SPSC_01524(CTHT_0041970.2),gene-SPSC_01914(RPS13),gene-SPSC_01915(RPS6A),gene-SPSC_02531(SPBC1711.16),gene-SPSC_02830(cpc-2),gene-SPSC_03904(rps1701),gene-SPSC_03909(RPL44),gene-SPSC_03946(rpl3202),gene-SPSC_03983(qcr6),gene-SPSC_04098(rps1801),gene-SPSC_04281(rps20),gene-SPSC_04373(RPL28),gene-SPSC_04374(rpl1001),gene-SPSC_05479(RPL20A),gene-S…	gene-SPSC_01415(AFUA_4G12850),gene-SPSC_01976(fer6),gene-SPSC_02271(afvA),gene-SPSC_02364(TP53I3),gene-SPSC_03164(FUB11),gene-SPSC_04119(PMP3),gene-SPSC_04314(acu-9),gene-SPSC_06015(fahd2)
GO:0008150	Biological Process	GO:0032502	developmental process	26	16	gene-SPSC_00428(phb1),gene-SPSC_01247(RPL34A),gene-SPSC_01519(rpl37A),gene-SPSC_01524(CTHT_0041970.2),gene-SPSC_01914(RPS13),gene-SPSC_01915(RPS6A),gene-SPSC_02531(SPBC1711.16),gene-SPSC_02646(MDH1),gene-SPSC_02830(cpc-2),gene-SPSC_03904(rps1701),gene-SPSC_03909(RPL44),gene-SPSC_03946(rpl3202),gene-SPSC_03983(qcr6),gene-SPSC_04098(rps1801),gene-SPSC_04281(rps20),gene-SPSC_04373(RPL28),gene-SPSC_0…	gene-SPSC_00333(katG),gene-SPSC_00372(sid2),gene-SPSC_01097(svkA),gene-SPSC_01415(AFUA_4G12850),gene-SPSC_01976(fer6),gene-SPSC_02271(afvA),gene-SPSC_02364(TP53I3),gene-SPSC_02711(CHS4),gene-SPSC_02889(EPD2),gene-SPSC_03164(FUB11),gene-SPSC_04119(PMP3),gene-SPSC_04314(acu-9),gene-SPSC_04335(myo2),gene-SPSC_05078(svkA),gene-SPSC_06015(fahd2),gene-SPSC_06387(sod2)
GO:0008150	Biological Process	GO:0044699	single-organism process	186	216	gene-SPSC_00034(niiA),gene-SPSC_00035(NAR1),gene-SPSC_00128(NAPEPLD),gene-SPSC_00141(PFICI_06862),gene-SPSC_00190(gbsA),gene-SPSC_00242(tif211),gene-SPSC_00260(sds22),gene-SPSC_00276(cek1),gene-SPSC_00282(RPL29),gene-SPSC_00364(hsd17b12-a),gene-SPSC_00376(SPCC830.11c),gene-SPSC_00427(OVA7),gene-SPSC_00428(phb1),gene-SPSC_00455(un-4),gene-SPSC_00485(MIA40),gene-SPSC_00575(TIM9),gene-SPSC_00578(ATP…	MSTRG.4924(IST1),gene-SPSC_00150(CTR3),gene-SPSC_00175(MFS2),gene-SPSC_00191(gbsA),gene-SPSC_00197(qutD),gene-SPSC_00199(quiC1),gene-SPSC_00208(FUS6),gene-SPSC_00254(abfB),gene-SPSC_00258(HXT1),gene-SPSC_00329(RTC2),gene-SPSC_00333(katG),gene-SPSC_00335(AO-I),gene-SPSC_00338(PaG_04054),gene-SPSC_00343(NGR_a03290),gene-SPSC_00377(Rv1533),gene-SPSC_00447(UGA4),gene-SPSC_00448(ALTA10),gene-SPSC_0044…
GO:0008150	Biological Process	GO:0002376	immune system process	0	1	--	gene-SPSC_06185(--)
GO:0008150	Biological Process	GO:0022610	biological adhesion	2	0	gene-SPSC_02439(--),gene-SPSC_06653(TEC1)	--
GO:0008150	Biological Process	GO:0008152	metabolic process	284	215	MSTRG.6060(MRPL33),gene-SPSC_00016(--),gene-SPSC_00034(niiA),gene-SPSC_00035(NAR1),gene-SPSC_00036(rpl3),gene-SPSC_00043(RCL1),gene-SPSC_00128(NAPEPLD),gene-SPSC_00141(PFICI_06862),gene-SPSC_00154(--),gene-SPSC_00190(gbsA),gene-SPSC_00202(PUS1),gene-SPSC_00211(rlp24),gene-SPSC_00212(YTH1),gene-SPSC_00228(CYC3),gene-SPSC_00242(tif211),gene-SPSC_00246(nop2),gene-SPSC_00250(--),gene-SPSC_00260(sds22…	MSTRG.4924(IST1),gene-SPSC_00153(exgD),gene-SPSC_00189(pgdA),gene-SPSC_00191(gbsA),gene-SPSC_00199(quiC1),gene-SPSC_00254(abfB),gene-SPSC_00287(HTA1),gene-SPSC_00333(katG),gene-SPSC_00335(AO-I),gene-SPSC_00338(PaG_04054),gene-SPSC_00343(NGR_a03290),gene-SPSC_00372(sid2),gene-SPSC_00377(Rv1533),gene-SPSC_00405(--),gene-SPSC_00448(ALTA10),gene-SPSC_00449(cao1),gene-SPSC_00473(yfmJ),gene-SPSC_00491(…
GO:0008150	Biological Process	GO:0040011	locomotion	0	1	--	gene-SPSC_04411(ENO1)
GO:0008150	Biological Process	GO:0098754	detoxification	1	0	gene-SPSC_03496(hmt2)	--
GO:0008150	Biological Process	GO:0051179	localization	53	64	gene-SPSC_00282(RPL29),gene-SPSC_00455(un-4),gene-SPSC_00485(MIA40),gene-SPSC_00574(eif6),gene-SPSC_00575(TIM9),gene-SPSC_00578(ATP12A),gene-SPSC_00903(pucI),gene-SPSC_00972(STE6),gene-SPSC_01143(--),gene-SPSC_01393(GEM1),gene-SPSC_01562(HSP60),gene-SPSC_01670(mdr2),gene-SPSC_01785(YPR011C),gene-SPSC_01915(RPS6A),gene-SPSC_01941(TIM13),gene-SPSC_01973(tim17),gene-SPSC_01980(TIM8),gene-SPSC_02040(…	MSTRG.4924(IST1),gene-SPSC_00150(CTR3),gene-SPSC_00197(qutD),gene-SPSC_00258(HXT1),gene-SPSC_00381(abcA6),gene-SPSC_00447(UGA4),gene-SPSC_00517(PEX7),gene-SPSC_00759(kha1),gene-SPSC_00795(NPC2),gene-SPSC_00885(MOB1B),gene-SPSC_00915(ATG9),gene-SPSC_00992(VPS68),gene-SPSC_01097(svkA),gene-SPSC_01221(atrF),gene-SPSC_01224(HNM1),gene-SPSC_01233(GIT1),gene-SPSC_01297(orf6),gene-SPSC_01433(PMA1),gene-…
GO:0008150	Biological Process	GO:0051704	multi-organism process	4	7	gene-SPSC_02557(LIA1),gene-SPSC_02830(cpc-2),gene-SPSC_04368(PRM1),gene-SPSC_06653(TEC1)	gene-SPSC_01014(patD),gene-SPSC_02889(EPD2),gene-SPSC_04169(HSC80),gene-SPSC_04411(ENO1),gene-SPSC_04523(esc1),gene-SPSC_05781(SMAC_06893),gene-SPSC_06244(flbA)
GO:0008150	Biological Process	GO:0040007	growth	5	8	gene-SPSC_01543(ROT1),gene-SPSC_02557(LIA1),gene-SPSC_02830(cpc-2),gene-SPSC_04589(IPL1),gene-SPSC_06653(TEC1)	gene-SPSC_01773(psd3),gene-SPSC_02711(CHS4),gene-SPSC_02905(LIP5),gene-SPSC_03231(AMF1),gene-SPSC_04169(HSC80),gene-SPSC_04411(ENO1),gene-SPSC_04772(rot1),gene-SPSC_06030(ppk16)
GO:0008150	Biological Process	GO:0022414	reproductive process	2	9	gene-SPSC_01543(ROT1),gene-SPSC_02830(cpc-2)	gene-SPSC_00333(katG),gene-SPSC_01014(patD),gene-SPSC_01097(svkA),gene-SPSC_01303(CON7),gene-SPSC_02711(CHS4),gene-SPSC_04523(esc1),gene-SPSC_04772(rot1),gene-SPSC_05078(svkA),gene-SPSC_06244(flbA)
GO:0008150	Biological Process	GO:0000003	reproduction	3	9	gene-SPSC_01543(ROT1),gene-SPSC_02830(cpc-2),gene-SPSC_06653(TEC1)	gene-SPSC_00333(katG),gene-SPSC_01014(patD),gene-SPSC_01097(svkA),gene-SPSC_01303(CON7),gene-SPSC_02711(CHS4),gene-SPSC_04523(esc1),gene-SPSC_04772(rot1),gene-SPSC_05078(svkA),gene-SPSC_06244(flbA)
GO:0008150	Biological Process	GO:0071840	cellular component organization or biogenesis	69	26	gene-SPSC_00016(--),gene-SPSC_00036(rpl3),gene-SPSC_00043(RCL1),gene-SPSC_00211(rlp24),gene-SPSC_00242(tif211),gene-SPSC_00246(nop2),gene-SPSC_00376(SPCC830.11c),gene-SPSC_00428(phb1),gene-SPSC_00574(eif6),gene-SPSC_00693(UMAG_12282),gene-SPSC_00713(cbp3),gene-SPSC_00740(CCN1),gene-SPSC_00741(ESF2),gene-SPSC_00832(MDN1),gene-SPSC_01143(--),gene-SPSC_01368(SPBC713.04c),gene-SPSC_01393(GEM1),gene-S…	gene-SPSC_00287(HTA1),gene-SPSC_00288(HTB1),gene-SPSC_00405(--),gene-SPSC_00441(PECS-1.1),gene-SPSC_00885(MOB1B),gene-SPSC_00915(ATG9),gene-SPSC_01097(svkA),gene-SPSC_01274(CBK1),gene-SPSC_01306(HHT2),gene-SPSC_01953(oca2),gene-SPSC_02486(ndc80),gene-SPSC_02510(ATG15),gene-SPSC_02689(--),gene-SPSC_02711(CHS4),gene-SPSC_02889(EPD2),gene-SPSC_02943(Sds),gene-SPSC_03430(rgxA),gene-SPSC_03784(FOXJ3),…
GO:0008150	Biological Process	GO:0023052	signaling	3	7	gene-SPSC_01393(GEM1),gene-SPSC_01805(PRA2),gene-SPSC_02830(cpc-2)	gene-SPSC_00723(kinX),gene-SPSC_02162(chol-2),gene-SPSC_02239(Ralbp1),gene-SPSC_04169(HSC80),gene-SPSC_04523(esc1),gene-SPSC_05484(ypt5),gene-SPSC_06244(flbA)
GO:0008150	Biological Process	GO:0050896	response to stimulus	25	29	gene-SPSC_00212(YTH1),gene-SPSC_00242(tif211),gene-SPSC_00276(cek1),gene-SPSC_00607(PRX1),gene-SPSC_01246(AOX1),gene-SPSC_01393(GEM1),gene-SPSC_01562(HSP60),gene-SPSC_01805(PRA2),gene-SPSC_02439(--),gene-SPSC_02557(LIA1),gene-SPSC_02647(rpl8),gene-SPSC_02820(erg1),gene-SPSC_02830(cpc-2),gene-SPSC_03022(ATJ3),gene-SPSC_03496(hmt2),gene-SPSC_03909(RPL44),gene-SPSC_04373(RPL28),gene-SPSC_04514(ERCC1…	gene-SPSC_00287(HTA1),gene-SPSC_00333(katG),gene-SPSC_00723(kinX),gene-SPSC_00915(ATG9),gene-SPSC_01306(HHT2),gene-SPSC_01320(OsI_04558),gene-SPSC_01415(AFUA_4G12850),gene-SPSC_01773(psd3),gene-SPSC_02162(chol-2),gene-SPSC_02239(Ralbp1),gene-SPSC_02510(ATG15),gene-SPSC_02889(EPD2),gene-SPSC_02905(LIP5),gene-SPSC_03231(AMF1),gene-SPSC_03988(--),gene-SPSC_04015(bipA),gene-SPSC_04104(URBS1),gene-SPS…
GO:0008150	Biological Process	GO:0048518	positive regulation of biological process	4	7	gene-SPSC_00713(cbp3),gene-SPSC_02040(rps2801),gene-SPSC_02830(cpc-2),gene-SPSC_06653(TEC1)	gene-SPSC_00885(MOB1B),gene-SPSC_04169(HSC80),gene-SPSC_04411(ENO1),gene-SPSC_04523(esc1),gene-SPSC_05447(psiR),gene-SPSC_06030(ppk16),gene-SPSC_06244(flbA)
GO:0008150	Biological Process	GO:0048519	negative regulation of biological process	3	3	gene-SPSC_00242(tif211),gene-SPSC_00701(rpl-30),gene-SPSC_01775(--)	gene-SPSC_01953(oca2),gene-SPSC_04169(HSC80),gene-SPSC_06244(flbA)
GO:0008150	Biological Process	GO:0009987	cellular process	227	170	gene-SPSC_00016(--),gene-SPSC_00034(niiA),gene-SPSC_00036(rpl3),gene-SPSC_00043(RCL1),gene-SPSC_00128(NAPEPLD),gene-SPSC_00190(gbsA),gene-SPSC_00202(PUS1),gene-SPSC_00211(rlp24),gene-SPSC_00212(YTH1),gene-SPSC_00228(CYC3),gene-SPSC_00242(tif211),gene-SPSC_00246(nop2),gene-SPSC_00260(sds22),gene-SPSC_00272(fntA),gene-SPSC_00276(cek1),gene-SPSC_00282(RPL29),gene-SPSC_00364(hsd17b12-a),gene-SPSC_003…	gene-SPSC_00175(MFS2),gene-SPSC_00191(gbsA),gene-SPSC_00197(qutD),gene-SPSC_00199(quiC1),gene-SPSC_00208(FUS6),gene-SPSC_00258(HXT1),gene-SPSC_00287(HTA1),gene-SPSC_00288(HTB1),gene-SPSC_00329(RTC2),gene-SPSC_00333(katG),gene-SPSC_00372(sid2),gene-SPSC_00405(--),gene-SPSC_00441(PECS-1.1),gene-SPSC_00448(ALTA10),gene-SPSC_00517(PEX7),gene-SPSC_00620(prlG),gene-SPSC_00723(kinX),gene-SPSC_00759(kha1…
GO:0008150	Biological Process	GO:0050789	regulation of biological process	37	29	gene-SPSC_00211(rlp24),gene-SPSC_00242(tif211),gene-SPSC_00260(sds22),gene-SPSC_00276(cek1),gene-SPSC_00376(SPCC830.11c),gene-SPSC_00417(C34C12.8),gene-SPSC_00428(phb1),gene-SPSC_00494(alcR),gene-SPSC_00543(--),gene-SPSC_00693(UMAG_12282),gene-SPSC_00701(rpl-30),gene-SPSC_00713(cbp3),gene-SPSC_00740(CCN1),gene-SPSC_01080(tif5),gene-SPSC_01393(GEM1),gene-SPSC_01659(--),gene-SPSC_01775(--),gene-SPS…	gene-SPSC_00333(katG),gene-SPSC_00405(--),gene-SPSC_00723(kinX),gene-SPSC_00885(MOB1B),gene-SPSC_01097(svkA),gene-SPSC_01274(CBK1),gene-SPSC_01303(CON7),gene-SPSC_01551(--),gene-SPSC_01653(--),gene-SPSC_01668(--),gene-SPSC_01713(--),gene-SPSC_01953(oca2),gene-SPSC_02162(chol-2),gene-SPSC_02239(Ralbp1),gene-SPSC_02515(cdc25),gene-SPSC_03784(FOXJ3),gene-SPSC_03988(--),gene-SPSC_04104(URBS1),gene-SP…
GO:0008150	Biological Process	GO:0065007	biological regulation	43	31	gene-SPSC_00211(rlp24),gene-SPSC_00242(tif211),gene-SPSC_00260(sds22),gene-SPSC_00276(cek1),gene-SPSC_00376(SPCC830.11c),gene-SPSC_00417(C34C12.8),gene-SPSC_00428(phb1),gene-SPSC_00494(alcR),gene-SPSC_00543(--),gene-SPSC_00607(PRX1),gene-SPSC_00693(UMAG_12282),gene-SPSC_00701(rpl-30),gene-SPSC_00713(cbp3),gene-SPSC_00740(CCN1),gene-SPSC_01080(tif5),gene-SPSC_01393(GEM1),gene-SPSC_01562(HSP60),gen…	gene-SPSC_00333(katG),gene-SPSC_00405(--),gene-SPSC_00723(kinX),gene-SPSC_00885(MOB1B),gene-SPSC_01097(svkA),gene-SPSC_01274(CBK1),gene-SPSC_01303(CON7),gene-SPSC_01551(--),gene-SPSC_01653(--),gene-SPSC_01668(--),gene-SPSC_01713(--),gene-SPSC_01953(oca2),gene-SPSC_02162(chol-2),gene-SPSC_02239(Ralbp1),gene-SPSC_02515(cdc25),gene-SPSC_03784(FOXJ3),gene-SPSC_03988(--),gene-SPSC_04104(URBS1),gene-SP…
GO:0003674	Molecular Function	GO:0005198	structural molecule activity	44	1	gene-SPSC_00036(rpl3),gene-SPSC_00282(RPL29),gene-SPSC_00393(rsm7),gene-SPSC_00454(rplC),gene-SPSC_00458(rpl2301),gene-SPSC_00567(rps2501),gene-SPSC_00622(MRP2),gene-SPSC_00672(RPL26B),gene-SPSC_00691(RPL9B),gene-SPSC_00700(RPL37A),gene-SPSC_00701(rpl-30),gene-SPSC_00862(--),gene-SPSC_01247(RPL34A),gene-SPSC_01311(rps401),gene-SPSC_01480(rpsE),gene-SPSC_01519(rpl37A),gene-SPSC_01524(CTHT_0041970.…	gene-SPSC_05649(RPS27AA)
GO:0003674	Molecular Function	GO:0005215	transporter activity	19	40	gene-SPSC_00575(TIM9),gene-SPSC_00578(ATP12A),gene-SPSC_00972(STE6),gene-SPSC_01670(mdr2),gene-SPSC_01915(RPS6A),gene-SPSC_01941(TIM13),gene-SPSC_01973(tim17),gene-SPSC_01980(TIM8),gene-SPSC_02438(cta3),gene-SPSC_03394(rco-3),gene-SPSC_03732(fer6),gene-SPSC_03983(qcr6),gene-SPSC_04390(prnB),gene-SPSC_05282(qutD),gene-SPSC_05618(GGC1),gene-SPSC_05811(MDR4),gene-SPSC_06048(OPT2),gene-SPSC_06397(--)…	gene-SPSC_00197(qutD),gene-SPSC_00258(HXT1),gene-SPSC_00334(--),gene-SPSC_00447(UGA4),gene-SPSC_00759(kha1),gene-SPSC_00829(BAT1),gene-SPSC_01221(atrF),gene-SPSC_01224(HNM1),gene-SPSC_01233(GIT1),gene-SPSC_01433(PMA1),gene-SPSC_01614(amt1),gene-SPSC_01918(SPAC12G12.12),gene-SPSC_02068(SPCC2H8.02),gene-SPSC_02263(atrF),gene-SPSC_02310(yrhG),gene-SPSC_02325(ZRT2),gene-SPSC_02584(GAP1),gene-SPSC_029…
GO:0003674	Molecular Function	GO:0003824	catalytic activity	177	232	gene-SPSC_00034(niiA),gene-SPSC_00035(NAR1),gene-SPSC_00036(rpl3),gene-SPSC_00043(RCL1),gene-SPSC_00128(NAPEPLD),gene-SPSC_00141(PFICI_06862),gene-SPSC_00154(--),gene-SPSC_00190(gbsA),gene-SPSC_00202(PUS1),gene-SPSC_00228(CYC3),gene-SPSC_00246(nop2),gene-SPSC_00272(fntA),gene-SPSC_00276(cek1),gene-SPSC_00364(hsd17b12-a),gene-SPSC_00368(fech),gene-SPSC_00376(SPCC830.11c),gene-SPSC_00427(OVA7),gene…	MSTRG.4924(IST1),gene-SPSC_00130(DDB_G0275025),gene-SPSC_00153(exgD),gene-SPSC_00189(pgdA),gene-SPSC_00191(gbsA),gene-SPSC_00199(quiC1),gene-SPSC_00209(--),gene-SPSC_00254(abfB),gene-SPSC_00279(amdS),gene-SPSC_00333(katG),gene-SPSC_00335(AO-I),gene-SPSC_00338(PaG_04054),gene-SPSC_00372(sid2),gene-SPSC_00377(Rv1533),gene-SPSC_00380(NIT4B),gene-SPSC_00381(abcA6),gene-SPSC_00441(PECS-1.1),gene-SPSC_…
GO:0003674	Molecular Function	GO:0016209	antioxidant activity	1	2	gene-SPSC_00607(PRX1)	gene-SPSC_00333(katG),gene-SPSC_06530(PMPA)
GO:0003674	Molecular Function	GO:0004871	signal transducer activity	1	1	gene-SPSC_01805(PRA2)	gene-SPSC_02423(--)
GO:0003674	Molecular Function	GO:0060089	molecular transducer activity	3	1	gene-SPSC_00276(cek1),gene-SPSC_01805(PRA2),gene-SPSC_02830(cpc-2)	gene-SPSC_02423(--)
GO:0003674	Molecular Function	GO:0098772	molecular function regulator	3	1	gene-SPSC_00043(RCL1),gene-SPSC_01775(--),gene-SPSC_02830(cpc-2)	gene-SPSC_00885(MOB1B)
GO:0003674	Molecular Function	GO:0001071	nucleic acid binding transcription factor activity	2	0	gene-SPSC_04846(mei4),gene-SPSC_06653(TEC1)	--
GO:0003674	Molecular Function	GO:0005488	binding	164	116	gene-SPSC_00034(niiA),gene-SPSC_00035(NAR1),gene-SPSC_00135(SPAC57A7.12),gene-SPSC_00141(PFICI_06862),gene-SPSC_00202(PUS1),gene-SPSC_00212(YTH1),gene-SPSC_00242(tif211),gene-SPSC_00246(nop2),gene-SPSC_00276(cek1),gene-SPSC_00376(SPCC830.11c),gene-SPSC_00417(C34C12.8),gene-SPSC_00427(OVA7),gene-SPSC_00485(MIA40),gene-SPSC_00494(alcR),gene-SPSC_00543(--),gene-SPSC_00574(eif6),gene-SPSC_00575(TIM9)…	gene-SPSC_00254(abfB),gene-SPSC_00287(HTA1),gene-SPSC_00288(HTB1),gene-SPSC_00333(katG),gene-SPSC_00335(AO-I),gene-SPSC_00372(sid2),gene-SPSC_00381(abcA6),gene-SPSC_00405(--),gene-SPSC_00449(cao1),gene-SPSC_00611(IBR3),gene-SPSC_00723(kinX),gene-SPSC_01014(patD),gene-SPSC_01053(HQD2),gene-SPSC_01064(mug80),gene-SPSC_01097(svkA),gene-SPSC_01221(atrF),gene-SPSC_01261(--),gene-SPSC_01274(CBK1),gene-…
GO:0005575	Cellular Component	GO:0016020	membrane	63	72	gene-SPSC_00128(NAPEPLD),gene-SPSC_00282(RPL29),gene-SPSC_00422(MDV1),gene-SPSC_00428(phb1),gene-SPSC_00485(MIA40),gene-SPSC_00575(TIM9),gene-SPSC_00578(ATP12A),gene-SPSC_00619(COX15),gene-SPSC_00713(cbp3),gene-SPSC_00803(parl),gene-SPSC_00972(STE6),gene-SPSC_01246(AOX1),gene-SPSC_01318(CC-1),gene-SPSC_01393(GEM1),gene-SPSC_01449(MMF1),gene-SPSC_01467(TIM22),gene-SPSC_01543(ROT1),gene-SPSC_01602(…	gene-SPSC_00150(CTR3),gene-SPSC_00197(qutD),gene-SPSC_00258(HXT1),gene-SPSC_00329(RTC2),gene-SPSC_00333(katG),gene-SPSC_00334(--),gene-SPSC_00381(abcA6),gene-SPSC_00447(UGA4),gene-SPSC_00718(YGR266W),gene-SPSC_00759(kha1),gene-SPSC_00829(BAT1),gene-SPSC_00915(ATG9),gene-SPSC_00992(VPS68),gene-SPSC_01097(svkA),gene-SPSC_01221(atrF),gene-SPSC_01224(HNM1),gene-SPSC_01233(GIT1),gene-SPSC_01297(orf6),…
GO:0005575	Cellular Component	GO:0044425	membrane part	44	55	gene-SPSC_00485(MIA40),gene-SPSC_00575(TIM9),gene-SPSC_00578(ATP12A),gene-SPSC_00619(COX15),gene-SPSC_00713(cbp3),gene-SPSC_00972(STE6),gene-SPSC_01246(AOX1),gene-SPSC_01318(CC-1),gene-SPSC_01393(GEM1),gene-SPSC_01449(MMF1),gene-SPSC_01467(TIM22),gene-SPSC_01610(erg25),gene-SPSC_01670(mdr2),gene-SPSC_01785(YPR011C),gene-SPSC_01805(PRA2),gene-SPSC_01915(RPS6A),gene-SPSC_01973(tim17),gene-SPSC_0228…	gene-SPSC_00150(CTR3),gene-SPSC_00197(qutD),gene-SPSC_00258(HXT1),gene-SPSC_00334(--),gene-SPSC_00381(abcA6),gene-SPSC_00447(UGA4),gene-SPSC_00759(kha1),gene-SPSC_00829(BAT1),gene-SPSC_00915(ATG9),gene-SPSC_01221(atrF),gene-SPSC_01224(HNM1),gene-SPSC_01306(HHT2),gene-SPSC_01415(AFUA_4G12850),gene-SPSC_01418(atB),gene-SPSC_01433(PMA1),gene-SPSC_01614(amt1),gene-SPSC_01918(SPAC12G12.12),gene-SPSC_0…
GO:0005575	Cellular Component	GO:0009295	nucleoid	4	1	gene-SPSC_00190(gbsA),gene-SPSC_01562(HSP60),gene-SPSC_04852(MNP1),gene-SPSC_05493(RPO41)	gene-SPSC_00191(gbsA)
GO:0005575	Cellular Component	GO:0032991	macromolecular complex	122	11	MSTRG.6060(MRPL33),gene-SPSC_00036(rpl3),gene-SPSC_00043(RCL1),gene-SPSC_00211(rlp24),gene-SPSC_00212(YTH1),gene-SPSC_00242(tif211),gene-SPSC_00246(nop2),gene-SPSC_00282(RPL29),gene-SPSC_00393(rsm7),gene-SPSC_00454(rplC),gene-SPSC_00458(rpl2301),gene-SPSC_00485(MIA40),gene-SPSC_00567(rps2501),gene-SPSC_00574(eif6),gene-SPSC_00575(TIM9),gene-SPSC_00607(PRX1),gene-SPSC_00618(img1),gene-SPSC_00622(M…	gene-SPSC_00287(HTA1),gene-SPSC_00288(HTB1),gene-SPSC_00405(--),gene-SPSC_00885(MOB1B),gene-SPSC_00992(VPS68),gene-SPSC_01306(HHT2),gene-SPSC_02486(ndc80),gene-SPSC_03976(KIN7E),gene-SPSC_04335(myo2),gene-SPSC_04835(FAS1),gene-SPSC_05649(RPS27AA)
GO:0005575	Cellular Component	GO:0005576	extracellular region	0	1	--	gene-SPSC_03413(MEP)
GO:0005575	Cellular Component	GO:0044421	extracellular region part	0	1	--	gene-SPSC_03413(MEP)
GO:0005575	Cellular Component	GO:0019012	virion	2	0	gene-SPSC_03551(LSM3B),gene-SPSC_05661(GAR1)	--
GO:0005575	Cellular Component	GO:0044423	virion part	2	0	gene-SPSC_03551(LSM3B),gene-SPSC_05661(GAR1)	--
GO:0005575	Cellular Component	GO:0044422	organelle part	88	21	gene-SPSC_00036(rpl3),gene-SPSC_00212(YTH1),gene-SPSC_00228(CYC3),gene-SPSC_00282(RPL29),gene-SPSC_00393(rsm7),gene-SPSC_00417(C34C12.8),gene-SPSC_00422(MDV1),gene-SPSC_00428(phb1),gene-SPSC_00454(rplC),gene-SPSC_00458(rpl2301),gene-SPSC_00485(MIA40),gene-SPSC_00567(rps2501),gene-SPSC_00575(TIM9),gene-SPSC_00622(MRP2),gene-SPSC_00672(RPL26B),gene-SPSC_00691(RPL9B),gene-SPSC_00700(RPL37A),gene-SPS…	gene-SPSC_00287(HTA1),gene-SPSC_00288(HTB1),gene-SPSC_00372(sid2),gene-SPSC_00405(--),gene-SPSC_00795(NPC2),gene-SPSC_00885(MOB1B),gene-SPSC_00915(ATG9),gene-SPSC_00992(VPS68),gene-SPSC_01097(svkA),gene-SPSC_01306(HHT2),gene-SPSC_01415(AFUA_4G12850),gene-SPSC_02486(ndc80),gene-SPSC_02510(ATG15),gene-SPSC_03976(KIN7E),gene-SPSC_04015(bipA),gene-SPSC_04314(acu-9),gene-SPSC_04335(myo2),gene-SPSC_047…
GO:0005575	Cellular Component	GO:0043226	organelle	169	54	MSTRG.6060(MRPL33),gene-SPSC_00016(--),gene-SPSC_00036(rpl3),gene-SPSC_00043(RCL1),gene-SPSC_00128(NAPEPLD),gene-SPSC_00190(gbsA),gene-SPSC_00211(rlp24),gene-SPSC_00212(YTH1),gene-SPSC_00228(CYC3),gene-SPSC_00242(tif211),gene-SPSC_00246(nop2),gene-SPSC_00282(RPL29),gene-SPSC_00368(fech),gene-SPSC_00376(SPCC830.11c),gene-SPSC_00393(rsm7),gene-SPSC_00417(C34C12.8),gene-SPSC_00422(MDV1),gene-SPSC_00…	MSTRG.4924(IST1),gene-SPSC_00191(gbsA),gene-SPSC_00287(HTA1),gene-SPSC_00288(HTB1),gene-SPSC_00372(sid2),gene-SPSC_00405(--),gene-SPSC_00718(YGR266W),gene-SPSC_00795(NPC2),gene-SPSC_00885(MOB1B),gene-SPSC_00915(ATG9),gene-SPSC_00992(VPS68),gene-SPSC_01097(svkA),gene-SPSC_01306(HHT2),gene-SPSC_01415(AFUA_4G12850),gene-SPSC_01551(--),gene-SPSC_01668(--),gene-SPSC_02162(chol-2),gene-SPSC_02486(ndc80…
GO:0005575	Cellular Component	GO:0031974	membrane-enclosed lumen	14	2	gene-SPSC_00212(YTH1),gene-SPSC_00228(CYC3),gene-SPSC_00485(MIA40),gene-SPSC_00833(RPA12),gene-SPSC_01318(CC-1),gene-SPSC_01941(TIM13),gene-SPSC_01991(cox1101),gene-SPSC_02209(rpc10),gene-SPSC_03483(rpc19),gene-SPSC_04450(rpc1),gene-SPSC_04487(NSR1),gene-SPSC_05367(Cox17),gene-SPSC_05487(rpc40),gene-SPSC_05661(GAR1)	gene-SPSC_00795(NPC2),gene-SPSC_04015(bipA)
GO:0005575	Cellular Component	GO:0005623	cell	236	84	MSTRG.6060(MRPL33),gene-SPSC_00016(--),gene-SPSC_00036(rpl3),gene-SPSC_00043(RCL1),gene-SPSC_00128(NAPEPLD),gene-SPSC_00135(SPAC57A7.12),gene-SPSC_00190(gbsA),gene-SPSC_00211(rlp24),gene-SPSC_00212(YTH1),gene-SPSC_00228(CYC3),gene-SPSC_00242(tif211),gene-SPSC_00246(nop2),gene-SPSC_00282(RPL29),gene-SPSC_00368(fech),gene-SPSC_00376(SPCC830.11c),gene-SPSC_00393(rsm7),gene-SPSC_00417(C34C12.8),gene-…	MSTRG.4924(IST1),gene-SPSC_00191(gbsA),gene-SPSC_00287(HTA1),gene-SPSC_00288(HTB1),gene-SPSC_00333(katG),gene-SPSC_00372(sid2),gene-SPSC_00405(--),gene-SPSC_00442(SPBC216.03),gene-SPSC_00448(ALTA10),gene-SPSC_00517(PEX7),gene-SPSC_00601(SPBC21C3.19),gene-SPSC_00718(YGR266W),gene-SPSC_00795(NPC2),gene-SPSC_00885(MOB1B),gene-SPSC_00915(ATG9),gene-SPSC_00940(--),gene-SPSC_00992(VPS68),gene-SPSC_0109…
GO:0005575	Cellular Component	GO:0044464	cell part	236	84	MSTRG.6060(MRPL33),gene-SPSC_00016(--),gene-SPSC_00036(rpl3),gene-SPSC_00043(RCL1),gene-SPSC_00128(NAPEPLD),gene-SPSC_00135(SPAC57A7.12),gene-SPSC_00190(gbsA),gene-SPSC_00211(rlp24),gene-SPSC_00212(YTH1),gene-SPSC_00228(CYC3),gene-SPSC_00242(tif211),gene-SPSC_00246(nop2),gene-SPSC_00282(RPL29),gene-SPSC_00368(fech),gene-SPSC_00376(SPCC830.11c),gene-SPSC_00393(rsm7),gene-SPSC_00417(C34C12.8),gene-…	MSTRG.4924(IST1),gene-SPSC_00191(gbsA),gene-SPSC_00287(HTA1),gene-SPSC_00288(HTB1),gene-SPSC_00333(katG),gene-SPSC_00372(sid2),gene-SPSC_00405(--),gene-SPSC_00442(SPBC216.03),gene-SPSC_00448(ALTA10),gene-SPSC_00517(PEX7),gene-SPSC_00601(SPBC21C3.19),gene-SPSC_00718(YGR266W),gene-SPSC_00795(NPC2),gene-SPSC_00885(MOB1B),gene-SPSC_00915(ATG9),gene-SPSC_00940(--),gene-SPSC_00992(VPS68),gene-SPSC_0109…

## Sheet: CK-vs-TyrOH.Level2
GO ID (level1)	GO Term (level1)	GO ID (level2)	GO Term (level2)	number_of_CK-vs-TyrOH (up)	number_of_CK-vs-TyrOH (down)	Genes_of_CK-vs-TyrOH_up	Genes_of_CK-vs-TyrOH_down
GO:0008150	Biological Process	GO:0044699	single-organism process	35	8	gene-SPSC_00033(crnA),gene-SPSC_00034(niiA),gene-SPSC_00035(NAR1),gene-SPSC_00495(orf6),gene-SPSC_00575(TIM9),gene-SPSC_00611(IBR3),gene-SPSC_00945(mirC),gene-SPSC_01204(pcaC),gene-SPSC_01225(adh1),gene-SPSC_01405(FDD123),gene-SPSC_01543(ROT1),gene-SPSC_01590(LAC2),gene-SPSC_01785(YPR011C),gene-SPSC_01930(uaZ),gene-SPSC_02278(UMAG_00053),gene-SPSC_02391(elo-3),gene-SPSC_02438(cta3),gene-SPSC_0308…	gene-SPSC_00335(AO-I),gene-SPSC_02284(SPCC417.10),gene-SPSC_02616(SPCC417.10),gene-SPSC_04015(bipA),gene-SPSC_04104(URBS1),gene-SPSC_04169(HSC80),gene-SPSC_05665(DUR3),gene-SPSC_06190(BAT1)
GO:0008150	Biological Process	GO:0051179	localization	9	3	gene-SPSC_00033(crnA),gene-SPSC_00575(TIM9),gene-SPSC_01405(FDD123),gene-SPSC_01785(YPR011C),gene-SPSC_02438(cta3),gene-SPSC_03909(RPL44),gene-SPSC_03937(--),gene-SPSC_04436(MFS2),gene-SPSC_04820(FDD123)	gene-SPSC_04015(bipA),gene-SPSC_05665(DUR3),gene-SPSC_06190(BAT1)
GO:0008150	Biological Process	GO:0040007	growth	1	1	gene-SPSC_01543(ROT1)	gene-SPSC_04169(HSC80)
GO:0008150	Biological Process	GO:0008152	metabolic process	42	6	gene-SPSC_00034(niiA),gene-SPSC_00035(NAR1),gene-SPSC_00592(Pks2),gene-SPSC_00611(IBR3),gene-SPSC_00832(MDN1),gene-SPSC_00888(--),gene-SPSC_01204(pcaC),gene-SPSC_01225(adh1),gene-SPSC_01543(ROT1),gene-SPSC_01590(LAC2),gene-SPSC_01930(uaZ),gene-SPSC_02278(UMAG_00053),gene-SPSC_02344(atrR),gene-SPSC_02391(elo-3),gene-SPSC_02438(cta3),gene-SPSC_02483(rpp101),gene-SPSC_02552(DBP2),gene-SPSC_02973(Osc…	gene-SPSC_00335(AO-I),gene-SPSC_02288(pr1),gene-SPSC_04015(bipA),gene-SPSC_04104(URBS1),gene-SPSC_04169(HSC80),gene-SPSC_05074(lap1)
GO:0008150	Biological Process	GO:0048519	negative regulation of biological process	1	1	gene-SPSC_04197(ncb2)	gene-SPSC_04169(HSC80)
GO:0008150	Biological Process	GO:0051704	multi-organism process	0	1	--	gene-SPSC_04169(HSC80)
GO:0008150	Biological Process	GO:0022414	reproductive process	1	0	gene-SPSC_01543(ROT1)	--
GO:0008150	Biological Process	GO:0050896	response to stimulus	3	3	gene-SPSC_03909(RPL44),gene-SPSC_04197(ncb2),gene-SPSC_05661(GAR1)	gene-SPSC_04015(bipA),gene-SPSC_04104(URBS1),gene-SPSC_04169(HSC80)
GO:0008150	Biological Process	GO:0032501	multicellular organismal process	1	0	gene-SPSC_03909(RPL44)	--
GO:0008150	Biological Process	GO:0000003	reproduction	1	0	gene-SPSC_01543(ROT1)	--
GO:0008150	Biological Process	GO:0071840	cellular component organization or biogenesis	7	2	gene-SPSC_00832(MDN1),gene-SPSC_01543(ROT1),gene-SPSC_02552(DBP2),gene-SPSC_03909(RPL44),gene-SPSC_04197(ncb2),gene-SPSC_04487(NSR1),gene-SPSC_05661(GAR1)	gene-SPSC_04015(bipA),gene-SPSC_04169(HSC80)
GO:0008150	Biological Process	GO:0023052	signaling	0	1	--	gene-SPSC_04169(HSC80)
GO:0008150	Biological Process	GO:0048518	positive regulation of biological process	0	1	--	gene-SPSC_04169(HSC80)
GO:0008150	Biological Process	GO:0032502	developmental process	1	0	gene-SPSC_03909(RPL44)	--
GO:0008150	Biological Process	GO:0009987	cellular process	30	7	gene-SPSC_00033(crnA),gene-SPSC_00034(niiA),gene-SPSC_00495(orf6),gene-SPSC_00832(MDN1),gene-SPSC_00945(mirC),gene-SPSC_01225(adh1),gene-SPSC_01543(ROT1),gene-SPSC_01785(YPR011C),gene-SPSC_01930(uaZ),gene-SPSC_02278(UMAG_00053),gene-SPSC_02344(atrR),gene-SPSC_02391(elo-3),gene-SPSC_02438(cta3),gene-SPSC_02483(rpp101),gene-SPSC_02552(DBP2),gene-SPSC_02973(Oscillin),gene-SPSC_03055(Mocs2-1),gene-SP…	gene-SPSC_02284(SPCC417.10),gene-SPSC_02616(SPCC417.10),gene-SPSC_04015(bipA),gene-SPSC_04104(URBS1),gene-SPSC_04169(HSC80),gene-SPSC_05665(DUR3),gene-SPSC_06190(BAT1)
GO:0008150	Biological Process	GO:0050789	regulation of biological process	2	2	gene-SPSC_02344(atrR),gene-SPSC_04197(ncb2)	gene-SPSC_04104(URBS1),gene-SPSC_04169(HSC80)
GO:0008150	Biological Process	GO:0065007	biological regulation	2	2	gene-SPSC_02344(atrR),gene-SPSC_04197(ncb2)	gene-SPSC_04104(URBS1),gene-SPSC_04169(HSC80)
GO:0003674	Molecular Function	GO:0003824	catalytic activity	41	8	gene-SPSC_00034(niiA),gene-SPSC_00035(NAR1),gene-SPSC_00239(CRAT),gene-SPSC_00558(--),gene-SPSC_00592(Pks2),gene-SPSC_00611(IBR3),gene-SPSC_00832(MDN1),gene-SPSC_00888(--),gene-SPSC_01204(pcaC),gene-SPSC_01225(adh1),gene-SPSC_01590(LAC2),gene-SPSC_02092(dapA),gene-SPSC_02278(UMAG_00053),gene-SPSC_02391(elo-3),gene-SPSC_02438(cta3),gene-SPSC_02552(DBP2),gene-SPSC_02973(Oscillin),gene-SPSC_03006(--…	gene-SPSC_00130(DDB_G0275025),gene-SPSC_00335(AO-I),gene-SPSC_01520(ARB_02965),gene-SPSC_02188(sirI),gene-SPSC_03266(Pm20d2),gene-SPSC_04015(bipA),gene-SPSC_04169(HSC80),gene-SPSC_05074(lap1)
GO:0003674	Molecular Function	GO:0005215	transporter activity	3	3	gene-SPSC_00033(crnA),gene-SPSC_00575(TIM9),gene-SPSC_02438(cta3)	gene-SPSC_00334(--),gene-SPSC_05665(DUR3),gene-SPSC_06190(BAT1)
GO:0003674	Molecular Function	GO:0000988	transcription factor activity, protein binding	1	0	gene-SPSC_04197(ncb2)	--
GO:0003674	Molecular Function	GO:0005198	structural molecule activity	2	0	gene-SPSC_03620(rps12),gene-SPSC_03909(RPL44)	--
GO:0003674	Molecular Function	GO:0005488	binding	18	5	gene-SPSC_00034(niiA),gene-SPSC_00035(NAR1),gene-SPSC_00575(TIM9),gene-SPSC_00611(IBR3),gene-SPSC_00832(MDN1),gene-SPSC_01225(adh1),gene-SPSC_01543(ROT1),gene-SPSC_01590(LAC2),gene-SPSC_02344(atrR),gene-SPSC_02438(cta3),gene-SPSC_02552(DBP2),gene-SPSC_03730(fer8),gene-SPSC_04184(--),gene-SPSC_04197(ncb2),gene-SPSC_04479(Acadsb),gene-SPSC_04487(NSR1),gene-SPSC_05661(GAR1),gene-SPSC_06199(CTB5)	gene-SPSC_00335(AO-I),gene-SPSC_04015(bipA),gene-SPSC_04104(URBS1),gene-SPSC_04169(HSC80),gene-SPSC_05074(lap1)
GO:0005575	Cellular Component	GO:0016020	membrane	13	5	gene-SPSC_00033(crnA),gene-SPSC_00575(TIM9),gene-SPSC_01543(ROT1),gene-SPSC_01785(YPR011C),gene-SPSC_02391(elo-3),gene-SPSC_02438(cta3),gene-SPSC_03620(rps12),gene-SPSC_03731(fer7),gene-SPSC_03909(RPL44),gene-SPSC_03935(--),gene-SPSC_03937(--),gene-SPSC_04436(MFS2),gene-SPSC_05571(rcf2)	gene-SPSC_00334(--),gene-SPSC_04015(bipA),gene-SPSC_04169(HSC80),gene-SPSC_05665(DUR3),gene-SPSC_06190(BAT1)
GO:0005575	Cellular Component	GO:0044425	membrane part	10	3	gene-SPSC_00033(crnA),gene-SPSC_00575(TIM9),gene-SPSC_01785(YPR011C),gene-SPSC_02391(elo-3),gene-SPSC_02438(cta3),gene-SPSC_03620(rps12),gene-SPSC_03731(fer7),gene-SPSC_03909(RPL44),gene-SPSC_03935(--),gene-SPSC_05571(rcf2)	gene-SPSC_00334(--),gene-SPSC_05665(DUR3),gene-SPSC_06190(BAT1)
GO:0005575	Cellular Component	GO:0031974	membrane-enclosed lumen	3	1	gene-SPSC_04197(ncb2),gene-SPSC_04487(NSR1),gene-SPSC_05661(GAR1)	gene-SPSC_04015(bipA)
GO:0005575	Cellular Component	GO:0019012	virion	1	0	gene-SPSC_05661(GAR1)	--
GO:0005575	Cellular Component	GO:0044423	virion part	1	0	gene-SPSC_05661(GAR1)	--
GO:0005575	Cellular Component	GO:0044422	organelle part	10	1	gene-SPSC_00575(TIM9),gene-SPSC_00832(MDN1),gene-SPSC_01225(adh1),gene-SPSC_01543(ROT1),gene-SPSC_03620(rps12),gene-SPSC_03909(RPL44),gene-SPSC_04197(ncb2),gene-SPSC_04487(NSR1),gene-SPSC_05661(GAR1),gene-SPSC_06169(UMAG_10065)	gene-SPSC_04015(bipA)
GO:0005575	Cellular Component	GO:0032991	macromolecular complex	8	0	gene-SPSC_00575(TIM9),gene-SPSC_02483(rpp101),gene-SPSC_03620(rps12),gene-SPSC_03909(RPL44),gene-SPSC_04197(ncb2),gene-SPSC_04600(RPS16-2),gene-SPSC_05661(GAR1),gene-SPSC_06622(--)	--
GO:0005575	Cellular Component	GO:0043226	organelle	15	2	gene-SPSC_00575(TIM9),gene-SPSC_00832(MDN1),gene-SPSC_01225(adh1),gene-SPSC_01543(ROT1),gene-SPSC_02344(atrR),gene-SPSC_02552(DBP2),gene-SPSC_03620(rps12),gene-SPSC_03909(RPL44),gene-SPSC_04197(ncb2),gene-SPSC_04487(NSR1),gene-SPSC_04578(POT1),gene-SPSC_04600(RPS16-2),gene-SPSC_05661(GAR1),gene-SPSC_06169(UMAG_10065),gene-SPSC_06622(--)	gene-SPSC_04015(bipA),gene-SPSC_04169(HSC80)
GO:0005575	Cellular Component	GO:0005623	cell	20	2	gene-SPSC_00575(TIM9),gene-SPSC_00832(MDN1),gene-SPSC_01225(adh1),gene-SPSC_01543(ROT1),gene-SPSC_01930(uaZ),gene-SPSC_02222(--),gene-SPSC_02344(atrR),gene-SPSC_02483(rpp101),gene-SPSC_02552(DBP2),gene-SPSC_03620(rps12),gene-SPSC_03909(RPL44),gene-SPSC_04154(Miox),gene-SPSC_04197(ncb2),gene-SPSC_04487(NSR1),gene-SPSC_04578(POT1),gene-SPSC_04600(RPS16-2),gene-SPSC_05661(GAR1),gene-SPSC_06169(UMAG_…	gene-SPSC_04015(bipA),gene-SPSC_04169(HSC80)
GO:0005575	Cellular Component	GO:0044464	cell part	20	2	gene-SPSC_00575(TIM9),gene-SPSC_00832(MDN1),gene-SPSC_01225(adh1),gene-SPSC_01543(ROT1),gene-SPSC_01930(uaZ),gene-SPSC_02222(--),gene-SPSC_02344(atrR),gene-SPSC_02483(rpp101),gene-SPSC_02552(DBP2),gene-SPSC_03620(rps12),gene-SPSC_03909(RPL44),gene-SPSC_04154(Miox),gene-SPSC_04197(ncb2),gene-SPSC_04487(NSR1),gene-SPSC_04578(POT1),gene-SPSC_04600(RPS16-2),gene-SPSC_05661(GAR1),gene-SPSC_06169(UMAG_…	gene-SPSC_04015(bipA),gene-SPSC_04169(HSC80)
