# Supplementary material for: Aminotransferase SsAro8 Regulates Tryptophan Metabolism Essential for Filamentous Growth of Sugarcane Smut Fungus Sporisorium scitamineum
Source: Microbiol Spectr. 2022 Jul 6;10(4):e00570-22. doi: 10.1128/spectrum.00570-22 (PMC9431617; doi:10.1128/spectrum.00570-22)
Supplement: Supplemental file 4 — Supplemental material. Download spectrum.00570-22-s0004.xls, XLS file, 0.1 MB [file spectrum.00570-22-s0004.xls]

## Sheet: CK-vs-PheOH.path
KEGG_A_class	KEGG_B_class	Pathway	CK-vs-PheOH (46)	All (1860)	Pvalue	Qvalue	Pathway ID	Genes	K_IDs
Metabolism	Energy metabolism	Nitrogen metabolism	3	11	0.00203406	0.095601	ko00910	gene-SPSC_00033(crnA);gene-SPSC_00034(niiA);gene-SPSC_00035(NAR1)	K02575+K17877+K10534
Metabolism	Amino acid metabolism	Phenylalanine metabolism	3	17	0.00755296	0.177495	ko00360	gene-SPSC_00199(quiC1);gene-SPSC_00335(AO-I);gene-SPSC_06243(hbdA)	K00457+K00276+K00074
Genetic Information Processing	Folding, sorting and degradation	Protein processing in endoplasmic reticulum	6	80	0.0123802	0.193957	ko04141	gene-SPSC_00130(DDB_G0275025);gene-SPSC_01415(AFUA_4G12850);gene-SPSC_04015(bipA);gene-SPSC_04169(HSC80);gene-SPSC_05155(UMS2);gene-SPSC_05517(hsp16)	K09584+K08054+K09490+K04079+K03283+K13993
Genetic Information Processing	Translation	Ribosome	7	118	0.0233907	0.27484	ko03010	gene-SPSC_00211(rlp24);gene-SPSC_02483(rpp101);gene-SPSC_03620(rps12);gene-SPSC_03909(RPL44);gene-SPSC_04600(RPS16-2);gene-SPSC_04907(rpsQ);gene-SPSC_05721(ALTA5)	K02896+K02942+K02951+K02929+K02959+K02961+K02943
Metabolism	Metabolism of cofactors and vitamins	Ubiquinone and other terpenoid-quinone biosynthesis	2	13	0.0392533	0.332013	ko00130	gene-SPSC_00199(quiC1);gene-SPSC_03460(4cl1)	K00457+K01904
Metabolism	Amino acid metabolism	Valine, leucine and isoleucine biosynthesis	2	15	0.0512169	0.332013	ko00290	gene-SPSC_01595(srr);gene-SPSC_02943(Sds)	K01754+K17989
Metabolism	Amino acid metabolism	Phenylalanine, tyrosine and tryptophan biosynthesis	2	16	0.0576295	0.332013	ko00400	gene-SPSC_00198(aromA);gene-SPSC_02278(UMAG_00053)	K13830+K03786
Metabolism	Amino acid metabolism	Glycine, serine and threonine metabolism	3	37	0.0612155	0.332013	ko00260	gene-SPSC_00335(AO-I);gene-SPSC_01595(srr);gene-SPSC_02943(Sds)	K00276+K01754+K17989
Metabolism	Metabolism of cofactors and vitamins	Folate biosynthesis	2	17	0.0643064	0.332013	ko00790	gene-SPSC_03055(Mocs2-1);gene-SPSC_04825(PHO8)	K03635+K01077
Genetic Information Processing	Translation	Ribosome biogenesis in eukaryotes	4	64	0.070641	0.332013	ko03008	gene-SPSC_00043(RCL1);gene-SPSC_01466(rrp7);gene-SPSC_03554(nog1);gene-SPSC_05661(GAR1)	K11108+K14545+K06943+K11128
Metabolism	Biosynthesis of other secondary metabolites	Monobactam biosynthesis	1	4	0.0953892	0.392913	ko00261	gene-SPSC_02092(dapA)	K01714
Metabolism	Amino acid metabolism	Tyrosine metabolism	2	22	0.101104	0.392913	ko00350	gene-SPSC_00199(quiC1);gene-SPSC_00335(AO-I)	K00457+K00276
Metabolism	Global and overview maps	Biosynthesis of amino acids	5	105	0.113702	0.392913	ko01230	gene-SPSC_00198(aromA);gene-SPSC_01595(srr);gene-SPSC_02092(dapA);gene-SPSC_02278(UMAG_00053);gene-SPSC_02943(Sds)	K13830+K01754+K01714+K03786+K17989
Metabolism	Lipid metabolism	Cutin, suberine and wax biosynthesis	1	5	0.117809	0.392913	ko00073	gene-SPSC_04838(CYP86B1)	K20495
Genetic Information Processing	Transcription	RNA polymerase	2	25	0.125398	0.392913	ko03020	gene-SPSC_00833(RPA12);gene-SPSC_03483(rpc19)	K03000+K03020
Metabolism	Global and overview maps	Fatty acid metabolism	2	31	0.177415	0.44986	ko01212	gene-SPSC_04578(POT1);gene-SPSC_04835(FAS1)	K07513+K00667
Metabolism	Lipid metabolism	Fatty acid biosynthesis	1	8	0.181858	0.44986	ko00061	gene-SPSC_04835(FAS1)	K00667
Metabolism	Lipid metabolism	alpha-Linolenic acid metabolism	1	8	0.181858	0.44986	ko00592	gene-SPSC_04578(POT1)	K07513
Genetic Information Processing	Folding, sorting and degradation	Sulfur relay system	1	8	0.181858	0.44986	ko04122	gene-SPSC_03055(Mocs2-1)	K03635
Metabolism	Lipid metabolism	Fatty acid degradation	2	33	0.195464	0.452497	ko00071	gene-SPSC_04578(POT1);gene-SPSC_04838(CYP86B1)	K07513+K20495
Metabolism	Lipid metabolism	Ether lipid metabolism	1	9	0.202179	0.452497	ko00565	gene-SPSC_03194(paf-2)	K01062
Metabolism	Amino acid metabolism	Lysine biosynthesis	1	11	0.241351	0.493196	ko00300	gene-SPSC_02092(dapA)	K01714
Metabolism	Metabolism of cofactors and vitamins	Thiamine metabolism	1	11	0.241351	0.493196	ko00730	gene-SPSC_04825(PHO8)	K01077
Metabolism	Carbohydrate metabolism	Ascorbate and aldarate metabolism	1	12	0.260225	0.509607	ko00053	gene-SPSC_04154(Miox)	K00469
Metabolism	Metabolism of cofactors and vitamins	One carbon pool by folate	1	13	0.278639	0.516312	ko00670	gene-SPSC_00686(Mtfmt)	K00604
Metabolism	Global and overview maps	Metabolic pathways	22	795	0.28805	0.516312	ko01100	gene-SPSC_00034(niiA);gene-SPSC_00035(NAR1);gene-SPSC_00198(aromA);gene-SPSC_00199(quiC1);gene-SPSC_00335(AO-I);gene-SPSC_00342(SPBC24C6.09c);gene-SPSC_01595(srr);gene-SPSC_02092(dapA);gene-SPSC_02278(UMAG_00053);gene-SPSC_02943(Sds);gene-SPSC_03055(Mocs2-1);gene-SPSC_03194(paf-2);gene-SPSC_03430(rgxA);gene-SPSC_03460(4cl1);gene-SPSC_04154(Miox);gene-SPSC_04578(POT1);gene-SPSC_04825(PHO8);gene-SP…	K17877+K10534+K13830+K00457+K00276+K01621+K01754+K01714+K03786+K17989+K03635+K01062+K01213+K01904+K00469+K07513+K01077+K00667+K20495+K01951+K01182+K00074
Metabolism	Lipid metabolism	Biosynthesis of unsaturated fatty acids	1	14	0.296605	0.516312	ko01040	gene-SPSC_04578(POT1)	K07513
Metabolism	Carbohydrate metabolism	Pentose and glucuronate interconversions	1	15	0.314133	0.527294	ko00040	gene-SPSC_03430(rgxA)	K01213
Environmental Information Processing	Membrane transport	ABC transporters	1	16	0.331233	0.536826	ko02010	gene-SPSC_04836(atrD)	K05658
Genetic Information Processing	Folding, sorting and degradation	Protein export	1	17	0.347916	0.545068	ko03060	gene-SPSC_04015(bipA)	K09490
Metabolism	Carbohydrate metabolism	Galactose metabolism	1	20	0.395559	0.555456	ko00052	gene-SPSC_06044(MAL2)	K01182
Metabolism	Carbohydrate metabolism	Butanoate metabolism	1	20	0.395559	0.555456	ko00650	gene-SPSC_06243(hbdA)	K00074
Metabolism	Global and overview maps	Carbon metabolism	3	92	0.399988	0.555456	ko01200	gene-SPSC_01595(srr);gene-SPSC_02943(Sds);gene-SPSC_06243(hbdA)	K01754+K17989+K00074
Organismal Systems	Aging	Longevity regulating pathway - multiple species	1	21	0.41067	0.555456	ko04213	gene-SPSC_05155(UMS2)	K03283
Genetic Information Processing	Transcription	Spliceosome	3	94	0.413637	0.555456	ko03040	gene-SPSC_02016(Sf3b5);gene-SPSC_02552(DBP2);gene-SPSC_05155(UMS2)	K12832+K12823+K03283
Metabolism	Carbohydrate metabolism	Pentose phosphate pathway	1	23	0.439792	0.558654	ko00030	gene-SPSC_00342(SPBC24C6.09c)	K01621
Metabolism	Metabolism of other amino acids	beta-Alanine metabolism	1	23	0.439792	0.558654	ko00410	gene-SPSC_00335(AO-I)	K00276
Metabolism	Carbohydrate metabolism	Inositol phosphate metabolism	1	27	0.493874	0.610844	ko00562	gene-SPSC_04154(Miox)	K00469
Cellular Processes	Transport and catabolism	Phagosome	1	34	0.576489	0.68006	ko04145	gene-SPSC_01415(AFUA_4G12850)	K08054
Metabolism	Amino acid metabolism	Cysteine and methionine metabolism	1	36	0.597564	0.68006	ko00270	gene-SPSC_02943(Sds)	K17989
Genetic Information Processing	Translation	Aminoacyl-tRNA biosynthesis	1	36	0.597564	0.68006	ko00970	gene-SPSC_00686(Mtfmt)	K00604
Metabolism	Carbohydrate metabolism	Starch and sucrose metabolism	1	37	0.607713	0.68006	ko00500	gene-SPSC_06044(MAL2)	K01182
Metabolism	Global and overview maps	Biosynthesis of secondary metabolites	8	341	0.627293	0.680091	ko01110	gene-SPSC_00198(aromA);gene-SPSC_00335(AO-I);gene-SPSC_01595(srr);gene-SPSC_02092(dapA);gene-SPSC_02278(UMAG_00053);gene-SPSC_02943(Sds);gene-SPSC_03460(4cl1);gene-SPSC_04578(POT1)	K13830+K00276+K01754+K01714+K03786+K17989+K01904+K07513
Metabolism	Amino acid metabolism	Valine, leucine and isoleucine degradation	1	40	0.636681	0.680091	ko00280	gene-SPSC_04578(POT1)	K07513
Metabolism	Nucleotide metabolism	Purine metabolism	1	47	0.696378	0.727328	ko00230	gene-SPSC_05311(GUA1)	K01951
Cellular Processes	Transport and catabolism	Peroxisome	1	55	0.752903	0.76927	ko04146	gene-SPSC_04578(POT1)	K07513
Cellular Processes	Transport and catabolism	Endocytosis	1	68	0.823548	0.823548	ko04144	gene-SPSC_05155(UMS2)	K03283

## Sheet: CK-vs-TryOH.path
KEGG_A_class	KEGG_B_class	Pathway	CK-vs-TryOH (354)	All (1860)	Pvalue	Qvalue	Pathway ID	Genes	K_IDs
Genetic Information Processing	Translation	Ribosome	80	118	1.77744e-33	1.68856e-31	ko03010	gene-SPSC_00036(rpl3);gene-SPSC_00211(rlp24);gene-SPSC_00282(RPL29);gene-SPSC_00393(rsm7);gene-SPSC_00436(RPS8A);gene-SPSC_00454(rplC);gene-SPSC_00458(rpl2301);gene-SPSC_00567(rps2501);gene-SPSC_00618(img1);gene-SPSC_00622(MRP2);gene-SPSC_00672(RPL26B);gene-SPSC_00691(RPL9B);gene-SPSC_00700(RPL37A);gene-SPSC_00701(rpl-30);gene-SPSC_00862(--);gene-SPSC_01247(RPL34A);gene-SPSC_01311(rps401);gene-SP…	K02925+K02896+K02905+K02992+K02995+K02906+K02894+K02975+K02884+K02954+K02898+K02940+K02922+K02908+K02994+K02915+K02987+K02971+K02988+K02921+K02974+K02914+K02889+K02953+K02991+K02918+K02979+K02879+K02890+K02867+K02942+K02936+K02920+K02960+K02907+K02885+K02978+K02931+K02952+K02949+K02951+K02962+K02929+K02912+K02896+K02964+K02969+K02900+K02866+K02895+K02959+K02876+K02956+K02935+K02903+K02961+K02950+…
Genetic Information Processing	Translation	Ribosome biogenesis in eukaryotes	28	64	3.36191e-06	0.000159691	ko03008	gene-SPSC_00016(--);gene-SPSC_00043(RCL1);gene-SPSC_00376(SPCC830.11c);gene-SPSC_00574(eif6);gene-SPSC_00832(MDN1);gene-SPSC_01368(SPBC713.04c);gene-SPSC_01466(rrp7);gene-SPSC_01754(IMP3);gene-SPSC_01869(FCF1);gene-SPSC_02159(rio1);gene-SPSC_02165(bms1);gene-SPSC_02477(UTP4);gene-SPSC_02765(NOP4);gene-SPSC_02869(IMP4);gene-SPSC_02924(UTP5);gene-SPSC_03674(grn1);gene-SPSC_04164(RPP30);gene-SPSC_04…	K14557+K11108+K18532+K03264+K14572+K14558+K14545+K14560+K14566+K07178+K14569+K14548+K14573+K14561+K14546+K14538+K03539+K14544+K14550+K14568+K14553+K14552+K14549+K14554+K14563+K07562+K11128+K14555
Metabolism	Metabolism of other amino acids	beta-Alanine metabolism	13	23	6.29641e-05	0.00199386	ko00410	gene-SPSC_00190(gbsA);gene-SPSC_00191(gbsA);gene-SPSC_00335(AO-I);gene-SPSC_00448(ALTA10);gene-SPSC_00449(cao1);gene-SPSC_02383(fox-2);gene-SPSC_03382(GAD1);gene-SPSC_03752(ACOX1);gene-SPSC_04588(GATA);gene-SPSC_04937(fadB1);gene-SPSC_05029(alh-9);gene-SPSC_06133(ACX1);gene-SPSC_06221(dtxS4)	K00128+K00128+K00276+K00128+K00276+K14729+K01580+K00232+K13524+K07511+K14085+K00232+K01580
Environmental Information Processing	Membrane transport	ABC transporters	10	16	0.000148736	0.00353247	ko02010	gene-SPSC_00381(abcA6);gene-SPSC_00972(STE6);gene-SPSC_01221(atrF);gene-SPSC_01670(mdr2);gene-SPSC_02263(atrF);gene-SPSC_03001(abcB);gene-SPSC_04836(atrD);gene-SPSC_05218(atrF);gene-SPSC_05424(abcd1);gene-SPSC_05811(MDR4)	K05643+K05658+K08712+K05657+K08712+K05665+K05658+K08712+K15628+K05658
Metabolism	Lipid metabolism	Fatty acid degradation	15	33	0.000426809	0.00810937	ko00071	gene-SPSC_00190(gbsA);gene-SPSC_00191(gbsA);gene-SPSC_00448(ALTA10);gene-SPSC_00611(IBR3);gene-SPSC_01189(LACS7);gene-SPSC_03635(GCDH);gene-SPSC_03752(ACOX1);gene-SPSC_04105(ACADM);gene-SPSC_04578(POT1);gene-SPSC_04838(CYP86B1);gene-SPSC_04937(fadB1);gene-SPSC_05029(alh-9);gene-SPSC_05094(lcf1);gene-SPSC_05234(ECI2);gene-SPSC_06133(ACX1)	K00128+K00128+K00128+K00249+K01897+K00252+K00232+K00249+K07513+K20495+K07511+K14085+K01897+K13239+K00232
Metabolism	Global and overview maps	Fatty acid metabolism	14	31	0.000722449	0.0114388	ko01212	gene-SPSC_00364(hsd17b12-a);gene-SPSC_00611(IBR3);gene-SPSC_01189(LACS7);gene-SPSC_02247(Ppt1);gene-SPSC_03078(fabG);gene-SPSC_03259(Scp2);gene-SPSC_03752(ACOX1);gene-SPSC_04105(ACADM);gene-SPSC_04578(POT1);gene-SPSC_04835(FAS1);gene-SPSC_04937(fadB1);gene-SPSC_05094(lcf1);gene-SPSC_06133(ACX1);gene-SPSC_06482(hsdl2)	K10251+K00249+K01897+K01074+K00059+K08764+K00232+K00249+K07513+K00667+K07511+K01897+K00232+K00059
Metabolism	Amino acid metabolism	Phenylalanine metabolism	9	17	0.00170324	0.0231154	ko00360	gene-SPSC_00199(quiC1);gene-SPSC_00279(amdS);gene-SPSC_00333(katG);gene-SPSC_00335(AO-I);gene-SPSC_00449(cao1);gene-SPSC_01520(ARB_02965);gene-SPSC_02305(PAL1);gene-SPSC_03723(phacA);gene-SPSC_04112(quiC1)	K00457+K01426+K03782+K00276+K00276+K01426+K10775+K10437+K00457
Metabolism	Metabolism of cofactors and vitamins	Porphyrin and chlorophyll metabolism	8	17	0.00777574	0.0709575	ko00860	gene-SPSC_00228(CYC3);gene-SPSC_00368(fech);gene-SPSC_00619(COX15);gene-SPSC_00824(CYT2);gene-SPSC_01727(Coprox);gene-SPSC_02051(pbsA);gene-SPSC_04454(hem12);gene-SPSC_04853(alv-1)	K01764+K01772+K02259+K01764+K00228+K21480+K01599+K00643
Metabolism	Amino acid metabolism	Tryptophan metabolism	12	31	0.00805031	0.0709575	ko00380	gene-SPSC_00190(gbsA);gene-SPSC_00191(gbsA);gene-SPSC_00279(amdS);gene-SPSC_00333(katG);gene-SPSC_00448(ALTA10);gene-SPSC_01520(ARB_02965);gene-SPSC_02864(aspC);gene-SPSC_03059(tdiD);gene-SPSC_03635(GCDH);gene-SPSC_04937(fadB1);gene-SPSC_05029(alh-9);gene-SPSC_06023(BNA4)	K00128+K00128+K01426+K03782+K00128+K01426+K00837+K14265+K00252+K07511+K14085+K00486
Metabolism	Lipid metabolism	Fatty acid biosynthesis	5	8	0.00821614	0.0709575	ko00061	gene-SPSC_01189(LACS7);gene-SPSC_03078(fabG);gene-SPSC_04835(FAS1);gene-SPSC_05094(lcf1);gene-SPSC_06482(hsdl2)	K01897+K00059+K00667+K01897+K00059
Metabolism	Metabolism of other amino acids	Taurine and hypotaurine metabolism	5	8	0.00821614	0.0709575	ko00430	gene-SPSC_00341(CNBN1520);gene-SPSC_01703(ggt1);gene-SPSC_03382(GAD1);gene-SPSC_06131(ywrD);gene-SPSC_06221(dtxS4)	K00925+K18592+K01580+K00681+K01580
Cellular Processes	Transport and catabolism	Peroxisome	18	55	0.0100255	0.0793686	ko04146	gene-SPSC_00517(PEX7);gene-SPSC_00593(sodA1);gene-SPSC_01189(LACS7);gene-SPSC_02574(Acot8);gene-SPSC_03179(Ech1);gene-SPSC_03259(Scp2);gene-SPSC_03752(ACOX1);gene-SPSC_04578(POT1);gene-SPSC_04748(PEX1);gene-SPSC_05094(lcf1);gene-SPSC_05234(ECI2);gene-SPSC_05296(srdG);gene-SPSC_05424(abcd1);gene-SPSC_05434(imqH);gene-SPSC_05844(SPS19);gene-SPSC_06054(cefD2);gene-SPSC_06133(ACX1);gene-SPSC_06387(so…	K13341+K04564+K01897+K11992+K12663+K08764+K00232+K07513+K13338+K01897+K13239+K08726+K15628+K00306+K13237+K01796+K00232+K04564
Metabolism	Amino acid metabolism	Tyrosine metabolism	9	22	0.0141815	0.103634	ko00350	gene-SPSC_00199(quiC1);gene-SPSC_00335(AO-I);gene-SPSC_00449(cao1);gene-SPSC_01152(ustQ);gene-SPSC_03722(fah);gene-SPSC_03724(hgo);gene-SPSC_03740(ustQ);gene-SPSC_04112(quiC1);gene-SPSC_04535(--)	K00457+K00276+K00276+K00505+K01555+K00451+K00505+K00457+K00505
Metabolism	Carbohydrate metabolism	Pyruvate metabolism	12	35	0.0229366	0.155641	ko00620	gene-SPSC_00190(gbsA);gene-SPSC_00191(gbsA);gene-SPSC_00341(CNBN1520);gene-SPSC_00448(ALTA10);gene-SPSC_01719(malA);gene-SPSC_01847(lat1);gene-SPSC_02646(MDH1);gene-SPSC_04314(acu-9);gene-SPSC_04841(GRE2);gene-SPSC_05029(alh-9);gene-SPSC_05592(SPAPB1A11.03);gene-SPSC_05827(PCK1)	K00128+K00128+K00925+K00128+K00029+K00627+K00026+K01638+K17741+K14085+K00467+K01610
Metabolism	Metabolism of other amino acids	Cyanoamino acid metabolism	4	8	0.0474569	0.266631	ko00460	gene-SPSC_01703(ggt1);gene-SPSC_02695(bglL);gene-SPSC_05333(bglG);gene-SPSC_06131(ywrD)	K18592+K01188+K05349+K00681
Genetic Information Processing	Folding, sorting and degradation	Sulfur relay system	4	8	0.0474569	0.266631	ko04122	gene-SPSC_01740(--);gene-SPSC_04739(NCS6);gene-SPSC_06111(URM1);gene-SPSC_06530(PMPA)	K14169+K14168+K12161+K14171
Metabolism	Lipid metabolism	Cutin, suberine and wax biosynthesis	3	5	0.0505195	0.266631	ko00073	gene-SPSC_01264(PXG2);gene-SPSC_03123(CYP86A7);gene-SPSC_04838(CYP86B1)	K17991+K15402+K20495
Metabolism	Lipid metabolism	Arachidonic acid metabolism	3	5	0.0505195	0.266631	ko00590	gene-SPSC_01703(ggt1);gene-SPSC_03071(CBR1);gene-SPSC_05296(srdG)	K18592+K00079+K08726
Metabolism	Carbohydrate metabolism	Ascorbate and aldarate metabolism	5	12	0.0597838	0.295283	ko00053	gene-SPSC_00190(gbsA);gene-SPSC_00191(gbsA);gene-SPSC_00448(ALTA10);gene-SPSC_04154(Miox);gene-SPSC_05029(alh-9)	K00128+K00128+K00128+K00469+K14085
Metabolism	Amino acid metabolism	Valine, leucine and isoleucine degradation	12	40	0.0621649	0.295283	ko00280	gene-SPSC_00190(gbsA);gene-SPSC_00191(gbsA);gene-SPSC_00448(ALTA10);gene-SPSC_00611(IBR3);gene-SPSC_02347(BAT1);gene-SPSC_04105(ACADM);gene-SPSC_04578(POT1);gene-SPSC_04588(GATA);gene-SPSC_04937(fadB1);gene-SPSC_05029(alh-9);gene-SPSC_05828(aacs);gene-SPSC_06669(Mccc2)	K00128+K00128+K00128+K00249+K00826+K00249+K07513+K13524+K07511+K14085+K01907+K01969
Metabolism	Metabolism of cofactors and vitamins	Ubiquinone and other terpenoid-quinone biosynthesis	5	13	0.0825033	0.373229	ko00130	gene-SPSC_00199(quiC1);gene-SPSC_01013(4CL2);gene-SPSC_03460(4cl1);gene-SPSC_04112(quiC1);gene-SPSC_04580(coq5)	K00457+K01904+K01904+K00457+K06127
Environmental Information Processing	Signal transduction	Hippo signaling pathway - multiple species	3	6	0.087025	0.37579	ko04392	gene-SPSC_00372(sid2);gene-SPSC_00885(MOB1B);gene-SPSC_06653(TEC1)	K06684+K06685+K09448
Metabolism	Lipid metabolism	Biosynthesis of unsaturated fatty acids	5	14	0.109119	0.45071	ko01040	gene-SPSC_00364(hsd17b12-a);gene-SPSC_03259(Scp2);gene-SPSC_03752(ACOX1);gene-SPSC_04578(POT1);gene-SPSC_06133(ACX1)	K10251+K08764+K00232+K07513+K00232
Metabolism	Carbohydrate metabolism	Pentose and glucuronate interconversions	5	15	0.139337	0.551542	ko00040	gene-SPSC_01530(pgaB);gene-SPSC_02339(ARD);gene-SPSC_02664(ladA);gene-SPSC_03430(rgxA);gene-SPSC_05372(ARI)	K01184+K17738+K00008+K01213+K18107
Metabolism	Carbohydrate metabolism	Starch and sucrose metabolism	10	37	0.14928	0.559156	ko00500	gene-SPSC_00153(exgD);gene-SPSC_01275(agl1);gene-SPSC_01712(amyS);gene-SPSC_02695(bglL);gene-SPSC_03216(INV);gene-SPSC_03694(ARB_02077);gene-SPSC_03895(XOG1);gene-SPSC_05295(GLAA);gene-SPSC_05333(bglG);gene-SPSC_06332(btgC)	K01210+K01187+K01176+K01188+K01193+K01210+K01210+K01178+K05349+K01210
Metabolism	Carbohydrate metabolism	Fructose and mannose metabolism	6	20	0.164177	0.559156	ko00051	gene-SPSC_01320(OsI_04558);gene-SPSC_01409(FBP26);gene-SPSC_02203(mtdH);gene-SPSC_02664(ladA);gene-SPSC_05219(YALI0B16192g);gene-SPSC_05227(MAN2)	K03841+K19029+K17742+K00008+K17742+K19355
Metabolism	Biosynthesis of other secondary metabolites	Monobactam biosynthesis	2	4	0.165947	0.559156	ko00261	gene-SPSC_02092(dapA);gene-SPSC_05800(MET3)	K01714+K00958
Metabolism	Lipid metabolism	Fatty acid elongation	3	8	0.181792	0.559156	ko00062	gene-SPSC_00364(hsd17b12-a);gene-SPSC_02247(Ppt1);gene-SPSC_04937(fadB1)	K10251+K01074+K07511
Metabolism	Lipid metabolism	alpha-Linolenic acid metabolism	3	8	0.181792	0.559156	ko00592	gene-SPSC_03752(ACOX1);gene-SPSC_04578(POT1);gene-SPSC_06133(ACX1)	K00232+K07513+K00232
Metabolism	Carbohydrate metabolism	Propanoate metabolism	7	25	0.182462	0.559156	ko00640	gene-SPSC_00341(CNBN1520);gene-SPSC_02383(fox-2);gene-SPSC_03752(ACOX1);gene-SPSC_04588(GATA);gene-SPSC_04841(GRE2);gene-SPSC_04937(fadB1);gene-SPSC_06133(ACX1)	K00925+K14729+K00232+K13524+K17741+K07511+K00232
Genetic Information Processing	Transcription	RNA polymerase	7	25	0.182462	0.559156	ko03020	gene-SPSC_00833(RPA12);gene-SPSC_02209(rpc10);gene-SPSC_03483(rpc19);gene-SPSC_03666(rpa43);gene-SPSC_04450(rpc1);gene-SPSC_05487(rpc40);gene-SPSC_06507(--)	K03000+K03009+K03020+K03004+K03018+K03027+K14721
Metabolism	Amino acid metabolism	Lysine degradation	7	26	0.211527	0.62797	ko00310	gene-SPSC_00190(gbsA);gene-SPSC_00191(gbsA);gene-SPSC_00448(ALTA10);gene-SPSC_03635(GCDH);gene-SPSC_04937(fadB1);gene-SPSC_05029(alh-9);gene-SPSC_05434(imqH)	K00128+K00128+K00128+K00252+K07511+K14085+K00306
Metabolism	Amino acid metabolism	Histidine metabolism	5	18	0.247152	0.711499	ko00340	gene-SPSC_00190(gbsA);gene-SPSC_00191(gbsA);gene-SPSC_00448(ALTA10);gene-SPSC_04817(egt-2);gene-SPSC_05029(alh-9)	K00128+K00128+K00128+K20247+K14085
Metabolism	Carbohydrate metabolism	Glycolysis / Gluconeogenesis	9	38	0.288207	0.805285	ko00010	gene-SPSC_00190(gbsA);gene-SPSC_00191(gbsA);gene-SPSC_00448(ALTA10);gene-SPSC_01320(OsI_04558);gene-SPSC_01847(lat1);gene-SPSC_03011(YMR099C);gene-SPSC_04411(ENO1);gene-SPSC_05029(alh-9);gene-SPSC_05827(PCK1)	K00128+K00128+K00128+K03841+K00627+K01792+K01689+K14085+K01610
Metabolism	Metabolism of cofactors and vitamins	Biotin metabolism	2	6	0.320836	0.847713	ko00780	gene-SPSC_03078(fabG);gene-SPSC_06482(hsdl2)	K00059+K00059
Metabolism	Carbohydrate metabolism	Butanoate metabolism	5	20	0.328009	0.847713	ko00650	gene-SPSC_03382(GAD1);gene-SPSC_04588(GATA);gene-SPSC_04937(fadB1);gene-SPSC_05828(aacs);gene-SPSC_06221(dtxS4)	K01580+K13524+K07511+K01907+K01580
Metabolism	Metabolism of terpenoids and polyketides	Carotenoid biosynthesis	1	2	0.344505	0.847713	ko00906	gene-SPSC_04728(carB)	K15745
Metabolism	Metabolism of terpenoids and polyketides	Sesquiterpenoid and triterpenoid biosynthesis	1	2	0.344505	0.847713	ko00909	gene-SPSC_02820(erg1)	K00511
Metabolism	Energy metabolism	Nitrogen metabolism	3	11	0.350396	0.847713	ko00910	gene-SPSC_00034(niiA);gene-SPSC_00035(NAR1);gene-SPSC_02435(SPBP8B7.05c)	K17877+K10534+K01673
Metabolism	Energy metabolism	Methane metabolism	4	16	0.363035	0.847713	ko00680	gene-SPSC_00341(CNBN1520);gene-SPSC_01320(OsI_04558);gene-SPSC_04411(ENO1);gene-SPSC_05867(fdh)	K00925+K03841+K01689+K00122
Organismal Systems	Aging	Longevity regulating pathway - multiple species	5	21	0.369495	0.847713	ko04213	gene-SPSC_00135(SPAC57A7.12);gene-SPSC_00276(cek1);gene-SPSC_00593(sodA1);gene-SPSC_05155(UMS2);gene-SPSC_06387(sod2)	K03283+K12767+K04564+K03283+K04564
Metabolism	Amino acid metabolism	Arginine and proline metabolism	7	31	0.374806	0.847713	ko00330	gene-SPSC_00190(gbsA);gene-SPSC_00191(gbsA);gene-SPSC_00279(amdS);gene-SPSC_00448(ALTA10);gene-SPSC_01520(ARB_02965);gene-SPSC_05029(alh-9);gene-SPSC_05757(gaaC)	K00128+K00128+K01426+K00128+K01426+K14085+K18123
Metabolism	Global and overview maps	Carbon metabolism	19	92	0.384726	0.847713	ko01200	gene-SPSC_00341(CNBN1520);gene-SPSC_01320(OsI_04558);gene-SPSC_01595(srr);gene-SPSC_01719(malA);gene-SPSC_01847(lat1);gene-SPSC_02383(fox-2);gene-SPSC_02646(MDH1);gene-SPSC_02943(Sds);gene-SPSC_03752(ACOX1);gene-SPSC_04314(acu-9);gene-SPSC_04411(ENO1);gene-SPSC_04642(ACU-7);gene-SPSC_04784(RKI1);gene-SPSC_04804(TAL1);gene-SPSC_04937(fadB1);gene-SPSC_04944(TKT);gene-SPSC_05827(PCK1);gene-SPSC_0586…	K00925+K03841+K01754+K00029+K00627+K14729+K00026+K17989+K00232+K01638+K01689+K01637+K01807+K00616+K07511+K00615+K01610+K00122+K00232
Metabolism	Glycan biosynthesis and metabolism	Other types of O-glycan biosynthesis	2	7	0.396604	0.847713	ko00514	gene-SPSC_03077(omh2);gene-SPSC_05847(--)	K10967+K13667
Metabolism	Amino acid metabolism	Glycine, serine and threonine metabolism	8	37	0.407428	0.847713	ko00260	gene-SPSC_00335(AO-I);gene-SPSC_00449(cao1);gene-SPSC_01595(srr);gene-SPSC_02943(Sds);gene-SPSC_04290(patE);gene-SPSC_04853(alv-1);gene-SPSC_05029(alh-9);gene-SPSC_05434(imqH)	K00276+K00276+K01754+K17989+K00108+K00643+K14085+K00306
Metabolism	Metabolism of cofactors and vitamins	Folate biosynthesis	4	17	0.410471	0.847713	ko00790	gene-SPSC_00025(--);gene-SPSC_03071(CBR1);gene-SPSC_03114(pld);gene-SPSC_04825(PHO8)	K01113+K00079+K01113+K01077
Metabolism	Global and overview maps	Metabolic pathways	153	795	0.442655	0.885719	ko01100	gene-SPSC_00025(--);gene-SPSC_00034(niiA);gene-SPSC_00035(NAR1);gene-SPSC_00153(exgD);gene-SPSC_00190(gbsA);gene-SPSC_00191(gbsA);gene-SPSC_00199(quiC1);gene-SPSC_00254(abfB);gene-SPSC_00279(amdS);gene-SPSC_00333(katG);gene-SPSC_00335(AO-I);gene-SPSC_00341(CNBN1520);gene-SPSC_00364(hsd17b12-a);gene-SPSC_00368(fech);gene-SPSC_00376(SPCC830.11c);gene-SPSC_00448(ALTA10);gene-SPSC_00449(cao1);gene-SP…	K01113+K17877+K10534+K01210+K00128+K00128+K00457+K20844+K01426+K03782+K00276+K00925+K10251+K01772+K18532+K00128+K00276+K11541+K01114+K00249+K02259+K05824+K00799+K01904+K00505+K01897+K01187+K03841+K19029+K01535+K01426+K01184+K01754+K07750+K00799+K18592+K01176+K00029+K00228+K00627+K01452+K02258+K00077+K21480+K11788+K01714+K00551+K17742+K01074+K10775+K17738+K00826+K14729+K01673+K17900+K11992+K09831+…
Metabolism	Lipid metabolism	Glycerolipid metabolism	6	28	0.447521	0.885719	ko00561	gene-SPSC_00190(gbsA);gene-SPSC_00191(gbsA);gene-SPSC_00448(ALTA10);gene-SPSC_02510(ATG15);gene-SPSC_03378(CST26);gene-SPSC_05029(alh-9)	K00128+K00128+K00128+K17900+K13513+K14085
Metabolism	Global and overview maps	Biosynthesis of secondary metabolites	66	341	0.459586	0.891033	ko01110	gene-SPSC_00190(gbsA);gene-SPSC_00191(gbsA);gene-SPSC_00272(fntA);gene-SPSC_00333(katG);gene-SPSC_00335(AO-I);gene-SPSC_00364(hsd17b12-a);gene-SPSC_00368(fech);gene-SPSC_00376(SPCC830.11c);gene-SPSC_00448(ALTA10);gene-SPSC_00449(cao1);gene-SPSC_00560(plcN);gene-SPSC_00611(IBR3);gene-SPSC_00619(COX15);gene-SPSC_00655(lys12);gene-SPSC_01013(4CL2);gene-SPSC_01152(ustQ);gene-SPSC_01275(agl1);gene-SPS…	K00128+K00128+K05955+K03782+K00276+K10251+K01772+K18532+K00128+K00276+K01114+K00249+K02259+K05824+K01904+K00505+K01187+K03841+K01754+K07750+K01176+K00228+K00627+K00077+K21480+K11788+K01714+K00551+K10775+K00826+K09831+K00026+K01188+K00511+K00111+K17989+K01792+K00059+K01193+K13513+K01580+K01904+K00252+K00505+K00232+K00249+K01638+K01689+K01599+K00505+K07513+K06127+K01637+K15745+K01807+K00616+K00643+…
Metabolism	Lipid metabolism	Glycerophospholipid metabolism	7	35	0.510334	0.969635	ko00564	gene-SPSC_00560(plcN);gene-SPSC_02162(chol-2);gene-SPSC_02867(GPD2);gene-SPSC_02958(--);gene-SPSC_03378(CST26);gene-SPSC_03806(--);gene-SPSC_04688(Ache)	K01114+K00551+K00111+K01094+K13513+K13621+K01049
Metabolism	Lipid metabolism	Ether lipid metabolism	2	9	0.534488	0.983504	ko00565	gene-SPSC_00560(plcN);gene-SPSC_03194(paf-2)	K01114+K01062
Genetic Information Processing	Translation	Aminoacyl-tRNA biosynthesis	7	36	0.542853	0.983504	ko00970	gene-SPSC_00427(OVA7);gene-SPSC_03173(dps1);gene-SPSC_03476(MSF1);gene-SPSC_05176(ths1);gene-SPSC_05593(UMAG_04505);gene-SPSC_05699(asnS);gene-SPSC_06323(ileS)	K01875+K01876+K01889+K01868+K02433+K01893+K01870
Metabolism	Carbohydrate metabolism	Amino sugar and nucleotide sugar metabolism	8	42	0.562428	0.983504	ko00520	gene-SPSC_00254(abfB);gene-SPSC_01893(CNAG_01239);gene-SPSC_02711(CHS4);gene-SPSC_02724(CHS3);gene-SPSC_02970(amdhd2);gene-SPSC_02973(Oscillin);gene-SPSC_03088(abfA);gene-SPSC_04664(chiB)	K20844+K01452+K00698+K00698+K01443+K02564+K01209+K01183
Metabolism	Amino acid metabolism	Valine, leucine and isoleucine biosynthesis	3	15	0.565519	0.983504	ko00290	gene-SPSC_01595(srr);gene-SPSC_02347(BAT1);gene-SPSC_02943(Sds)	K01754+K00826+K17989
Metabolism	Metabolism of other amino acids	Glutathione metabolism	5	26	0.569397	0.983504	ko00480	gene-SPSC_00806(--);gene-SPSC_01653(--);gene-SPSC_01703(ggt1);gene-SPSC_06014(SMU_1296);gene-SPSC_06131(ywrD)	K00799+K00799+K18592+K00799+K00681
Metabolism	Carbohydrate metabolism	Glyoxylate and dicarboxylate metabolism	5	28	0.639895	0.999997	ko00630	gene-SPSC_02646(MDH1);gene-SPSC_04314(acu-9);gene-SPSC_04642(ACU-7);gene-SPSC_05757(gaaC);gene-SPSC_05867(fdh)	K00026+K01638+K01637+K18123+K00122
Metabolism	Amino acid metabolism	Lysine biosynthesis	2	11	0.649201	0.999997	ko00300	gene-SPSC_00655(lys12);gene-SPSC_02092(dapA)	K05824+K01714
Metabolism	Lipid metabolism	Steroid biosynthesis	3	17	0.655483	0.999997	ko00100	gene-SPSC_01610(erg25);gene-SPSC_02591(erg5);gene-SPSC_02820(erg1)	K07750+K09831+K00511
Metabolism	Energy metabolism	Sulfur metabolism	3	17	0.655483	0.999997	ko00920	gene-SPSC_03496(hmt2);gene-SPSC_05800(MET3);gene-SPSC_06557(sir1)	K22470+K00958+K00381
Genetic Information Processing	Folding, sorting and degradation	Protein export	3	17	0.655483	0.999997	ko03060	gene-SPSC_04015(bipA);gene-SPSC_05455(Oxa1l);gene-SPSC_05961(At3g05230)	K09490+K03217+K12948
Metabolism	Carbohydrate metabolism	Pentose phosphate pathway	4	23	0.663719	0.999997	ko00030	gene-SPSC_01320(OsI_04558);gene-SPSC_04784(RKI1);gene-SPSC_04804(TAL1);gene-SPSC_04944(TKT)	K03841+K01807+K00616+K00615
Metabolism	Metabolism of other amino acids	Selenocompound metabolism	1	8	0.815942	0.999997	ko00450	gene-SPSC_05800(MET3)	K00958
Metabolism	Amino acid metabolism	Cysteine and methionine metabolism	5	36	0.844048	0.999997	ko00270	gene-SPSC_02347(BAT1);gene-SPSC_02646(MDH1);gene-SPSC_02864(aspC);gene-SPSC_02943(Sds);gene-SPSC_03323(DNMT)	K00826+K00026+K00837+K17989+K00558
Metabolism	Amino acid metabolism	Alanine, aspartate and glutamate metabolism	4	30	0.851519	0.999997	ko00250	gene-SPSC_00469(pyrABCN);gene-SPSC_03382(GAD1);gene-SPSC_04588(GATA);gene-SPSC_06221(dtxS4)	K11541+K01580+K13524+K01580
Genetic Information Processing	Folding, sorting and degradation	RNA degradation	7	49	0.852581	0.999997	ko03018	gene-SPSC_01562(HSP60);gene-SPSC_02712(--);gene-SPSC_03508(AN6010);gene-SPSC_03551(LSM3B);gene-SPSC_04026(RRP45);gene-SPSC_04212(EXOSC5);gene-SPSC_04411(ENO1)	K04077+K12597+K04043+K12622+K03678+K12590+K01689
Metabolism	Lipid metabolism	Sphingolipid metabolism	2	17	0.863187	0.999997	ko00600	gene-SPSC_02608(NCER1);gene-SPSC_03206(Smpd1)	K12349+K12350
Metabolism	Metabolism of cofactors and vitamins	Pantothenate and CoA biosynthesis	2	17	0.863187	0.999997	ko00770	gene-SPSC_02007(PAN5);gene-SPSC_02347(BAT1)	K00077+K00826
Metabolism	Carbohydrate metabolism	Citrate cycle (TCA cycle)	3	26	0.898062	0.999997	ko00020	gene-SPSC_01847(lat1);gene-SPSC_02646(MDH1);gene-SPSC_05827(PCK1)	K00627+K00026+K01610
Metabolism	Metabolism of cofactors and vitamins	Thiamine metabolism	1	11	0.902635	0.999997	ko00730	gene-SPSC_04825(PHO8)	K01077
Metabolism	Carbohydrate metabolism	Galactose metabolism	2	20	0.917539	0.999997	ko00052	gene-SPSC_01275(agl1);gene-SPSC_03216(INV)	K01187+K01193
Genetic Information Processing	Folding, sorting and degradation	Protein processing in endoplasmic reticulum	11	80	0.920198	0.999997	ko04141	gene-SPSC_00130(DDB_G0275025);gene-SPSC_00135(SPAC57A7.12);gene-SPSC_00242(tif211);gene-SPSC_01415(AFUA_4G12850);gene-SPSC_02818(SPAC9E9.04);gene-SPSC_03022(ATJ3);gene-SPSC_03256(mns1B);gene-SPSC_04015(bipA);gene-SPSC_04169(HSC80);gene-SPSC_05155(UMS2);gene-SPSC_05439(ARB_02626)	K09584+K03283+K03237+K08054+K14009+K09503+K01230+K09490+K04079+K03283+K09580
Metabolism	Nucleotide metabolism	Pyrimidine metabolism	3	28	0.92443	0.999997	ko00240	gene-SPSC_00469(pyrABCN);gene-SPSC_03184(CDA);gene-SPSC_04017(rihA)	K11541+K01489+K01240
Metabolism	Glycan biosynthesis and metabolism	N-Glycan biosynthesis	3	29	0.935131	0.999997	ko00510	gene-SPSC_03256(mns1B);gene-SPSC_04822(DOLPP1);gene-SPSC_05042(ALG7)	K01230+K07252+K01001
Metabolism	Nucleotide metabolism	Purine metabolism	5	47	0.961247	0.999997	ko00230	gene-SPSC_00376(SPCC830.11c);gene-SPSC_02081(ADE1);gene-SPSC_05311(GUA1);gene-SPSC_05800(MET3);gene-SPSC_06638(GUK1)	K18532+K11788+K01951+K00958+K00942
Cellular Processes	Transport and catabolism	Mitophagy - yeast	2	26	0.971404	0.999997	ko04139	gene-SPSC_04774(mdm28);gene-SPSC_06503(--)	K17800+K17800
Metabolism	Glycan biosynthesis and metabolism	Glycosylphosphatidylinositol(GPI)-anchor biosynthesis	1	17	0.972849	0.999997	ko00563	gene-SPSC_05938(gpi3)	K03857
Metabolism	Metabolism of terpenoids and polyketides	Terpenoid backbone biosynthesis	1	17	0.972849	0.999997	ko00900	gene-SPSC_00272(fntA)	K05955
Metabolism	Carbohydrate metabolism	Inositol phosphate metabolism	2	27	0.976145	0.999997	ko00562	gene-SPSC_00560(plcN);gene-SPSC_04154(Miox)	K01114+K00469
Metabolism	Glycan biosynthesis and metabolism	Various types of N-glycan biosynthesis	1	19	0.98228	0.999997	ko00513	gene-SPSC_03256(mns1B)	K01230
Metabolism	Metabolism of cofactors and vitamins	Nicotinate and nicotinamide metabolism	1	19	0.98228	0.999997	ko00760	gene-SPSC_04017(rihA)	K01240
Cellular Processes	Transport and catabolism	Autophagy - other eukaryotes	1	19	0.98228	0.999997	ko04136	gene-SPSC_00915(ATG9)	K17907
Cellular Processes	Cell growth and death	Meiosis - yeast	6	60	0.982581	0.999997	ko04113	gene-SPSC_00258(HXT1);gene-SPSC_00276(cek1);gene-SPSC_01245(--);gene-SPSC_03221(--);gene-SPSC_04889(ecdD);gene-SPSC_06136(RAG1)	K08139+K12767+K12769+K03363+K08139+K08139
Environmental Information Processing	Signal transduction	MAPK signaling pathway - yeast	6	61	0.984827	0.999997	ko04011	gene-SPSC_01713(--);gene-SPSC_01805(PRA2);gene-SPSC_02515(cdc25);gene-SPSC_04841(GRE2);gene-SPSC_06244(flbA);gene-SPSC_06653(TEC1)	K11215+K04627+K02555+K17741+K19838+K09448
Cellular Processes	Transport and catabolism	Autophagy - yeast	6	61	0.984827	0.999997	ko04138	gene-SPSC_00242(tif211);gene-SPSC_00276(cek1);gene-SPSC_00915(ATG9);gene-SPSC_00937(alp2);gene-SPSC_02510(ATG15);gene-SPSC_04987(APR1)	K03237+K12767+K17907+K01336+K17900+K01381
Metabolism	Global and overview maps	2-Oxocarboxylic acid metabolism	2	30	0.986244	0.999997	ko01210	gene-SPSC_00655(lys12);gene-SPSC_02347(BAT1)	K05824+K00826
Cellular Processes	Transport and catabolism	Phagosome	2	34	0.993486	0.999997	ko04145	gene-SPSC_01415(AFUA_4G12850);gene-SPSC_05484(ypt5)	K08054+K07889
Cellular Processes	Transport and catabolism	Endocytosis	6	68	0.99442	0.999997	ko04144	gene-SPSC_00135(SPAC57A7.12);gene-SPSC_01108(EDE1);gene-SPSC_04213(apm2);gene-SPSC_05155(UMS2);gene-SPSC_05484(ypt5);MSTRG.4924(IST1)	K03283+K12472+K11826+K03283+K07889+K19476
Genetic Information Processing	Replication and repair	Nucleotide excision repair	2	37	0.996314	0.999997	ko03420	gene-SPSC_04514(ERCC1);gene-SPSC_04983(rhp42)	K10849+K10838
Metabolism	Energy metabolism	Oxidative phosphorylation	6	73	0.997358	0.999997	ko00190	gene-SPSC_00619(COX15);gene-SPSC_01433(PMA1);gene-SPSC_01991(cox1101);gene-SPSC_03983(qcr6);gene-SPSC_05367(Cox17);gene-SPSC_06397(--)	K02259+K01535+K02258+K00416+K02260+K01549
Genetic Information Processing	Folding, sorting and degradation	Ubiquitin mediated proteolysis	2	45	0.999216	0.999997	ko04120	gene-SPSC_03221(--);gene-SPSC_05480(GF21161)	K03363+K10583
Metabolism	Global and overview maps	Biosynthesis of amino acids	9	105	0.999304	0.999997	ko01230	gene-SPSC_00655(lys12);gene-SPSC_01595(srr);gene-SPSC_02092(dapA);gene-SPSC_02347(BAT1);gene-SPSC_02943(Sds);gene-SPSC_04411(ENO1);gene-SPSC_04784(RKI1);gene-SPSC_04804(TAL1);gene-SPSC_04944(TKT)	K05824+K01754+K01714+K00826+K17989+K01689+K01807+K00616+K00615
Cellular Processes	Cell growth and death	Cell cycle - yeast	6	82	0.999352	0.999997	ko04111	gene-SPSC_00372(sid2);gene-SPSC_00885(MOB1B);gene-SPSC_01321(PCL1);gene-SPSC_02515(cdc25);gene-SPSC_03221(--);gene-SPSC_05999(rfx4)	K06684+K06685+K06656+K02555+K03363+K09175
Genetic Information Processing	Translation	RNA transport	5	85	0.999906	0.999997	ko03013	gene-SPSC_00242(tif211);gene-SPSC_01080(tif5);gene-SPSC_04164(RPP30);gene-SPSC_05346(nmd3);gene-SPSC_06685(--)	K03237+K03262+K03539+K07562+K03245
Genetic Information Processing	Translation	mRNA surveillance pathway	1	47	0.999957	0.999997	ko03015	gene-SPSC_00212(YTH1)	K14404
Genetic Information Processing	Transcription	Spliceosome	4	94	0.999997	0.999997	ko03040	gene-SPSC_00135(SPAC57A7.12);gene-SPSC_02552(DBP2);gene-SPSC_03551(LSM3B);gene-SPSC_05155(UMS2)	K03283+K12823+K12622+K03283

## Sheet: CK-vs-TyrOH.path
KEGG_A_class	KEGG_B_class	Pathway	CK-vs-TyrOH (35)	All (1860)	Pvalue	Qvalue	Pathway ID	Genes	K_IDs
Metabolism	Energy metabolism	Nitrogen metabolism	3	11	0.000909041	0.0381797	ko00910	gene-SPSC_00033(crnA);gene-SPSC_00034(niiA);gene-SPSC_00035(NAR1)	K02575+K17877+K10534
Metabolism	Lipid metabolism	Fatty acid degradation	4	33	0.00292017	0.0613235	ko00071	gene-SPSC_00611(IBR3);gene-SPSC_01225(adh1);gene-SPSC_04479(Acadsb);gene-SPSC_04578(POT1)	K00249+K13953+K09478+K07513
Metabolism	Amino acid metabolism	Valine, leucine and isoleucine degradation	4	40	0.00593859	0.0831402	ko00280	gene-SPSC_00611(IBR3);gene-SPSC_03204(Auh);gene-SPSC_04479(Acadsb);gene-SPSC_04578(POT1)	K00249+K05607+K09478+K07513
Metabolism	Global and overview maps	Metabolic pathways	22	795	0.0124027	0.130228	ko01100	gene-SPSC_00034(niiA);gene-SPSC_00035(NAR1);gene-SPSC_00335(AO-I);gene-SPSC_00611(IBR3);gene-SPSC_01225(adh1);gene-SPSC_01520(ARB_02965);gene-SPSC_01595(srr);gene-SPSC_01930(uaZ);gene-SPSC_02092(dapA);gene-SPSC_02278(UMAG_00053);gene-SPSC_02973(Oscillin);gene-SPSC_03055(Mocs2-1);gene-SPSC_03088(abfA);gene-SPSC_03204(Auh);gene-SPSC_03460(4cl1);gene-SPSC_04154(Miox);gene-SPSC_04479(Acadsb);gene-SPS…	K17877+K10534+K00276+K00249+K13953+K01426+K01754+K00365+K01714+K03786+K02564+K03635+K01209+K05607+K01904+K00469+K09478+K07513+K01077+K02143+K05349+K01808
Metabolism	Global and overview maps	Fatty acid metabolism	3	31	0.0191337	0.160723	ko01212	gene-SPSC_00611(IBR3);gene-SPSC_04479(Acadsb);gene-SPSC_04578(POT1)	K00249+K09478+K07513
Metabolism	Biosynthesis of other secondary metabolites	Caffeine metabolism	1	2	0.0372902	0.19646	ko00232	gene-SPSC_01930(uaZ)	K00365
Metabolism	Amino acid metabolism	Phenylalanine metabolism	2	17	0.0392023	0.19646	ko00360	gene-SPSC_00335(AO-I);gene-SPSC_01520(ARB_02965)	K00276+K01426
Metabolism	Metabolism of cofactors and vitamins	Folate biosynthesis	2	17	0.0392023	0.19646	ko00790	gene-SPSC_03055(Mocs2-1);gene-SPSC_04825(PHO8)	K03635+K01077
Metabolism	Global and overview maps	Biosynthesis of secondary metabolites	11	341	0.0420986	0.19646	ko01110	gene-SPSC_00335(AO-I);gene-SPSC_00611(IBR3);gene-SPSC_01225(adh1);gene-SPSC_01595(srr);gene-SPSC_02092(dapA);gene-SPSC_02278(UMAG_00053);gene-SPSC_03460(4cl1);gene-SPSC_04479(Acadsb);gene-SPSC_04578(POT1);gene-SPSC_05333(bglG);gene-SPSC_06366(derI2)	K00276+K00249+K13953+K01754+K01714+K03786+K01904+K09478+K07513+K05349+K01808
Metabolism	Amino acid metabolism	Tyrosine metabolism	2	22	0.0628096	0.2638	ko00350	gene-SPSC_00335(AO-I);gene-SPSC_01225(adh1)	K00276+K13953
Metabolism	Biosynthesis of other secondary metabolites	Monobactam biosynthesis	1	4	0.0732282	0.279599	ko00261	gene-SPSC_02092(dapA)	K01714
Metabolism	Global and overview maps	Biosynthesis of amino acids	4	105	0.131273	0.378071	ko01230	gene-SPSC_01595(srr);gene-SPSC_02092(dapA);gene-SPSC_02278(UMAG_00053);gene-SPSC_06366(derI2)	K01754+K01714+K03786+K01808
Metabolism	Metabolism of other amino acids	Cyanoamino acid metabolism	1	8	0.141236	0.378071	ko00460	gene-SPSC_05333(bglG)	K05349
Metabolism	Lipid metabolism	alpha-Linolenic acid metabolism	1	8	0.141236	0.378071	ko00592	gene-SPSC_04578(POT1)	K07513
Genetic Information Processing	Folding, sorting and degradation	Sulfur relay system	1	8	0.141236	0.378071	ko04122	gene-SPSC_03055(Mocs2-1)	K03635
Metabolism	Amino acid metabolism	Glycine, serine and threonine metabolism	2	37	0.152326	0.378071	ko00260	gene-SPSC_00335(AO-I);gene-SPSC_01595(srr)	K00276+K01754
Genetic Information Processing	Translation	Ribosome	4	118	0.177836	0.378071	ko03010	gene-SPSC_02483(rpp101);gene-SPSC_03620(rps12);gene-SPSC_03909(RPL44);gene-SPSC_04600(RPS16-2)	K02942+K02951+K02929+K02959
Metabolism	Carbohydrate metabolism	Amino sugar and nucleotide sugar metabolism	2	42	0.186036	0.378071	ko00520	gene-SPSC_02973(Oscillin);gene-SPSC_03088(abfA)	K02564+K01209
Genetic Information Processing	Folding, sorting and degradation	Protein processing in endoplasmic reticulum	3	80	0.188375	0.378071	ko04141	gene-SPSC_00130(DDB_G0275025);gene-SPSC_04015(bipA);gene-SPSC_04169(HSC80)	K09584+K09490+K04079
Metabolism	Amino acid metabolism	Lysine biosynthesis	1	11	0.189035	0.378071	ko00300	gene-SPSC_02092(dapA)	K01714
Metabolism	Metabolism of cofactors and vitamins	Thiamine metabolism	1	11	0.189035	0.378071	ko00730	gene-SPSC_04825(PHO8)	K01077
Metabolism	Carbohydrate metabolism	Ascorbate and aldarate metabolism	1	12	0.204386	0.390192	ko00053	gene-SPSC_04154(Miox)	K00469
Metabolism	Metabolism of cofactors and vitamins	Ubiquinone and other terpenoid-quinone biosynthesis	1	13	0.219455	0.400743	ko00130	gene-SPSC_03460(4cl1)	K01904
Metabolism	Lipid metabolism	Biosynthesis of unsaturated fatty acids	1	14	0.234246	0.40993	ko01040	gene-SPSC_04578(POT1)	K07513
Metabolism	Amino acid metabolism	Valine, leucine and isoleucine biosynthesis	1	15	0.248764	0.415907	ko00290	gene-SPSC_01595(srr)	K01754
Metabolism	Amino acid metabolism	Phenylalanine, tyrosine and tryptophan biosynthesis	1	16	0.263015	0.415907	ko00400	gene-SPSC_02278(UMAG_00053)	K03786
Genetic Information Processing	Folding, sorting and degradation	Protein export	1	17	0.277004	0.415907	ko03060	gene-SPSC_04015(bipA)	K09490
Cellular Processes	Transport and catabolism	Peroxisome	2	55	0.277271	0.415907	ko04146	gene-SPSC_00239(CRAT);gene-SPSC_04578(POT1)	K00624+K07513
Metabolism	Carbohydrate metabolism	Fructose and mannose metabolism	1	20	0.317439	0.459739	ko00051	gene-SPSC_06366(derI2)	K01808
Genetic Information Processing	Translation	Ribosome biogenesis in eukaryotes	2	64	0.340787	0.466821	ko03008	gene-SPSC_00832(MDN1);gene-SPSC_05661(GAR1)	K14572+K11128
Metabolism	Carbohydrate metabolism	Pentose phosphate pathway	1	23	0.355673	0.466821	ko00030	gene-SPSC_06366(derI2)	K01808
Metabolism	Metabolism of other amino acids	beta-Alanine metabolism	1	23	0.355673	0.466821	ko00410	gene-SPSC_00335(AO-I)	K00276
Metabolism	Carbohydrate metabolism	Inositol phosphate metabolism	1	27	0.403431	0.513457	ko00562	gene-SPSC_04154(Miox)	K00469
Metabolism	Amino acid metabolism	Arginine and proline metabolism	1	31	0.447742	0.53729	ko00330	gene-SPSC_01520(ARB_02965)	K01426
Metabolism	Amino acid metabolism	Tryptophan metabolism	1	31	0.447742	0.53729	ko00380	gene-SPSC_01520(ARB_02965)	K01426
Metabolism	Carbohydrate metabolism	Starch and sucrose metabolism	1	37	0.508272	0.564421	ko00500	gene-SPSC_05333(bglG)	K05349
Genetic Information Processing	Replication and repair	DNA replication	1	37	0.508272	0.564421	ko03030	gene-SPSC_05977(rnhA)	K03469
Metabolism	Carbohydrate metabolism	Glycolysis / Gluconeogenesis	1	38	0.517713	0.564421	ko00010	gene-SPSC_01225(adh1)	K13953
Metabolism	Global and overview maps	Carbon metabolism	2	92	0.524106	0.564421	ko01200	gene-SPSC_01595(srr);gene-SPSC_06366(derI2)	K01754+K01808
Metabolism	Nucleotide metabolism	Purine metabolism	1	47	0.595123	0.624879	ko00230	gene-SPSC_01930(uaZ)	K00365
Metabolism	Energy metabolism	Oxidative phosphorylation	1	73	0.756971	0.775433	ko00190	gene-SPSC_05034(--)	K02143
Genetic Information Processing	Transcription	Spliceosome	1	94	0.839959	0.839959	ko03040	gene-SPSC_02552(DBP2)	K12823
