# Supplementary material for: Aminotransferase SsAro8 Regulates Tryptophan Metabolism Essential for Filamentous Growth of Sugarcane Smut Fungus Sporisorium scitamineum
Source: Microbiol Spectr. 2022 Jul 6;10(4):e00570-22. doi: 10.1128/spectrum.00570-22 (PMC9431617; doi:10.1128/spectrum.00570-22)
Supplement: Supplemental file 5 — Supplemental material. Download spectrum.00570-22-s0005.xls, XLS file, 0.1 MB [file spectrum.00570-22-s0005.xls]

## Sheet: Summary
					Control						Trp addition						Control						Trp addition						Control						Trp addition
Metabolite Name	KEGG ID	Transitions	Retention Time(min)	QC RSD	WT-1	WT-2	WT-3	WT-4	WT-5	WT-6	WT-1	WT-2	WT-3	WT-4	WT-5	WT-6	ssaro8-1-1	ssaro8-1-2	ssaro8-1-3	ssaro8-1-4	ssaro8-1-5	ssaro8-1-6	ssaro8-1-1	ssaro8-1-2	ssaro8-1-3	ssaro8-1-4	ssaro8-1-5	ssaro8-1-6	ssaro8-16-1	ssaro8-16-2	ssaro8-16-3	ssaro8-16-4	ssaro8-16-5	ssaro8-16-6	ssaro8-16-1	ssaro8-16-2	ssaro8-16-3	ssaro8-16-4	ssaro8-16-5	ssaro8-16-6	QC-1	QC-2	QC-3	QC-4	QC-5	Unnamed: 45
L-kynurenine	C00328	209.2 / 94.0	1.20219	0.0892191	52.7126	36.6118	60.1312	56.9136	27.7071	47.8141	30.1566	25.3583	31.5419	39.0849	27.6982	24.5737	43.8818	36.8633	60.4114	50.5779	48.0481	44.8363	45.4697	51.5198	55.1438	48.2201	66.1399	50.2926	88.0056	80.8226	69.1734	42.9375	70.959	35.5959	75.2189	69.5191	70.5838	52.4075	73.0904	45.471	45.756	53.4258	47.5811	42.8971	43.8567
Picolinic acid	C10164	124.2 / 77.9	0.779634	0.0743307	20028.7	22544.9	20786.4	21532.4	16283	16848.6	20127.3	21939.1	18388.8	19868.6	18893.4	21672.5	14735.1	13130.1	12331.6	15025.8	13609.5	16916.9	14444.3	14160.2	13486.2	14728.1	17141.6	16128	14342.9	17080.5	14479.8	14561.3	14886.8	12666.4	20014.3	16773.7	18010.7	15748.1	16215.6	14582.6	15638.8	15541.8	14278.1	17020.4	17134.2
5-Hydroxyindole-3-acetic acid	C05635	192.2 / 146.1	2.9011
Tryptamine	C00398	161.2 / 144.1	2.49469	0.0589045	30.8264	25.7666	32.9726	33.6074	25.0209	31.2195	23.4317	25.1397	29.6394	31.5789	28.3867	27.1703	18.179	14.8406	22.3174	15.9422	16.724	23.6548	25.6356	23.8794	25.6011	16.599	22.9501	26.7757	26.9311	25.5775	33.1209	18.5387	26.1217	20.3713	28.7306	33.175	30.9192	30.3463	27.1795	37.6797	26.6659	26.4259	26.3173	23.7622	28.0273
melatonin	C01598	233.2 / 174.1	5.47171
Xanthurenate	C02470	206.1 / 159.9	3.37978
N-formyl-kynurenine	C02406	237.2 / 192.0	1.2729	0.113145	49.8515	28.1536	23.8407	15.6358	19.0948	20.6373	26.0795	26.7461	20.6013	13.7647	21.0568	24.4499	14.4821	8.98438	13.0126	13.8529	8.96132	10.8417	15.9839	10.926	13.044	9.13489	9.34238	9.87864	35.2037	11.9571	14.5014	9.42434	12.5	10.9736	10.4256	15.1268	8.67047	12.0676	16.6126	16.8118	11.6185	14.6029	15.7549	13.7924	13.0981
Cinnavalininate	C05640	301.2 / 283.0	6.23075	0.181709	52.1448	45.9929	70.4902	102.829	31.1537	75.8927	36.8918	26.589	78.0426	91.2054	50.0851	34.3013	17.2618	27.3672	54.4596	34.484	29.0421	25.4611	46.0149	29.3375	52.6514	17.5957	33.917	30.3915	18.8204	59.6124	64.2394	24.8544	40.3109	22.7192	29.9127	21.0066	27.4595	20.5253	47.8728	27.2351	34.9769	41.1948	33.3233	33.6564	49.7559
3-methyl-indole	C08313	132.2 / 117.1	7.12008
kynurenate	C01717	190.2 / 172.0	5.31479
5-hydroxy-L-Tryptophan	C00643	221.2 / 204.0	1.00431	0.0541865	40.8257	22.1721	19.4642	6.49917	15.5494	8.88393	23.902	10.9553	15.8073	7.68842	9.8856	14.313	11.5474	5.05623	10.2452	19.5959	12.7279	9.71637	6.39943	5.15739	6.32635	8.20812	17.7959	11.1164	17.1313	2.97911	14.8773	8.64144	11.7807	3.08519	8.93929	9.32149	7.05354	10.6845	5.07187	13.1304	5.14561	5.66055	5.91317	5.39113	5.73161
serotonin	C00780	177.2 / 160.1	0.947646
indoleacetate(IAA)	C00954	176.1 / 130.2	5.53512	0.046348	32.8863	25.0405	41.688	47.796	35.9355	41.5753	43.5158	45.6899	47.5433	54.1896	50.7796	50.6321	25.7123	32.2962	34.0961	40.2111	32.3851	36.8883	32.3964	27.8187	40.6179	38.0991	39.8897	43.1061	13.5793	37.6565	34.6768	35.7385	36.2228	30.3158	34.0226	33.3277	30.217	26.968	34.2095	33.3083	38.4778	43.4448	42.2252	41.3917	40.188
Indole-3-acetaldehyde	C00637	160.1 / 117.1	6.00661
tryptophan	C00078	205.2 / 188.1	2.08086	0.0505777	92167.5	90614.9	97629.6	99081.5	81209.7	85532	84217.8	79058.3	83935.1	97756.4	96296.2	87088.6	72612.8	65296.2	72919	71347.6	65412.1	69726.6	73285.9	66776.7	66356.3	69255.6	73742.9	73819.2	75861.2	72899.7	75708.6	75908.8	72339.6	74965.8	78312.7	80944.5	66882.6	74960.2	81300.6	73781.6	85665.7	86244.4	78797.4	80184.4	88761
3-Hydroxyanthranilic acid	C00632	151.9 / 108.0	2.25406
indole	C00463	115.9 / 40.2	5.29106
3-Indoxyl sulfate	-	211.9 / 79.9	3.2084
3-hydroxyl-L-kynurenine	C02794	223.0 / 206.0	0.871613
Indole-3-carboxaldehyde	C00294	143.9 / 116.0	5.29306	0.120861	56.6594	45.6891	55.3276	55.3215	42.4649	53.7407	56.5051	57.3911	54.5712	50.975	50.9106	56.9406	40.0494	32.379	33.4263	30.8321	29.1918	32.0982	29.623	30.6088	31.68	32.425	30.6462	35.0321	36.1312	33.9176	37.851	34.1735	30.7811	29.8655	31.9064	34.3868	27.4069	27.2736	32.5192	37.1966	36.9259	39.4156	44.2431	43.8973	32.969
Indole-3-propionic acid	-	187.9 / 59.1	6.24523
Indole-3-lactic acid	C02043	204.0 / 142.0	5.04884	0.078292	43.7138	23.3853	22.9823	53.1826	16.498	30.6595	34.3815	29.9151	33.3959	57.7894	17.6318	35.537	32.5632	17.8899	36.8854	38.6331	24.6928	29.0173	39.4931	24.0825	41.4415	22.259	22.7013	27.4963	24.8239	23.2379	38.7721	39.342	27.066	19.9388	29.4232	14.0307	25.9047	24.0217	29.7513	19.9843	32.7396	32.653	35.4969	29.6728	29.4518
Indoxyl-b-D-glucuronide	C03033	308.0 / 113.0	2.57987
NAD	C00003	662.1 / 539.9	0.718528	0.184145	1607.71	1255.98	1012.71	1804.73	1255.42	1003.69	1704.89	1285.57	1867.8	1551.25	1213.45	1391.34	1474.7	1751.04	939.009	1461.75	1007.75	1642.32	1464.81	1125.16	992.967	1984.88	1975.24	1198.48	1004.35	1672.02	770.427	1198.64	1151.06	1829.18	884.371	1062.53	1449.77	1141.14	1375.32	903.295	2652.61	2349.91	1914.1	1665.48	2458.69
Quinolinic acid	C03722	165.8 / 78.0	0.871549
	-
	-
ng/g	-

## Sheet: WT-Trp_vs_WT
						Trp addition						Control
Metabolite Name	Transitions	Retention Time(min)	QC RSD	Fold change	p-value	WT-1	WT-2	WT-3	WT-4	WT-5	WT-6	WT-1	WT-2	WT-3	WT-4	WT-5	WT-6	Unnamed: 18
indoleacetate(IAA)	176.1 / 130.2	5.53512	0.046348	1.29979	0.0166336	43.5158	45.6899	47.5433	54.1896	50.7796	50.6321	32.8863	25.0405	41.688	47.796	35.9355	41.5753
L-kynurenine	209.2 / 94.0	1.20219	0.0892191	0.632918	0.0180293	30.1566	25.3583	31.5419	39.0849	27.6982	24.5737	52.7126	36.6118	60.1312	56.9136	27.7071	47.8141
Tryptamine	161.2 / 144.1	2.49469	0.0589045	0.921595	0.251767	23.4317	25.1397	29.6394	31.5789	28.3867	27.1703	30.8264	25.7666	32.9726	33.6074	25.0209	31.2195
Indole-3-carboxaldehyde	143.9 / 116.0	5.29306	0.120861	1.05851	0.300624	56.5051	57.3911	54.5712	50.975	50.9106	56.9406	56.6594	45.6891	55.3276	55.3215	42.4649	53.7407
NAD	662.1 / 539.9	0.718528	0.184145	1.13527	0.311295	1704.89	1285.57	1867.8	1551.25	1213.45	1391.34	1607.71	1255.98	1012.71	1804.73	1255.42	1003.69
5-hydroxy-L-Tryptophan	221.2 / 204.0	1.00431	0.0541865	0.728004	0.384747	23.902	10.9553	15.8073	7.68842	9.8856	14.313	40.8257	22.1721	19.4642	6.49917	15.5494	8.88393
N-formyl-kynurenine	237.2 / 192.0	1.2729	0.113145	0.844063	0.476509	26.0795	26.7461	20.6013	13.7647	21.0568	24.4499	49.8515	28.1536	23.8407	15.6358	19.0948	20.6373
tryptophan	205.2 / 188.1	2.08086	0.0505777	0.967262	0.487298	84217.8	79058.3	83935.1	97756.4	96296.2	87088.6	92167.5	90614.9	97629.6	99081.5	81209.7	85532
Cinnavalininate	301.2 / 283.0	6.23075	0.181709	0.837814	0.507021	36.8918	26.589	78.0426	91.2054	50.0851	34.3013	52.1448	45.9929	70.4902	102.829	31.1537	75.8927
Picolinic acid	124.2 / 77.9	0.779634	0.0743307	1.02428	0.699951	20127.3	21939.1	18388.8	19868.6	18893.4	21672.5	20028.7	22544.9	20786.4	21532.4	16283	16848.6
Indole-3-lactic acid	204.0 / 142.0	5.04884	0.078292	1.09573	0.705697	34.3815	29.9151	33.3959	57.7894	17.6318	35.537	43.7138	23.3853	22.9823	53.1826	16.498	30.6595
5-Hydroxyindole-3-acetic acid	192.2 / 146.1	2.9011
melatonin	233.2 / 174.1	5.47171
Xanthurenate	206.1 / 159.9	3.37978
3-methyl-indole	132.2 / 117.1	7.12008
kynurenate	190.2 / 172.0	5.31479
serotonin	177.2 / 160.1	0.947646
Indole-3-acetaldehyde	160.1 / 117.1	6.00661
3-Hydroxyanthranilic acid	151.9 / 108.0	2.25406
indole	115.9 / 40.2	5.29106
3-Indoxyl sulfate	211.9 / 79.9	3.2084
3-hydroxyl-L-kynurenine	223.0 / 206.0	0.871613
Indole-3-propionic acid	187.9 / 59.1	6.24523
Indoxyl-b-D-glucuronide	308.0 / 113.0	2.57987
Quinolinic acid	165.8 / 78.0	0.871549

## Sheet: ssaro8-1-trp_vs_ssaro8-1
						Trp addition						Control
Metabolite Name	Transitions	Retention Time(min)	QC RSD	Fold change	p-value	ssaro8-1-1	ssaro8-1-2	ssaro8-1-3	ssaro8-1-4	ssaro8-1-5	ssaro8-1-6	ssaro8-1-1	ssaro8-1-2	ssaro8-1-3	ssaro8-1-4	ssaro8-1-5	ssaro8-1-6	Unnamed: 18
Tryptamine	161.2 / 144.1	2.49469	0.0589045	1.26673	0.0395392	25.6356	23.8794	25.6011	16.599	22.9501	26.7757	18.179	14.8406	22.3174	15.9422	16.724	23.6548
L-kynurenine	209.2 / 94.0	1.20219	0.0892191	1.11302	0.249286	45.4697	51.5198	55.1438	48.2201	66.1399	50.2926	43.8818	36.8633	60.4114	50.5779	48.0481	44.8363
indoleacetate(IAA)	176.1 / 130.2	5.53512	0.046348	1.10089	0.298284	32.3964	27.8187	40.6179	38.0991	39.8897	43.1061	25.7123	32.2962	34.0961	40.2111	32.3851	36.8883
5-hydroxy-L-Tryptophan	221.2 / 204.0	1.00431	0.0541865	0.798438	0.417164	6.39943	5.15739	6.32635	8.20812	17.7959	11.1164	11.5474	5.05623	10.2452	19.5959	12.7279	9.71637
Picolinic acid	124.2 / 77.9	0.779634	0.0743307	1.05061	0.42398	14444.3	14160.2	13486.2	14728.1	17141.6	16128	14735.1	13130.1	12331.6	15025.8	13609.5	16916.9
Indole-3-carboxaldehyde	143.9 / 116.0	5.29306	0.120861	0.959785	0.463669	29.623	30.6088	31.68	32.425	30.6462	35.0321	40.0494	32.379	33.4263	30.8321	29.1918	32.0982
Cinnavalininate	301.2 / 283.0	6.23075	0.181709	1.11608	0.62786	46.0149	29.3375	52.6514	17.5957	33.917	30.3915	17.2618	27.3672	54.4596	34.484	29.0421	25.4611
tryptophan	205.2 / 188.1	2.08086	0.0505777	1.01419	0.633818	73285.9	66776.7	66356.3	69255.6	73742.9	73819.2	72612.8	65296.2	72919	71347.6	65412.1	69726.6
NAD	662.1 / 539.9	0.718528	0.184145	1.05618	0.73612	1464.81	1125.16	992.967	1984.88	1975.24	1198.48	1474.7	1751.04	939.009	1461.75	1007.75	1642.32
N-formyl-kynurenine	237.2 / 192.0	1.2729	0.113145	0.973976	0.840847	15.9839	10.926	13.044	9.13489	9.34238	9.87864	14.4821	8.98438	13.0126	13.8529	8.96132	10.8417
Indole-3-lactic acid	204.0 / 142.0	5.04884	0.078292	0.987712	0.939873	39.4931	24.0825	41.4415	22.259	22.7013	27.4963	32.5632	17.8899	36.8854	38.6331	24.6928	29.0173
5-Hydroxyindole-3-acetic acid	192.2 / 146.1	2.9011
melatonin	233.2 / 174.1	5.47171
Xanthurenate	206.1 / 159.9	3.37978
3-methyl-indole	132.2 / 117.1	7.12008
kynurenate	190.2 / 172.0	5.31479
serotonin	177.2 / 160.1	0.947646
Indole-3-acetaldehyde	160.1 / 117.1	6.00661
3-Hydroxyanthranilic acid	151.9 / 108.0	2.25406
indole	115.9 / 40.2	5.29106
3-Indoxyl sulfate	211.9 / 79.9	3.2084
3-hydroxyl-L-kynurenine	223.0 / 206.0	0.871613
Indole-3-propionic acid	187.9 / 59.1	6.24523
Indoxyl-b-D-glucuronide	308.0 / 113.0	2.57987
Quinolinic acid	165.8 / 78.0	0.871549

## Sheet: ssaro8-16-trp_vs_ssaro8-16
						Trp addition						Control
Metabolite Name	Transitions	Retention Time(min)	QC RSD	Fold change	p-value	ssaro8-16-1	ssaro8-16-2	ssaro8-16-3	ssaro8-16-4	ssaro8-16-5	ssaro8-16-6	ssaro8-16-1	ssaro8-16-2	ssaro8-16-3	ssaro8-16-4	ssaro8-16-5	ssaro8-16-6	Unnamed: 18
Tryptamine	161.2 / 144.1	2.49469	0.0589045	1.24803	0.0401902	28.7306	33.175	30.9192	30.3463	27.1795	37.6797	26.9311	25.5775	33.1209	18.5387	26.1217	20.3713
Picolinic acid	124.2 / 77.9	0.779634	0.0743307	1.15142	0.0467963	20014.3	16773.7	18010.7	15748.1	16215.6	14582.6	14342.9	17080.5	14479.8	14561.3	14886.8	12666.4
Indole-3-lactic acid	204.0 / 142.0	5.04884	0.078292	0.826396	0.259074	29.4232	14.0307	25.9047	24.0217	29.7513	19.9843	24.8239	23.2379	38.7721	39.342	27.066	19.9388
Cinnavalininate	301.2 / 283.0	6.23075	0.181709	0.754747	0.328175	29.9127	21.0066	27.4595	20.5253	47.8728	27.2351	18.8204	59.6124	64.2394	24.8544	40.3109	22.7192
Indole-3-carboxaldehyde	143.9 / 116.0	5.29306	0.120861	0.940655	0.346205	31.9064	34.3868	27.4069	27.2736	32.5192	37.1966	36.1312	33.9176	37.851	34.1735	30.7811	29.8655
NAD	662.1 / 539.9	0.718528	0.184145	0.893876	0.499566	884.371	1062.53	1449.77	1141.14	1375.32	903.295	1004.35	1672.02	770.427	1198.64	1151.06	1829.18
tryptophan	205.2 / 188.1	2.08086	0.0505777	1.01898	0.562342	78312.7	80944.5	66882.6	74960.2	81300.6	73781.6	75861.2	72899.7	75708.6	75908.8	72339.6	74965.8
N-formyl-kynurenine	237.2 / 192.0	1.2729	0.113145	0.843007	0.575302	10.4256	15.1268	8.67047	12.0676	16.6126	16.8118	35.2037	11.9571	14.5014	9.42434	12.5	10.9736
5-hydroxy-L-Tryptophan	221.2 / 204.0	1.00431	0.0541865	0.926594	0.797077	8.93929	9.32149	7.05354	10.6845	5.07187	13.1304	17.1313	2.97911	14.8773	8.64144	11.7807	3.08519
indoleacetate(IAA)	176.1 / 130.2	5.53512	0.046348	1.02053	0.873661	34.0226	33.3277	30.217	26.968	34.2095	33.3083	13.5793	37.6565	34.6768	35.7385	36.2228	30.3158
L-kynurenine	209.2 / 94.0	1.20219	0.0892191	0.996895	0.984333	75.2189	69.5191	70.5838	52.4075	73.0904	45.471	88.0056	80.8226	69.1734	42.9375	70.959	35.5959
5-Hydroxyindole-3-acetic acid	192.2 / 146.1	2.9011
melatonin	233.2 / 174.1	5.47171
Xanthurenate	206.1 / 159.9	3.37978
3-methyl-indole	132.2 / 117.1	7.12008
kynurenate	190.2 / 172.0	5.31479
serotonin	177.2 / 160.1	0.947646
Indole-3-acetaldehyde	160.1 / 117.1	6.00661
3-Hydroxyanthranilic acid	151.9 / 108.0	2.25406
indole	115.9 / 40.2	5.29106
3-Indoxyl sulfate	211.9 / 79.9	3.2084
3-hydroxyl-L-kynurenine	223.0 / 206.0	0.871613
Indole-3-propionic acid	187.9 / 59.1	6.24523
Indoxyl-b-D-glucuronide	308.0 / 113.0	2.57987
Quinolinic acid	165.8 / 78.0	0.871549

## Sheet: No Trp ssaro8_vs_WT
Metabolite Name	Transitions	Retention Time(min)	QC RSD	Fold change	p-value	ssaro8-1-1	ssaro8-1-2	ssaro8-1-3	ssaro8-1-4	ssaro8-1-5	ssaro8-1-6	ssaro8-16-1	ssaro8-16-2	ssaro8-16-3	ssaro8-16-4	ssaro8-16-5	ssaro8-16-6	WT-1	WT-2	WT-3	WT-4	WT-5	WT-6	Unnamed: 24
Indole-3-carboxaldehyde	143.9 / 116.0	5.29306	0.120861	0.647951	0.000288412	40.0494	32.379	33.4263	30.8321	29.1918	32.0982	36.1312	33.9176	37.851	34.1735	30.7811	29.8655	56.6594	45.6891	55.3276	55.3215	42.4649	53.7407
tryptophan	205.2 / 188.1	2.08086	0.0505777	0.791782	0.000546619	72612.8	65296.2	72919	71347.6	65412.1	69726.6	75861.2	72899.7	75708.6	75908.8	72339.6	74965.8	92167.5	90614.9	97629.6	99081.5	81209.7	85532
Tryptamine	161.2 / 144.1	2.49469	0.0589045	0.731047	0.00224338	18.179	14.8406	22.3174	15.9422	16.724	23.6548	26.9311	25.5775	33.1209	18.5387	26.1217	20.3713	30.8264	25.7666	32.9726	33.6074	25.0209	31.2195
Picolinic acid	124.2 / 77.9	0.779634	0.0743307	0.73615	0.00272101	14735.1	13130.1	12331.6	15025.8	13609.5	16916.9	14342.9	17080.5	14479.8	14561.3	14886.8	12666.4	20028.7	22544.9	20786.4	21532.4	16283	16848.6
Cinnavalininate	301.2 / 283.0	6.23075	0.181709	0.553011	0.041869	17.2618	27.3672	54.4596	34.484	29.0421	25.4611	18.8204	59.6124	64.2394	24.8544	40.3109	22.7192	52.1448	45.9929	70.4902	102.829	31.1537	75.8927
N-formyl-kynurenine	237.2 / 192.0	1.2729	0.113145	0.523794	0.057055	14.4821	8.98438	13.0126	13.8529	8.96132	10.8417	35.2037	11.9571	14.5014	9.42434	12.5	10.9736	49.8515	28.1536	23.8407	15.6358	19.0948	20.6373
5-hydroxy-L-Tryptophan	221.2 / 204.0	1.00431	0.0541865	0.561685	0.165968	11.5474	5.05623	10.2452	19.5959	12.7279	9.71637	17.1313	2.97911	14.8773	8.64144	11.7807	3.08519	40.8257	22.1721	19.4642	6.49917	15.5494	8.88393
indoleacetate(IAA)	176.1 / 130.2	5.53512	0.046348	0.866477	0.225076	25.7123	32.2962	34.0961	40.2111	32.3851	36.8883	13.5793	37.6565	34.6768	35.7385	36.2228	30.3158	32.8863	25.0405	41.688	47.796	35.9355	41.5753
L-kynurenine	209.2 / 94.0	1.20219	0.0892191	1.19215	0.230386	43.8818	36.8633	60.4114	50.5779	48.0481	44.8363	88.0056	80.8226	69.1734	42.9375	70.959	35.5959	52.7126	36.6118	60.1312	56.9136	27.7071	47.8141
Indole-3-lactic acid	204.0 / 142.0	5.04884	0.078292	0.92653	0.716048	32.5632	17.8899	36.8854	38.6331	24.6928	29.0173	24.8239	23.2379	38.7721	39.342	27.066	19.9388	43.7138	23.3853	22.9823	53.1826	16.498	30.6595
NAD	662.1 / 539.9	0.718528	0.184145	1.00137	0.991526	1474.7	1751.04	939.009	1461.75	1007.75	1642.32	1004.35	1672.02	770.427	1198.64	1151.06	1829.18	1607.71	1255.98	1012.71	1804.73	1255.42	1003.69
5-Hydroxyindole-3-acetic acid	192.2 / 146.1	2.9011
melatonin	233.2 / 174.1	5.47171
Xanthurenate	206.1 / 159.9	3.37978
3-methyl-indole	132.2 / 117.1	7.12008
kynurenate	190.2 / 172.0	5.31479
serotonin	177.2 / 160.1	0.947646
Indole-3-acetaldehyde	160.1 / 117.1	6.00661
3-Hydroxyanthranilic acid	151.9 / 108.0	2.25406
indole	115.9 / 40.2	5.29106
3-Indoxyl sulfate	211.9 / 79.9	3.2084
3-hydroxyl-L-kynurenine	223.0 / 206.0	0.871613
Indole-3-propionic acid	187.9 / 59.1	6.24523
Indoxyl-b-D-glucuronide	308.0 / 113.0	2.57987
Quinolinic acid	165.8 / 78.0	0.871549

## Sheet: Trp addtion ssaro8-try_vs_WT
Metabolite Name	Transitions	Retention Time(min)	QC RSD	Fold change	p-value	ssaro8-1-1	ssaro8-1-2	ssaro8-1-3	ssaro8-1-4	ssaro8-1-5	ssaro8-1-6	ssaro8-16-1	ssaro8-16-2	ssaro8-16-3	ssaro8-16-4	ssaro8-16-5	ssaro8-16-6	WT-1	WT-2	WT-3	WT-4	WT-5	WT-6	Unnamed: 24
Indole-3-carboxaldehyde	143.9 / 116.0	5.29306	0.120861	0.581595	2.48699e-08	29.623	30.6088	31.68	32.425	30.6462	35.0321	31.9064	34.3868	27.4069	27.2736	32.5192	37.1966	56.5051	57.3911	54.5712	50.975	50.9106	56.9406
L-kynurenine	209.2 / 94.0	1.20219	0.0892191	1.97036	1.70675e-06	45.4697	51.5198	55.1438	48.2201	66.1399	50.2926	75.2189	69.5191	70.5838	52.4075	73.0904	45.471	30.1566	25.3583	31.5419	39.0849	27.6982	24.5737
indoleacetate(IAA)	176.1 / 130.2	5.53512	0.046348	0.708022	1.80599e-05	32.3964	27.8187	40.6179	38.0991	39.8897	43.1061	34.0226	33.3277	30.217	26.968	34.2095	33.3083	43.5158	45.6899	47.5433	54.1896	50.7796	50.6321
Picolinic acid	124.2 / 77.9	0.779634	0.0743307	0.791769	0.000154895	14444.3	14160.2	13486.2	14728.1	17141.6	16128	20014.3	16773.7	18010.7	15748.1	16215.6	14582.6	20127.3	21939.1	18388.8	19868.6	18893.4	21672.5
N-formyl-kynurenine	237.2 / 192.0	1.2729	0.113145	0.557749	0.00256424	15.9839	10.926	13.044	9.13489	9.34238	9.87864	10.4256	15.1268	8.67047	12.0676	16.6126	16.8118	26.0795	26.7461	20.6013	13.7647	21.0568	24.4499
tryptophan	205.2 / 188.1	2.08086	0.0505777	0.832227	0.00273869	73285.9	66776.7	66356.3	69255.6	73742.9	73819.2	78312.7	80944.5	66882.6	74960.2	81300.6	73781.6	84217.8	79058.3	83935.1	97756.4	96296.2	87088.6
Cinnavalininate	301.2 / 283.0	6.23075	0.181709	0.605332	0.11054	46.0149	29.3375	52.6514	17.5957	33.917	30.3915	29.9127	21.0066	27.4595	20.5253	47.8728	27.2351	36.8918	26.589	78.0426	91.2054	50.0851	34.3013
5-hydroxy-L-Tryptophan	221.2 / 204.0	1.00431	0.0541865	0.661432	0.114431	6.39943	5.15739	6.32635	8.20812	17.7959	11.1164	8.93929	9.32149	7.05354	10.6845	5.07187	13.1304	23.902	10.9553	15.8073	7.68842	9.8856	14.313
NAD	662.1 / 539.9	0.718528	0.184145	0.862962	0.188693	1464.81	1125.16	992.967	1984.88	1975.24	1198.48	884.371	1062.53	1449.77	1141.14	1375.32	903.295	1704.89	1285.57	1867.8	1551.25	1213.45	1391.34
Indole-3-lactic acid	204.0 / 142.0	5.04884	0.078292	0.768245	0.206272	39.4931	24.0825	41.4415	22.259	22.7013	27.4963	29.4232	14.0307	25.9047	24.0217	29.7513	19.9843	34.3815	29.9151	33.3959	57.7894	17.6318	35.537
Tryptamine	161.2 / 144.1	2.49469	0.0589045	0.996304	0.959409	25.6356	23.8794	25.6011	16.599	22.9501	26.7757	28.7306	33.175	30.9192	30.3463	27.1795	37.6797	23.4317	25.1397	29.6394	31.5789	28.3867	27.1703
5-Hydroxyindole-3-acetic acid	192.2 / 146.1	2.9011
melatonin	233.2 / 174.1	5.47171
Xanthurenate	206.1 / 159.9	3.37978
3-methyl-indole	132.2 / 117.1	7.12008
kynurenate	190.2 / 172.0	5.31479
serotonin	177.2 / 160.1	0.947646
Indole-3-acetaldehyde	160.1 / 117.1	6.00661
3-Hydroxyanthranilic acid	151.9 / 108.0	2.25406
indole	115.9 / 40.2	5.29106
3-Indoxyl sulfate	211.9 / 79.9	3.2084
3-hydroxyl-L-kynurenine	223.0 / 206.0	0.871613
Indole-3-propionic acid	187.9 / 59.1	6.24523
Indoxyl-b-D-glucuronide	308.0 / 113.0	2.57987
Quinolinic acid	165.8 / 78.0	0.871549

## Sheet: Linear
			NO.	Component Name	Mass Info	Retention Time	Linear	R
			1	L-kynurenine	209.2 / 192.0	1.20219	y = 0.02486 x + 0.03910	0.99964
			2	Picolinic acid	124.2 / 77.9	0.779634	y = 0.00451 x + 0.00955	0.99939
			3	5-Hydroxyindole-3-acetic acid	192.2 / 146.1	2.9011	y = 0.00423 x + -0.04047	0.99994
			4	Tryptamine	161.2 / 144.1	2.49469	y = 0.00744 x + -0.00357	0.99947
			5	melatonin	233.2 / 174.1	5.47171	y = 0.01011 x + -9.34069e-4	0.99991
			6	Xanthurenate	206.1 / 159.9	3.37978	y = 5.46342e-4 x + -0.13366	0.99867
			7	N-formyl-kynurenine	237.2 / 192.0	1.2729	y = 0.01020 x + 0.00339	0.99883
			8	Cinnavalininate	301.2 / 283.0	6.23075	y = 0.01138 x + 0.00562	0.99966
			9	3-methyl-indole	132.2 / 117.1	7.12008	y = 909.37968 x + -4.23394e5	0.99847
			10	kynurenate	190.2 / 172.0	5.31479	y = 0.00583 x + -0.00203	0.99974
			11	5-hydroxy-L-Tryptophan	221.2 / 204.0	1.00431	y = 0.00957 x + 0.03210	0.99977
			12	serotonin	177.2 / 160.1	0.947646	y = 0.10640 x + -0.64875	0.99945
			13	indoleacetate(IAA)	176.1 / 130.2	5.53512	y = 7.11327e-4 x + -0.00157	0.99994
			14	Indole-3-acetaldehyde	160.1 / 117.1	6.00661	y = 1.91834e-6 x + 4.93727e-5	0.99962
			15	tryptophan	205.2 / 188.1	2.08086	y = 5.57379e-4 x + 3.22998e-4	0.99895
			16	3-Hydroxyanthranilic acid	151.9 / 108.0	2.25406	y = 1.68713e-4 x + -0.01349	0.99846
			17	indole	115.9 / 40.2	5.29106	y = 6027.23471 x + 6.48821e4	0.99953
			18	3-Indoxyl sulfate	211.9 / 79.9	3.2084	y = 6.37122e-6 x + -0.00226	0.99846
			19	3-hydroxyl-L-kynurenine	223.0 / 206.0	0.871613	y = 1.19266e-5 x + -3.40672e-4	0.99929
			20	Indole-3-carboxaldehyde	143.9 / 116.0	5.29306	y = 1.00993e-4 x + -0.00109	0.9988
			21	Indole-3-propionic acid	187.9 / 59.1	6.24523	y = 2.31306e-6 x + -4.24274e-4	0.99831
			22	Indole-3-lactic acid	204.0 / 158.0	5.04884	y = 1.30110e-5 x + -2.38602e-5	0.99965
			23	Indoxyl-b-D-glucuronide	308.0 / 113.0	2.57987	y = 2.40522e-6 x + -3.23807e-4	0.99965
			24	NAD	662.1 / 539.9	0.718528	y = 1.09684e-6 x + -2.80577e-4	0.99942
			25	quinolinic acid	165.8 / 78.0	0.871549	y = 7.02469e-6 x + -0.00158	0.99977
