# Supplementary material for: Aminotransferase SsAro8 Regulates Tryptophan Metabolism Essential for Filamentous Growth of Sugarcane Smut Fungus Sporisorium scitamineum
Source: Microbiol Spectr. 2022 Jul 6;10(4):e00570-22. doi: 10.1128/spectrum.00570-22 (PMC9431617; doi:10.1128/spectrum.00570-22)
Supplement: Supplemental file 6 — Supplemental material. Download spectrum.00570-22-s0006.xlsx, XLSX file, 1.1 MB [file spectrum.00570-22-s0006.xlsx]

## Sheet: WT (12 h vs 0 h)
id	wt_wt_0h_1_count	wt_wt_0h_2_count	wt_wt_0h_4_count	wt_wt_12h_1_count	wt_wt_12h_2_count	wt_wt_12h_3_count	wt_wt_0h_1_fpkm	wt_wt_0h_2_fpkm	wt_wt_0h_4_fpkm	wt_wt_12h_1_fpkm	wt_wt_12h_2_fpkm	wt_wt_12h_3_fpkm	homomating_0h_mean	homomating_12h_mean	log2(fc)	PValue	FDR	Symbol	Description	KEGG_A_class	KEGG_B_class	Pathway	K_ID	GO Component	GO Function	GO Process
MSTRG.2312	87273	99567	107796	17303	17300	18393	4729.27	4833.75	5043.46	838.43	968.62	897.65	4868.83	901.567	-2.43307	0	0	--	rba1 protein [Sporisorium reilianum]	-	-	-	-	-	-	-
MSTRG.3616	84329	110903	91361	2097	1798	2212	1114.51	1313.11	1042.5	24.79	24.55	26.33	1156.71	25.2233	-5.51912	0	0	--	hypothetical protein [Sporisorium scitamineum]	-	-	-	-	-	-	-
gene-SPSC_00033	20	14	16	6102	5439	6279	0.75	0.47	0.51	203.41	209.49	210.81	0.576667	207.903	8.49396	0	0	crnA	related to nitrate transporter [Sporisorium scitamineum]	Metabolism	Energy metabolism	ko00910//Nitrogen metabolism	K02575	GO:0031224//intrinsic component of membrane	GO:0015103//inorganic anion transmembrane transporter activity	GO:0015698//inorganic anion transport;GO:0044763//single-organism cellular process
gene-SPSC_00034	181	199	226	20407	18446	21664	3.41	3.36	3.68	344.28	359.58	368.11	3.48333	357.323	6.68062	0	0	niiA	related to nitrite reductase [Ustilago hordei]	Metabolism;Metabolism	Global and overview maps;Energy metabolism	ko01100//Metabolic pathways;ko00910//Nitrogen metabolism	K17877;K17877	-	GO:0000166//nucleotide binding;GO:0016491//oxidoreductase activity;GO:0043167//ion binding;GO:0046906//tetrapyrrole binding;GO:0051536//iron-sulfur cluster binding	GO:0042126//nitrate metabolic process
gene-SPSC_00035	376	424	452	7330	6423	7231	8.3	8.38	8.61	144.61	146.42	143.68	8.43	144.903	4.10341	0	0	NAR1	Nitrate reductase [Sporisorium scitamineum]	Metabolism;Metabolism	Global and overview maps;Energy metabolism	ko01100//Metabolic pathways;ko00910//Nitrogen metabolism	K10534;K10534	-	GO:0003824//catalytic activity;GO:0046906//tetrapyrrole binding;GO:0046914//transition metal ion binding;GO:0050662//coenzyme binding	GO:0044710//single-organism metabolic process
gene-SPSC_00039	7512	8147	8780	1399	1067	1235	153.37	149.02	154.77	25.54	22.51	22.71	152.387	23.5867	-2.69169	0	0	--	TRANSCRIPTION FACTOR PDR1-RELATED [Ceraceosorus bombacis]	-	-	-	-	GO:0043231//intracellular membrane-bounded organelle	GO:0046914//transition metal ion binding	GO:0006355//regulation of transcription, DNA-templated
gene-SPSC_00123	750	830	876	5538	4585	5522	19.7	19.54	19.87	130.1	124.46	130.65	19.7033	128.403	2.70417	0	0	YEL023C	Choline transporter [Ceratobasidium theobromae]	-	-	-	-	-	-	-
gene-SPSC_00142	35132	37395	41036	6746	5590	6507	1630.06	1554.42	1643.91	279.89	267.98	271.91	1609.46	273.26	-2.55823	0	0	hcs1	probable hydroxymethylglutaryl-CoA synthase [Sporisorium scitamineum]	Metabolism;Metabolism;Metabolism;Metabolism;Metabolism;Metabolism	Global and overview maps;Global and overview maps;Amino acid metabolism;Carbohydrate metabolism;Metabolism of terpenoids and polyketides;Lipid metabolism	ko01100//Metabolic pathways;ko01110//Biosynthesis of secondary metabolites;ko00280//Valine, leucine and isoleucine degradation;ko00650//Butanoate metabolism;ko00900//Terpenoid backbone biosynthesis;ko00072//Synthesis and degradation of ketone bodies	K01641;K01641;K01641;K01641;K01641;K01641	-	GO:0046912//transferase activity, transferring acyl groups, acyl groups converted into alkyl on transfer	GO:0006720//isoprenoid metabolic process;GO:0008610//lipid biosynthetic process;GO:0044249//cellular biosynthetic process
gene-SPSC_00148	2010	2324	2368	10990	9177	10816	72.43	75.03	73.68	354.13	341.69	351.03	73.7133	348.95	2.24302	0	0	--	WD40 repeat-containing protein [Moesziomyces antarcticus T-34]	-	-	-	-	-	-	-
gene-SPSC_00150	21504	23992	23121	1416	1220	1487	1684.6	1683.83	1563.85	99.19	98.75	104.91	1644.09	100.95	-4.02558	0	0	CTR3	related to CTR3-high-affinity copper transporter of the plasma membrane [Sporisorium scitamineum]	-	-	-	-	GO:0031224//intrinsic component of membrane	-	GO:0006825//copper ion transport
gene-SPSC_00169	1195	1213	1404	8853	7303	8216	20.8	18.92	21.1	137.81	131.36	128.82	20.2733	132.663	2.71011	0	0	--	uncharacterized protein SPSC_00169 [Sporisorium scitamineum]	-	-	-	-	-	-	-
gene-SPSC_00205	504	580	622	7173	5689	6656	22.61	23.31	24.09	287.72	263.68	268.9	23.3367	273.433	3.55052	0	0	--	WSC-domain-containing protein [Moesziomyces antarcticus]	-	-	-	-	-	-	-
gene-SPSC_00209	48	55	70	2257	2015	2306	2.14	2.2	2.69	89.97	92.81	92.59	2.34333	91.79	5.2917	0	0	--	NRPS-like enzyme [Pseudozyma hubeiensis SY62]	-	-	-	-	-	GO:0016620//oxidoreductase activity, acting on the aldehyde or oxo group of donors, NAD or NADP as acceptor	-
gene-SPSC_00225	576	646	621	4129	3538	4137	12.95	13.01	12.05	82.98	82.16	83.74	12.67	82.96	2.711	0	0	mcm2	probable DNA replication licensing factor (nimQ) [Sporisorium scitamineum]	Cellular Processes;Cellular Processes;Genetic Information Processing	Cell growth and death;Cell growth and death;Replication and repair	ko04111//Cell cycle - yeast;ko04113//Meiosis - yeast;ko03030//DNA replication	K02540;K02540;K02540	GO:0000785//chromatin;GO:0036387//pre-replicative complex;GO:0043231//intracellular membrane-bounded organelle;GO:0043234//protein complex	GO:0004386//helicase activity;GO:0032550//purine ribonucleoside binding;GO:0043565//sequence-specific DNA binding;GO:0043566//structure-specific DNA binding	GO:0000724//double-strand break repair via homologous recombination;GO:0022616//DNA strand elongation;GO:0032392//DNA geometric change;GO:0032780//negative regulation of ATPase activity;GO:0051095//regulation of helicase activity;GO:1902299//pre-replicative complex assembly involved in cell cycle DNA replication
gene-SPSC_00228	6662	7420	7868	2354	1913	2162	369.34	368.54	376.62	116.7	109.58	107.95	371.5	111.41	-1.73748	0	0	CYC3	related to CYC3-holocytochrome-c synthase (cytochrome c heme lyase) [Sporisorium scitamineum]	Metabolism	Metabolism of cofactors and vitamins	ko00860//Porphyrin and chlorophyll metabolism	K01764	GO:0031970//organelle envelope lumen;GO:0043231//intracellular membrane-bounded organelle	GO:0003824//catalytic activity	GO:0017003//protein-heme linkage
gene-SPSC_00253	199	213	265	2385	2092	2348	4.44	4.25	5.1	47.54	48.18	47.14	4.59667	47.62	3.37291	0	0	--	uncharacterized protein SPSC_00253 [Sporisorium scitamineum]	-	-	-	-	-	-	-
gene-SPSC_00260	6958	8040	7903	1423	1082	1416	358.2	370.81	351.27	65.51	57.55	65.65	360.093	62.9033	-2.51716	0	0	sds22	probable SDS22-protein phosphatase 1, regulatory subunit 7 [Sporisorium scitamineum]	-	-	-	-	-	-	GO:0019222//regulation of metabolic process;GO:0044763//single-organism cellular process
gene-SPSC_00335	519	551	561	9875	8340	10199	15.78	15.01	14.73	268.53	262.05	279.33	15.1733	269.97	4.15319	0	0	AO-I	related to Copper amine oxidase 1 [Sporisorium scitamineum]	Metabolism;Metabolism;Metabolism;Metabolism;Metabolism;Metabolism	Global and overview maps;Global and overview maps;Amino acid metabolism;Metabolism of other amino acids;Amino acid metabolism;Amino acid metabolism	ko01100//Metabolic pathways;ko01110//Biosynthesis of secondary metabolites;ko00260//Glycine, serine and threonine metabolism;ko00410//beta-Alanine metabolism;ko00350//Tyrosine metabolism;ko00360//Phenylalanine metabolism	K00276;K00276;K00276;K00276;K00276;K00276	-	GO:0016641//oxidoreductase activity, acting on the CH-NH2 group of donors, oxygen as acceptor;GO:0043169//cation binding;GO:0048037//cofactor binding	GO:0044710//single-organism metabolic process;GO:1901564//organonitrogen compound metabolic process
gene-SPSC_00355	109	134	166	2043	1703	2010	4.7	5.18	6.19	78.84	75.94	78.12	5.35667	77.6333	3.85727	0	0	sno1	related to Dimethylaniline monooxygenase [N-oxide forming] 3 [Sporisorium scitamineum]	-	-	-	-	-	GO:0000166//nucleotide binding;GO:0016709//oxidoreductase activity, acting on paired donors, with incorporation or reduction of molecular oxygen, NAD(P)H as one donor, and incorporation of one atom of oxygen	GO:0044710//single-organism metabolic process
gene-SPSC_00372	262	294	261	3929	3716	4209	10.01	10.06	8.61	134.21	146.67	144.81	9.56	141.897	3.89169	0	0	sid2	probable protein kinase DBF2 [Sporisorium scitamineum]	Cellular Processes;Environmental Information Processing	Cell growth and death;Signal transduction	ko04111//Cell cycle - yeast;ko04392//Hippo signaling pathway - multiple species	K06684;K06684	GO:0005815//microtubule organizing center	GO:0004672//protein kinase activity;GO:0032550//purine ribonucleoside binding	GO:0006464//cellular protein modification process;GO:0006796//phosphate-containing compound metabolic process;GO:0048646//anatomical structure formation involved in morphogenesis
gene-SPSC_00402	185	163	163	2519	2102	2319	1.82	1.44	1.38	22.15	21.35	20.54	1.54667	21.3467	3.78678	0	0	--	transcription factor [Pseudozyma hubeiensis SY62]	-	-	-	-	-	-	-
gene-SPSC_00428	19708	23376	21176	3397	3201	3720	1584.08	1683.29	1469.57	244.15	265.84	269.29	1578.98	259.76	-2.60374	0	0	phb1	probable prohibitin PHB1 [Sporisorium scitamineum]	-	-	-	-	GO:0019866//organelle inner membrane;GO:0043231//intracellular membrane-bounded organelle	-	GO:0007006//mitochondrial membrane organization;GO:0007569//cell aging;GO:0030162//regulation of proteolysis;GO:0044267//cellular protein metabolic process;GO:0048308//organelle inheritance
gene-SPSC_00447	1374	1570	1619	6930	5887	7258	48.7	49.86	49.55	219.65	215.6	231.69	49.37	222.313	2.17089	0	0	UGA4	related to UGA4-GABA permease-also involved in delta-aminolevulinate transport [Sporisorium scitamineum]	-	-	-	-	GO:0031224//intrinsic component of membrane	GO:0046943//carboxylic acid transmembrane transporter activity	GO:0044765//single-organism transport
gene-SPSC_00472	905	900	1115	25657	22294	24894	18.71	16.67	19.9	474.24	476.14	463.44	18.4267	471.273	4.6767	0	0	--	developmental regulatory protein [Pseudozyma hubeiensis SY62]	-	-	-	-	-	-	-
gene-SPSC_00486	37041	42450	44418	6541	5968	6809	846.6	869.22	876.53	133.68	140.93	140.16	864.117	138.257	-2.64388	0	0	sppA	related to Signal peptide peptidase [Sporisorium scitamineum]	-	-	-	-	-	GO:0016787//hydrolase activity	-
gene-SPSC_00540	22733	25009	25119	5282	4761	5517	1204.71	1187.35	1149.32	250.3	260.69	263.31	1180.46	258.1	-2.19335	0	0	Acat1	acetoacetyl-CoA thiolase [Sporisorium scitamineum]	Metabolism;Metabolism;Metabolism;Metabolism;Metabolism;Metabolism;Metabolism;Metabolism;Metabolism;Metabolism;Metabolism;Metabolism;Metabolism;Metabolism	Global and overview maps;Global and overview maps;Global and overview maps;Amino acid metabolism;Carbohydrate metabolism;Lipid metabolism;Amino acid metabolism;Global and overview maps;Carbohydrate metabolism;Amino acid metabolism;Carbohydrate metabolism;Carbohydrate metabolism;Metabolism of terpenoids and polyketides;Lipid metabolism	ko01100//Metabolic pathways;ko01110//Biosynthesis of secondary metabolites;ko01200//Carbon metabolism;ko00280//Valine, leucine and isoleucine degradation;ko00620//Pyruvate metabolism;ko00071//Fatty acid degradation;ko00380//Tryptophan metabolism;ko01212//Fatty acid metabolism;ko00630//Glyoxylate and dicarboxylate metabolism;ko00310//Lysine degradation;ko00640//Propanoate metabolism;ko00650//Butan…	K00626;K00626;K00626;K00626;K00626;K00626;K00626;K00626;K00626;K00626;K00626;K00626;K00626;K00626	GO:0044424//intracellular part	GO:0003988//acetyl-CoA C-acyltransferase activity	GO:0008204//ergosterol metabolic process
gene-SPSC_00576	27463	28657	30635	8891	8068	8810	1473.43	1377.42	1419.09	426.55	447.24	425.7	1423.31	433.163	-1.71627	0	0	--	lipoprotein [Moesziomyces antarcticus]	-	-	-	-	-	-	-
gene-SPSC_00582	1862	2147	2284	8285	6868	8348	86.39	89.25	91.5	343.74	329.25	348.84	89.0467	340.61	1.93549	0	0	PHO1	related to Thiamine-repressible acid phosphatase precursor [Sporisorium scitamineum]	Metabolism;Metabolism;Metabolism	Global and overview maps;Metabolism of cofactors and vitamins;Metabolism of cofactors and vitamins	ko01100//Metabolic pathways;ko00730//Thiamine metabolism;ko00740//Riboflavin metabolism	K01078;K01078;K01078	-	GO:0042578//phosphoric ester hydrolase activity	GO:0006796//phosphate-containing compound metabolic process
gene-SPSC_00619	27169	31058	29605	3287	2955	3235	970.97	994.4	913.5	105.04	109.11	104.12	959.623	106.09	-3.17718	0	0	COX15	related to COX15-cytochrome oxidase assembly factor [Sporisorium scitamineum]	Metabolism;Metabolism;Metabolism;Metabolism	Global and overview maps;Global and overview maps;Energy metabolism;Metabolism of cofactors and vitamins	ko01100//Metabolic pathways;ko01110//Biosynthesis of secondary metabolites;ko00190//Oxidative phosphorylation;ko00860//Porphyrin and chlorophyll metabolism	K02259;K02259;K02259;K02259	GO:0031224//intrinsic component of membrane	GO:0016491//oxidoreductase activity	GO:0044710//single-organism metabolic process
gene-SPSC_00641	1824	1829	1957	11507	10148	11310	98.84	88.79	91.56	557.58	568.18	551.97	93.0633	559.243	2.58719	0	0	rnr-2	probable small subunit of ribonucleotide reductase [Sporisorium scitamineum]	Metabolism;Metabolism;Metabolism;Metabolism	Global and overview maps;Nucleotide metabolism;Nucleotide metabolism;Metabolism of other amino acids	ko01100//Metabolic pathways;ko00230//Purine metabolism;ko00240//Pyrimidine metabolism;ko00480//Glutathione metabolism	K10808;K10808;K10808;K10808	GO:0044444//cytoplasmic part	GO:0004748//ribonucleoside-diphosphate reductase activity, thioredoxin disulfide as acceptor	GO:0009165//nucleotide biosynthetic process;GO:0009193//pyrimidine ribonucleoside diphosphate metabolic process;GO:0009197//pyrimidine deoxyribonucleoside diphosphate biosynthetic process
gene-SPSC_00655	6008	6681	6779	1928	1708	1998	343.66	342.37	334.79	98.61	100.94	102.93	340.273	100.827	-1.75482	0	0	lys12	probable LYS12-Homo-isocitrate dehydrogenase [Sporisorium scitamineum]	Metabolism;Metabolism;Metabolism;Metabolism;Metabolism	Global and overview maps;Global and overview maps;Global and overview maps;Global and overview maps;Amino acid metabolism	ko01100//Metabolic pathways;ko01110//Biosynthesis of secondary metabolites;ko01230//Biosynthesis of amino acids;ko01210//2-Oxocarboxylic acid metabolism;ko00300//Lysine biosynthesis	K05824;K05824;K05824;K05824;K05824	-	GO:0000166//nucleotide binding;GO:0016616//oxidoreductase activity, acting on the CH-OH group of donors, NAD or NADP as acceptor	GO:0006553//lysine metabolic process
gene-SPSC_00674	7513	9967	8671	1899	1490	1768	368.35	437.79	367.05	83.25	75.48	78.07	391.063	78.9333	-2.3087	0	0	--	heterochromatin-associated protein HP1 and related CHROMO domain proteins [Moesziomyces antarcticus T-34]	-	-	-	-	-	-	-
gene-SPSC_00694	347	377	403	3752	3010	3539	7.38	7.18	7.4	71.33	66.12	67.76	7.32	68.4033	3.22415	0	0	scw1	related to WHI3-involved in regulation of cell size [Sporisorium scitamineum]	-	-	-	-	-	-	-
gene-SPSC_00740	428	384	425	5828	5235	5678	17.66	14.2	15.14	215.03	223.19	211.01	15.6667	216.41	3.788	0	0	CCN1	related to to G1/S-specific cyclin [Sporisorium scitamineum]	-	-	-	-	GO:0044424//intracellular part	-	GO:0000079//regulation of cyclin-dependent protein serine/threonine kinase activity;GO:0000082//G1/S transition of mitotic cell cycle;GO:0007033//vacuole organization;GO:0007346//regulation of mitotic cell cycle;GO:0010564//regulation of cell cycle process;GO:1902589//single-organism organelle organization
gene-SPSC_00772	1293	1357	1525	7125	5877	6805	21.46	20.17	21.85	105.72	100.76	101.7	21.16	102.727	2.2794	0	0	rcsC	related to SLN1-histidine kinase osmosensor that regulates a MAP kinase cascade [Sporisorium scitamineum]	-	-	-	-	-	GO:0016772//transferase activity, transferring phosphorus-containing groups;GO:0060089//molecular transducer activity	GO:0006796//phosphate-containing compound metabolic process;GO:0035556//intracellular signal transduction
gene-SPSC_00799	156	162	218	2807	2378	2704	2.81	2.61	3.39	45.15	44.2	43.81	2.93667	44.3867	3.91787	0	0	bimC	related to KIP1-kinesin-related protein [Sporisorium scitamineum]	-	-	-	-	GO:0005819//spindle;GO:0005875//microtubule associated complex	GO:0003774//motor activity;GO:0015631//tubulin binding;GO:0032550//purine ribonucleoside binding	GO:0000226//microtubule cytoskeleton organization;GO:0071822//protein complex subunit organization;GO:1903047//mitotic cell cycle process
gene-SPSC_00803	8072	9733	9326	1787	1552	1770	368.21	397.75	367.3	72.89	73.15	72.71	377.753	72.9167	-2.37312	0	0	parl	related to PCP1-mitochondrial serine protease [Sporisorium scitamineum]	-	-	-	-	GO:0016020//membrane	GO:0008233//peptidase activity	-
gene-SPSC_00831	1259	1271	1540	9075	7403	8640	44.19	39.97	46.67	284.83	268.48	273.13	43.61	275.48	2.65922	0	0	--	FOG: Zn-finger [Moesziomyces antarcticus T-34]	-	-	-	-	-	GO:0043169//cation binding	-
gene-SPSC_00856	1561	1713	1989	13052	11286	13278	37.5	36.87	41.26	280.39	280.14	287.29	38.5433	282.607	2.87424	0	0	rnr-1	probable RNR1-ribonucleoside-diphosphate reductase large subunit [Sporisorium scitamineum]	Metabolism;Metabolism;Metabolism;Metabolism	Global and overview maps;Nucleotide metabolism;Nucleotide metabolism;Metabolism of other amino acids	ko01100//Metabolic pathways;ko00230//Purine metabolism;ko00240//Pyrimidine metabolism;ko00480//Glutathione metabolism	K10807;K10807;K10807;K10807	GO:0044444//cytoplasmic part	GO:0004748//ribonucleoside-diphosphate reductase activity, thioredoxin disulfide as acceptor;GO:0016776//phosphotransferase activity, phosphate group as acceptor;GO:0032550//purine ribonucleoside binding	GO:0006259//DNA metabolic process;GO:0009193//pyrimidine ribonucleoside diphosphate metabolic process;GO:0009197//pyrimidine deoxyribonucleoside diphosphate biosynthetic process;GO:0009212//pyrimidine deoxyribonucleoside triphosphate biosynthetic process
gene-SPSC_00881	8094	8539	10154	75646	60245	72458	216.59	204.71	234.6	1810.07	1665.67	1746.24	218.633	1740.66	2.99305	0	0	pgt1	probable isp4-oligopeptide transporter [Sporisorium scitamineum]	-	-	-	-	-	-	-
gene-SPSC_00901	915	1064	1134	6615	5378	6050	14.64	15.26	15.67	94.67	88.93	87.2	15.19	90.2667	2.57107	0	0	--	glycosyltransferase family 2 protein [Moesziomyces antarcticus]	-	-	-	-	-	-	-
gene-SPSC_00902	885	863	865	24166	19401	21970	23.59	20.61	19.91	576.11	534.42	527.52	21.37	546.017	4.67529	0	0	SPBC21B10.07	related to endo-1,3(4)-beta-glucanase [Sporisorium scitamineum]	-	-	-	-	-	GO:0003824//catalytic activity	-
gene-SPSC_00937	4420	4654	5121	17983	16226	18505	176.98	166.95	177.04	643.86	671.27	667.3	173.657	660.81	1.928	0	0	alp2	probable PRB1-protease B, vacuolar [Sporisorium scitamineum]	Cellular Processes	Transport and catabolism	ko04138//Autophagy - yeast	K01336	-	GO:0070011//peptidase activity, acting on L-amino acid peptides	GO:0009987//cellular process;GO:0019538//protein metabolic process
gene-SPSC_00940	181	203	258	2469	1993	2326	2.74	2.75	3.37	33.43	31.18	31.72	2.95333	32.11	3.44261	0	0	--	related to budding protein [Melanopsichium pennsylvanicum 4]	-	-	-	-	GO:0005737//cytoplasm	-	GO:0044699//single-organism process
gene-SPSC_00949	480	500	520	3733	2987	3605	45.72	42.67	42.76	317.95	293.96	309.25	43.7167	307.053	2.81223	0	0	--	Spo12 [Ceraceosorus bombacis]	-	-	-	-	-	-	-
gene-SPSC_01002	4830	5562	5292	497	344	421	511.92	528.13	484.27	47.1	37.67	40.19	508.107	41.6533	-3.60863	0	0	--	related to blue-light-inducible Bli-3 protein [Sporisorium scitamineum]	-	-	-	-	-	GO:0003824//catalytic activity;GO:0032553//ribonucleotide binding	GO:0009108//coenzyme biosynthetic process;GO:0044710//single-organism metabolic process
gene-SPSC_01016	29	47	46	5086	4441	4610	1.37	1.98	1.87	214.23	216.15	195.58	1.74	208.653	6.90588	0	0	--	conserved fungal protein [Moesziomyces antarcticus]	-	-	-	-	-	-	-
gene-SPSC_01135	5253	5933	5958	662	658	699	359.42	363.69	351.98	40.5	46.52	43.07	358.363	43.3633	-3.04688	0	0	yhdF	oxidoreductase [Pseudozyma hubeiensis SY62]	-	-	-	-	-	GO:0003824//catalytic activity	GO:0044710//single-organism metabolic process
gene-SPSC_01221	9946	10760	11692	44961	42884	45611	147.8	143.25	150.01	597.44	658.43	610.43	147.02	622.1	2.08113	0	0	atrF	probable ATP-binding multidrug cassette transport protein [Sporisorium scitamineum]	Environmental Information Processing	Membrane transport	ko02010//ABC transporters	K08712	GO:0031224//intrinsic component of membrane	GO:0015405//P-P-bond-hydrolysis-driven transmembrane transporter activity;GO:0017111//nucleoside-triphosphatase activity;GO:0032550//purine ribonucleoside binding	GO:0044763//single-organism cellular process;GO:0051234//establishment of localization
gene-SPSC_01246	430869	465218	509024	45580	36983	45474	23116.8	22361.1	23579.3	2186.7	2050.11	2197.29	23019.1	2144.7	-3.42398	0	0	AOX1	related to alternative oxidase precursor, mitochondrial [Sporisorium scitamineum]	-	-	-	-	GO:0031224//intrinsic component of membrane;GO:0043231//intracellular membrane-bounded organelle	GO:0016682//oxidoreductase activity, acting on diphenols and related substances as donors, oxygen as acceptor;GO:0043169//cation binding	GO:0006979//response to oxidative stress;GO:0009060//aerobic respiration
gene-SPSC_01256	1458	1604	1619	35575	30660	34598	41.92	41.32	40.19	914.64	910.82	895.91	41.1433	907.123	4.46257	0	0	YGL114W	potential oligopeptide transporter [Pseudozyma hubeiensis SY62]	-	-	-	-	-	-	-
gene-SPSC_01260	1876	2274	2246	31269	27060	31885	105.63	114.71	109.19	1574.36	1574.26	1616.9	109.843	1588.51	3.85415	0	0	--	related to Chitinase A precursor [Sporisorium scitamineum]	-	-	-	-	-	GO:0016787//hydrolase activity	GO:0044238//primary metabolic process
gene-SPSC_01275	4348	4755	5155	31274	25759	30264	89.79	87.97	91.91	577.51	549.62	562.87	89.89	563.333	2.64776	0	0	agl1	probable Alpha-glucosidase precursor [Sporisorium reilianum SRZ2]	Metabolism;Metabolism;Metabolism;Metabolism	Global and overview maps;Global and overview maps;Carbohydrate metabolism;Carbohydrate metabolism	ko01100//Metabolic pathways;ko01110//Biosynthesis of secondary metabolites;ko00500//Starch and sucrose metabolism;ko00052//Galactose metabolism	K01187;K01187;K01187;K01187	-	GO:0005488//binding;GO:0090599//alpha-glucosidase activity	GO:0044238//primary metabolic process
gene-SPSC_01321	173	181	228	5927	4682	5431	8.56	8.02	9.74	262.23	239.35	242.01	8.77333	247.863	4.82028	0	0	PCL1	related to cyclin [Sporisorium scitamineum]	Cellular Processes	Cell growth and death	ko04111//Cell cycle - yeast	K06656	-	-	-
gene-SPSC_01371	379	420	463	3598	3121	3565	7.38	7.33	7.79	62.67	62.81	62.54	7.5	62.6733	3.06289	0	0	--	Cep57 centrosome microtubule-binding domain [Ceraceosorus bombacis]	-	-	-	-	-	-	-
gene-SPSC_01391	1575	1438	1792	15487	13717	14587	58.92	48.19	57.88	518.04	530.17	491.44	54.9967	513.217	3.22215	0	0	--	sh3 domain-containing protein [Melanopsichium pennsylvanicum 4]	-	-	-	-	-	-	-
gene-SPSC_01433	27690	29242	31758	120712	117528	122889	610.92	577.99	604.96	2381.47	2679.14	2441.83	597.957	2500.81	2.06428	0	0	PMA1	probable PMA1-H+-transporting P-type ATPase [Sporisorium scitamineum]	Metabolism;Metabolism	Global and overview maps;Energy metabolism	ko01100//Metabolic pathways;ko00190//Oxidative phosphorylation	K01535;K01535	GO:0031224//intrinsic component of membrane	GO:0015078//hydrogen ion transmembrane transporter activity;GO:0032550//purine ribonucleoside binding;GO:0042625//ATPase coupled ion transmembrane transporter activity;GO:0043169//cation binding	GO:0009152//purine ribonucleotide biosynthetic process;GO:0015992//proton transport
gene-SPSC_01442	692	745	819	5086	4807	5398	20.64	19.9	21.09	135.63	148.12	144.99	20.5433	142.913	2.7984	0	0	rad21	related to Double-strand-break repair protein rad21 [Sporisorium scitamineum]	Cellular Processes	Cell growth and death	ko04111//Cell cycle - yeast	K06670	GO:0000798//nuclear cohesin complex	GO:0005488//binding	GO:0000724//double-strand break repair via homologous recombination;GO:0012501//programmed cell death;GO:0032508//DNA duplex unwinding;GO:0034085//establishment of sister chromatid cohesion;GO:0043543//protein acylation
gene-SPSC_01453	635	689	764	4127	3795	4293	11.9	11.57	12.36	69.14	73.47	72.44	11.9433	71.6833	2.58543	0	0	--	related to Myosin heavy chain [Sporisorium scitamineum]	-	-	-	-	-	-	-
gene-SPSC_01456	11685	14127	13569	1921	1575	2090	694.09	751.78	695.9	102.03	96.66	111.81	713.923	103.5	-2.78614	0	0	ACTTS2	related to toxD gene [Sporisorium scitamineum]	-	-	-	-	-	GO:0003824//catalytic activity	GO:0044710//single-organism metabolic process
gene-SPSC_01487	1411	1492	1614	7262	6917	7808	21.89	20.73	21.61	100.72	110.85	109.07	21.41	106.88	2.31964	0	0	YCS4	related to YCS4-subunit of condensin protein complex [Sporisorium scitamineum]	Cellular Processes	Cell growth and death	ko04111//Cell cycle - yeast	K06677	GO:0043229//intracellular organelle	-	GO:0000280//nuclear division;GO:0006259//DNA metabolic process;GO:0022402//cell cycle process;GO:0044710//single-organism metabolic process;GO:0051276//chromosome organization;GO:1902589//single-organism organelle organization
gene-SPSC_01540	8475	9663	9979	3207	2763	3291	216.09	220.73	219.68	73.12	72.79	75.57	218.833	73.8267	-1.56762	0	0	MEF1	probable MEF1-translation elongation factor G, mitochondrial [Sporisorium scitamineum]	-	-	-	-	GO:0043231//intracellular membrane-bounded organelle	GO:0008135//translation factor activity, RNA binding;GO:0017111//nucleoside-triphosphatase activity;GO:0032550//purine ribonucleoside binding	GO:0006414//translational elongation
gene-SPSC_01566	592	652	653	5377	4810	5649	10.41	10.27	9.91	84.52	87.36	89.43	10.1967	87.1033	3.09463	0	0	cut14	probable SMC2-chromosome segregation protein [Sporisorium scitamineum]	Cellular Processes	Cell growth and death	ko04111//Cell cycle - yeast	K06674	GO:0000796//condensin complex;GO:0043231//intracellular membrane-bounded organelle	GO:0032550//purine ribonucleoside binding;GO:0043566//structure-specific DNA binding	GO:0000819//sister chromatid segregation;GO:0006259//DNA metabolic process;GO:0006323//DNA packaging
gene-SPSC_01594	28405	31648	31223	5860	5178	5966	927.74	926.04	880.47	171.14	174.74	175.49	911.417	173.79	-2.39077	0	0	tom70	probable mitochondrial precursor protein import receptor tom70 [Sporisorium scitamineum]	-	-	-	-	-	-	-
gene-SPSC_01610	17302	18963	18567	1452	1254	1380	1191.39	1169.82	1103.85	89.4	89.22	85.58	1155.02	88.0667	-3.71318	0	0	erg25	probable ERG25-C-4 methyl sterol oxidase [Sporisorium scitamineum]	Metabolism;Metabolism;Metabolism	Global and overview maps;Global and overview maps;Lipid metabolism	ko01100//Metabolic pathways;ko01110//Biosynthesis of secondary metabolites;ko00100//Steroid biosynthesis	K07750;K07750;K07750	GO:0031224//intrinsic component of membrane;GO:0043231//intracellular membrane-bounded organelle	GO:0016491//oxidoreductase activity;GO:0046914//transition metal ion binding	GO:0006631//fatty acid metabolic process
gene-SPSC_01611	19568	22137	21797	3244	2860	3261	350.24	354.97	336.84	51.92	52.89	52.57	347.35	52.46	-2.7271	0	0	Brd9	transcription factor [Pseudozyma hubeiensis SY62]	-	-	-	-	-	-	-
gene-SPSC_01614	854	1039	1055	33977	29920	33887	38.07	41.5	40.61	1354.45	1378.16	1360.57	40.06	1364.39	5.08995	0	0	amt1	high affinity ammonium transporter [Sporisorium scitamineum]	-	-	-	-	GO:0031224//intrinsic component of membrane	GO:0015077//monovalent inorganic cation transmembrane transporter activity;GO:0022804//active transmembrane transporter activity	GO:0015696//ammonium transport;GO:0034641//cellular nitrogen compound metabolic process
gene-SPSC_01630	398	442	457	3340	2994	3341	10.08	10.03	9.99	75.62	78.32	76.18	10.0333	76.7067	2.93455	0	0	Pim1	related to serine/threonine-protein kinase [Sporisorium scitamineum]	-	-	-	-	-	GO:0004672//protein kinase activity;GO:0032550//purine ribonucleoside binding	GO:0006464//cellular protein modification process;GO:0006796//phosphate-containing compound metabolic process
gene-SPSC_01689	58031	65270	62404	5455	5129	5796	3626.36	3654.09	3366.94	304.82	331.16	326.2	3549.13	320.727	-3.46805	0	0	UMAG_11400	probable Thiamin biosynthetic enzyme [Sporisorium scitamineum]	Metabolism;Metabolism	Global and overview maps;Metabolism of cofactors and vitamins	ko01100//Metabolic pathways;ko00730//Thiamine metabolism	K03146;K03146	GO:0043231//intracellular membrane-bounded organelle;GO:0044444//cytoplasmic part	GO:0046872//metal ion binding	GO:0006772//thiamine metabolic process;GO:0018131//oxazole or thiazole biosynthetic process;GO:0050896//response to stimulus
gene-SPSC_01699	5390	5788	5899	1077	948	1061	226.29	217.7	213.83	40.43	41.12	40.12	219.273	40.5567	-2.43472	0	0	--	Ish1 domain protein [Rhizoctonia solani 123E]	Genetic Information Processing	Transcription	ko03040//Spliceosome	K12860	-	-	-
gene-SPSC_01716	12608	14493	14183	2695	2341	2655	479.94	494.26	466.14	91.73	92.07	91.02	480.113	91.6067	-2.38985	0	0	CAT1	probable peroxisomal catalase [Ustilago trichophora]	Metabolism;Metabolism;Metabolism;Environmental Information Processing;Cellular Processes;Metabolism;Metabolism;Organismal Systems	Global and overview maps;Global and overview maps;Global and overview maps;Signal transduction;Transport and catabolism;Amino acid metabolism;Carbohydrate metabolism;Aging	ko01100//Metabolic pathways;ko01110//Biosynthesis of secondary metabolites;ko01200//Carbon metabolism;ko04011//MAPK signaling pathway - yeast;ko04146//Peroxisome;ko00380//Tryptophan metabolism;ko00630//Glyoxylate and dicarboxylate metabolism;ko04213//Longevity regulating pathway - multiple species	K03781;K03781;K03781;K03781;K03781;K03781;K03781;K03781	GO:0044424//intracellular part	GO:0004601//peroxidase activity;GO:0043169//cation binding;GO:0046906//tetrapyrrole binding	GO:0006950//response to stress;GO:0042743//hydrogen peroxide metabolic process;GO:0044710//single-organism metabolic process
gene-SPSC_01727	29705	33600	33718	2826	2366	2761	1249.55	1266.24	1224.61	106.3	102.83	104.6	1246.8	104.577	-3.5756	0	0	Coprox	probable HEM13-coproporphyrinogen III oxidase [Sporisorium scitamineum]	Metabolism;Metabolism;Metabolism	Global and overview maps;Global and overview maps;Metabolism of cofactors and vitamins	ko01100//Metabolic pathways;ko01110//Biosynthesis of secondary metabolites;ko00860//Porphyrin and chlorophyll metabolism	K00228;K00228;K00228	-	-	GO:0006778//porphyrin-containing compound metabolic process;GO:0044710//single-organism metabolic process
gene-SPSC_01759	49199	58446	56880	15215	13984	16696	1286.29	1368.96	1283.96	355.7	377.75	393.13	1313.07	375.527	-1.80596	0	0	trp1	probable anthranilate synthase component II [Sporisorium scitamineum]	Metabolism;Metabolism;Metabolism;Metabolism	Global and overview maps;Global and overview maps;Global and overview maps;Amino acid metabolism	ko01100//Metabolic pathways;ko01110//Biosynthesis of secondary metabolites;ko01230//Biosynthesis of amino acids;ko00400//Phenylalanine, tyrosine and tryptophan biosynthesis	K13501;K13501;K13501;K13501	-	GO:0016831//carboxy-lyase activity;GO:0016861//intramolecular oxidoreductase activity, interconverting aldoses and ketoses	GO:0006586//indolalkylamine metabolic process;GO:0008652//cellular amino acid biosynthetic process;GO:0009072//aromatic amino acid family metabolic process;GO:1901605//alpha-amino acid metabolic process
gene-SPSC_01805	6798	7832	7673	1881	1633	1918	414.04	427.35	403.49	102.44	102.76	105.21	414.96	103.47	-2.00376	0	0	PRA2	probable Pheromone receptor a2 [Sporisorium scitamineum]	Environmental Information Processing	Signal transduction	ko04011//MAPK signaling pathway - yeast	K04627	GO:0031224//intrinsic component of membrane	GO:0004932//mating-type factor pheromone receptor activity	GO:0007166//cell surface receptor signaling pathway;GO:0010033//response to organic substance
gene-SPSC_01839	12032	13464	13266	4219	3701	4441	463.73	464.89	441.44	145.4	147.38	154.15	456.687	148.977	-1.61612	0	0	cct7	probable CCT7-component of chaperonin-containing T-complex [Sporisorium scitamineum]	-	-	-	-	GO:0043231//intracellular membrane-bounded organelle;GO:0043234//protein complex;GO:0044444//cytoplasmic part	GO:0005515//protein binding;GO:0032550//purine ribonucleoside binding	GO:0044267//cellular protein metabolic process
gene-SPSC_01976	3795	4193	4679	16145	13965	15904	50.31	49.8	53.55	191.38	191.28	189.88	51.22	190.847	1.89763	0	0	fer6	probable YOR1-ABC transporter [Sporisorium scitamineum]	-	-	-	-	-	GO:0016787//hydrolase activity	GO:0007275//multicellular organism development;GO:0051234//establishment of localization
gene-SPSC_01989	1538	1998	1898	8496	7004	8203	68.42	79.63	72.91	337.99	321.95	328.67	73.6533	329.537	2.16162	0	0	liz1	probable FEN2-Pantothenate permease [Sporisorium scitamineum]	-	-	-	-	-	-	GO:0006810//transport;GO:0044763//single-organism cellular process
gene-SPSC_02102	12464	14856	14790	55826	48858	55949	601.54	642.34	616.3	2409.24	2436.34	2431.89	620.06	2425.82	1.96799	0	0	SACOL0978	probable acyl transferase-like protein [Sporisorium scitamineum]	-	-	-	-	-	GO:0016746//transferase activity, transferring acyl groups	-
gene-SPSC_02154	1614	1591	1758	11748	9931	11106	22.4	19.78	21.06	145.79	142.4	138.81	21.08	142.333	2.75533	0	0	bphB	related to phytochrome [Sporisorium scitamineum]	-	-	-	-	-	GO:0016772//transferase activity, transferring phosphorus-containing groups;GO:0038023//signaling receptor activity	GO:0006464//cellular protein modification process;GO:0006796//phosphate-containing compound metabolic process;GO:0007275//multicellular organism development;GO:0009583//detection of light stimulus;GO:0010468//regulation of gene expression;GO:0035556//intracellular signal transduction
gene-SPSC_02166	14700	15338	17748	4863	4067	4671	255.7	239.02	266.55	75.64	73.09	73.18	253.757	73.97	-1.77843	0	0	sre2	predicted DNA-binding protein [Moesziomyces antarcticus T-34]	-	-	-	-	-	GO:0005488//binding	GO:0033554//cellular response to stress;GO:0044763//single-organism cellular process;GO:0045944//positive regulation of transcription from RNA polymerase II promoter
gene-SPSC_02284	109	97	104	5532	4835	5735	4.55	3.63	3.75	206.48	208.52	215.59	3.97667	210.197	5.72404	0	0	SPCC417.10	related to DAL5-Allantoate and ureidosuccinate permease [Sporisorium scitamineum]	-	-	-	-	-	-	GO:0044763//single-organism cellular process
gene-SPSC_02288	2704	2938	3383	20799	17547	19973	148.01	144.08	159.88	1018.04	992.4	984.63	150.657	998.357	2.72829	0	0	pr1	related to pepsin precursor (aspartate protease) [Sporisorium scitamineum]	-	-	-	-	-	-	GO:0019538//protein metabolic process
gene-SPSC_02302	941	1086	1062	13007	11003	13070	34.19	35.36	33.32	422.65	413.12	427.75	34.29	421.173	3.61855	0	0	uapC	probable purine permease [Sporisorium scitamineum]	-	-	-	-	-	GO:0015205//nucleobase transmembrane transporter activity	GO:0015851//nucleobase transport;GO:0044763//single-organism cellular process
gene-SPSC_02310	29	30	19	5706	5040	5882	1.97	1.83	1.12	346.92	354.07	360.19	1.64	353.727	7.7528	0	0	yrhG	related to formate/nitrite transporter [Sporisorium scitamineum]	-	-	-	-	-	GO:0015291//secondary active transmembrane transporter activity	GO:0015698//inorganic anion transport
gene-SPSC_02367	13079	15566	14549	4407	3752	4500	489.25	521.66	469.9	147.41	145.02	151.61	493.603	148.013	-1.73762	0	0	--	related to embryonic protein DC-8 [Sporisorium scitamineum]	-	-	-	-	-	-	-
gene-SPSC_02371	14038	15155	16355	5109	4201	5046	644.42	623.27	648.23	209.72	199.26	208.62	638.64	205.867	-1.63329	0	0	TUF1	probable TUF1-translation elongation factor TU, mitochondrial [Sporisorium scitamineum]	-	-	-	-	GO:0043231//intracellular membrane-bounded organelle	GO:0008135//translation factor activity, RNA binding;GO:0017111//nucleoside-triphosphatase activity;GO:0032550//purine ribonucleoside binding	GO:0006414//translational elongation
gene-SPSC_02374	784	916	856	5007	4554	5252	12.63	13.22	11.91	72.13	75.81	76.21	12.5867	74.7167	2.56953	0	0	--	chromosome segregation protein [Pseudozyma hubeiensis SY62]	-	-	-	-	GO:0043232//intracellular non-membrane-bounded organelle;GO:0044446//intracellular organelle part	-	GO:0009987//cellular process
gene-SPSC_02377	223	250	254	4805	4329	4847	10.48	10.53	10.31	201.96	210.24	205.18	10.44	205.793	4.301	0	0	--	FAS1 domain-containing protein [Moesziomyces antarcticus]	-	-	-	-	-	-	-
gene-SPSC_02427	478	539	632	4544	3861	4639	18.93	19.12	21.61	160.9	157.97	165.45	19.8867	161.44	3.02112	0	0	--	cytoplasmic dynein intermediate chain [Pseudozyma hubeiensis SY62]	-	-	-	-	-	-	-
gene-SPSC_02486	291	327	379	3122	2625	3170	9.32	9.38	10.48	89.42	86.88	91.45	9.72667	89.25	3.19783	0	0	ndc80	related to kinetochore associated 2 (HEC) [Sporisorium scitamineum]	-	-	-	-	GO:0000776//kinetochore	-	GO:0007010//cytoskeleton organization;GO:0044763//single-organism cellular process
gene-SPSC_02499	167	196	271	3401	2784	3403	9.79	10.29	13.71	178.2	168.55	179.58	11.2633	175.443	3.9613	0	0	--	iron reductase [Pyrrhoderma noxium]	-	-	-	-	-	-	-
gene-SPSC_02525	607	639	612	8969	7416	8575	17.59	16.59	15.31	232.45	222.08	223.83	16.4967	226.12	3.77684	0	0	--	uncharacterized protein SPSC_02525 [Sporisorium scitamineum]	-	-	-	-	-	-	-
gene-SPSC_02584	774	814	903	38504	33960	38922	29.57	27.86	29.78	1315.26	1340.39	1339.08	29.07	1331.58	5.51746	0	0	GAP1	probable GAP1-amino acid transport protein [Sporisorium scitamineum]	-	-	-	-	GO:0031224//intrinsic component of membrane	GO:0046943//carboxylic acid transmembrane transporter activity	GO:0006865//amino acid transport;GO:0044763//single-organism cellular process
gene-SPSC_02587	2977	3444	3243	328	267	334	224.28	232.45	210.94	22.1	20.78	22.66	222.557	21.8467	-3.34869	0	0	--	hexaprenyldihydroxybenzoate methyltransferase [Moesziomyces antarcticus]	-	-	-	-	-	-	-
gene-SPSC_02607	595	660	683	4413	3870	4631	13.06	12.98	12.94	86.62	87.77	91.55	12.9933	88.6467	2.77029	0	0	mcm6	probable MCM6-involved in replication [Sporisorium scitamineum]	Cellular Processes;Cellular Processes;Genetic Information Processing	Cell growth and death;Cell growth and death;Replication and repair	ko04111//Cell cycle - yeast;ko04113//Meiosis - yeast;ko03030//DNA replication	K02542;K02542;K02542	GO:0032993//protein-DNA complex;GO:0043231//intracellular membrane-bounded organelle;GO:0043234//protein complex;GO:0044427//chromosomal part;GO:0044444//cytoplasmic part	GO:0003677//DNA binding;GO:0004003//ATP-dependent DNA helicase activity;GO:0032550//purine ribonucleoside binding;GO:0043167//ion binding	GO:0000724//double-strand break repair via homologous recombination;GO:0006261//DNA-dependent DNA replication;GO:0006810//transport;GO:0008104//protein localization;GO:0032508//DNA duplex unwinding;GO:0033260//nuclear DNA replication
gene-SPSC_02616	66	80	75	2123	1841	2054	2.74	2.98	2.69	78.93	79.09	76.92	2.80333	78.3133	4.80404	0	0	SPCC417.10	probable DAL5-Allantoate and ureidosuccinate permease [Sporisorium scitamineum]	-	-	-	-	-	-	GO:0044763//single-organism cellular process
gene-SPSC_02625	24052	27140	28443	299	242	303	838.78	847.93	856.41	9.32	8.72	9.52	847.707	9.18667	-6.52788	0	0	FRE1	related to Ferric reductase transmembrane component 1 precursor [Sporisorium scitamineum]	-	-	-	-	GO:0031224//intrinsic component of membrane	GO:0003824//catalytic activity	GO:0044710//single-organism metabolic process
gene-SPSC_02708	644	868	828	5672	5186	5882	13.39	16.17	14.86	105.44	111.4	110.13	14.8067	108.99	2.87988	0	0	cnd3	related to Condensin complex subunit 3 [Sporisorium scitamineum]	Cellular Processes	Cell growth and death	ko04111//Cell cycle - yeast	K06678	GO:0044424//intracellular part	-	GO:0022402//cell cycle process;GO:0051276//chromosome organization;GO:1902589//single-organism organelle organization
gene-SPSC_02724	149	150	196	2347	1931	2256	3.12	2.82	3.55	44.01	41.84	42.61	3.16333	42.82	3.75877	0	0	CHS3	chitin synthase 3 [Sporisorium scitamineum]	Metabolism;Metabolism	Global and overview maps;Carbohydrate metabolism	ko01100//Metabolic pathways;ko00520//Amino sugar and nucleotide sugar metabolism	K00698;K00698	GO:0016020//membrane	GO:0016757//transferase activity, transferring glycosyl groups	GO:0006023//aminoglycan biosynthetic process
gene-SPSC_02816	7023	8189	7968	1308	1210	1352	246.51	257.51	241.47	41.05	43.88	42.74	248.497	42.5567	-2.54577	0	0	FRE7	related to ferric reductase [Sporisorium scitamineum]	-	-	-	-	GO:0031224//intrinsic component of membrane	GO:0003824//catalytic activity	GO:0044710//single-organism metabolic process
gene-SPSC_02856	6831	7935	8373	2498	2088	2393	167.27	174.07	177.02	54.7	52.83	52.77	172.787	53.4333	-1.69318	0	0	2022-10-01	related to mitochondrial intermediate peptidase precursor [Sporisorium scitamineum]	-	-	-	-	GO:0044429//mitochondrial part	GO:0004175//endopeptidase activity;GO:0043169//cation binding	GO:0019538//protein metabolic process
gene-SPSC_02905	635	709	706	6561	5573	6736	29.72	29.73	28.53	274.57	269.48	283.92	29.3267	275.99	3.23433	0	0	LIP5	related to lipase family [Sporisorium scitamineum]	-	-	-	-	-	GO:0016788//hydrolase activity, acting on ester bonds	GO:0006629//lipid metabolic process;GO:0040007//growth;GO:0050896//response to stimulus
gene-SPSC_02923	15206	17303	18196	5702	4582	5744	993.29	1012.59	1026.23	333.06	309.25	337.92	1010.7	326.743	-1.62913	0	0	Scsalpha1	probable succinyl-coa synthetase alpha chain, gdp-forming [Sporisorium scitamineum]	Metabolism;Metabolism;Metabolism;Metabolism;Metabolism	Global and overview maps;Global and overview maps;Global and overview maps;Carbohydrate metabolism;Carbohydrate metabolism	ko01100//Metabolic pathways;ko01110//Biosynthesis of secondary metabolites;ko01200//Carbon metabolism;ko00020//Citrate cycle (TCA cycle);ko00640//Propanoate metabolism	K01899;K01899;K01899;K01899;K01899	GO:0009295//nucleoid;GO:0043231//intracellular membrane-bounded organelle	GO:0004774//succinate-CoA ligase activity;GO:0005488//binding;GO:0046912//transferase activity, transferring acyl groups, acyl groups converted into alkyl on transfer	GO:0006637//acyl-CoA metabolic process
gene-SPSC_02945	1460	1695	1731	7956	6717	7605	35.19	36.6	36.02	171.48	167.29	165.1	35.9367	167.957	2.22456	0	0	SPBC543.05c	related to BOR1-boron efflux transporter [Sporisorium scitamineum]	-	-	-	-	GO:0031224//intrinsic component of membrane	GO:0008509//anion transmembrane transporter activity	GO:0006820//anion transport;GO:0034220//ion transmembrane transport
gene-SPSC_03001	943	1111	1175	5866	4986	5460	13	13.72	13.99	72.33	71.04	67.81	13.57	70.3933	2.37502	0	0	abcB	related to ABC transporter [Sporisorium scitamineum]	Environmental Information Processing	Membrane transport	ko02010//ABC transporters	K05665	GO:0031224//intrinsic component of membrane	GO:0015405//P-P-bond-hydrolysis-driven transmembrane transporter activity;GO:0017111//nucleoside-triphosphatase activity;GO:0032550//purine ribonucleoside binding	GO:0044763//single-organism cellular process;GO:0051234//establishment of localization
gene-SPSC_03013	1301	1393	1613	64533	55425	62694	44.09	42.29	47.2	1955.61	1940.73	1913.53	44.5267	1936.62	5.44273	0	0	SPBC887.17	probable Purine Transporter AzgA [Sporisorium scitamineum]	-	-	-	-	-	GO:0015205//nucleobase transmembrane transporter activity	GO:0015851//nucleobase transport;GO:0044763//single-organism cellular process
gene-SPSC_03084	2583	2797	3219	13960	11708	12948	33.81	32.8	36.38	163.38	158.33	152.62	34.33	158.11	2.20339	0	0	--	uncharacterized protein SPSC_03084 [Sporisorium scitamineum]	-	-	-	-	-	-	-
gene-SPSC_03098	565	554	667	50527	43023	47825	20.53	18.04	20.93	1641.83	1615.34	1565.19	19.8333	1607.45	6.34071	0	0	Slc28a3	related to Sodium/nucleoside cotransporter [Sporisorium scitamineum]	-	-	-	-	-	-	GO:0015864//pyrimidine nucleoside transport
gene-SPSC_03105	15128	16747	17381	3890	3428	3922	428.69	425.16	425.25	98.57	100.37	100.09	426.367	99.6767	-2.09677	0	0	YAT1	related to carnitine acetyl transferase FacC [Sporisorium scitamineum]	Cellular Processes	Transport and catabolism	ko04146//Peroxisome	K00624	GO:0044464//cell part	GO:0016740//transferase activity	GO:0006083//acetate metabolic process;GO:0006839//mitochondrial transport
gene-SPSC_03165	36	32	43	3974	3495	3694	0.75	0.6	0.77	73.95	75.15	69.23	0.706667	72.7767	6.6863	0	0	--	glycoside hydrolase family 16 protein [Melanopsichium pennsylvanicum 4]	-	-	-	-	-	GO:0016746//transferase activity, transferring acyl groups	-
gene-SPSC_03185	2891	3211	3428	11883	10150	12193	59.87	59.58	61.3	220.06	217.19	227.43	60.25	221.56	1.87866	0	0	--	mfs general substrate transporter [Melanopsichium pennsylvanicum 4]	-	-	-	-	-	-	GO:0044763//single-organism cellular process
gene-SPSC_03193	9078	10044	10382	3557	3020	3460	331.56	328.64	327.38	116.17	113.96	113.81	329.193	114.647	-1.52174	0	0	SPAC1F7.09c	related to DAL2-allantoinase [Sporisorium scitamineum]	Metabolism;Metabolism	Global and overview maps;Nucleotide metabolism	ko01100//Metabolic pathways;ko00230//Purine metabolism	K01477;K01477	-	GO:0016813//hydrolase activity, acting on carbon-nitrogen (but not peptide) bonds, in linear amidines	GO:0000255//allantoin metabolic process
gene-SPSC_03202	4177	4539	4712	1051	784	1051	373.2	363.32	363.49	83.97	72.37	84.57	366.67	80.3033	-2.19095	0	0	ERG2	C-8 sterol isomerase [Sporisorium scitamineum]	Metabolism;Metabolism;Metabolism	Global and overview maps;Global and overview maps;Lipid metabolism	ko01100//Metabolic pathways;ko01110//Biosynthesis of secondary metabolites;ko00100//Steroid biosynthesis	K09829;K09829;K09829	-	GO:0003824//catalytic activity	GO:0006810//transport;GO:0044763//single-organism cellular process
gene-SPSC_03205	439	458	523	4287	3473	4174	13.31	12.44	13.69	116.25	108.82	114	13.1467	113.023	3.10385	0	0	4CL1	related to 4-coumarate-CoA ligase [Sporisorium scitamineum]	Metabolism;Metabolism;Metabolism	Global and overview maps;Global and overview maps;Metabolism of cofactors and vitamins	ko01100//Metabolic pathways;ko01110//Biosynthesis of secondary metabolites;ko00130//Ubiquinone and other terpenoid-quinone biosynthesis	K01904;K01904;K01904	-	GO:0003824//catalytic activity	-
gene-SPSC_03223	2991	3854	3459	561	411	529	251.63	290.48	251.26	42.2	35.73	40.08	264.457	39.3367	-2.74908	0	0	YIR042C	acetyltransferase [Pseudozyma hubeiensis SY62]	-	-	-	-	-	GO:0016740//transferase activity	-
gene-SPSC_03254	38815	41482	46716	7542	7059	7443	1054.32	1009.46	1095.6	183.19	198.11	182.08	1053.13	187.793	-2.48746	0	0	--	diacylglycerol O-acyltransferase [Moesziomyces antarcticus]	-	-	-	-	-	-	GO:0008610//lipid biosynthetic process
gene-SPSC_03255	6918	7285	7588	1143	1071	1294	683	644.36	646.82	100.91	109.25	115.06	658.06	108.407	-2.60177	0	0	--	uncharacterized protein SPSC_03255 [Sporisorium scitamineum]	-	-	-	-	-	-	-
gene-SPSC_03310	546	555	632	6285	5647	6184	7.88	7.17	7.87	81.06	84.16	80.33	7.64	81.85	3.42134	0	0	--	vacuolar sorting protein VPS45/Stt10 [Moesziomyces antarcticus T-34]	-	-	-	-	-	-	-
gene-SPSC_03319	515	596	581	21248	17301	20551	20.28	21.03	19.76	748.28	704.01	728.94	20.3567	727.077	5.15853	0	0	PUT4	probable general amino acid permease [Sporisorium scitamineum]	-	-	-	-	GO:0031224//intrinsic component of membrane	GO:0046943//carboxylic acid transmembrane transporter activity	GO:0044763//single-organism cellular process;GO:0046942//carboxylic acid transport
gene-SPSC_03332	16976	17622	20030	5516	4964	5614	349.57	325.09	356.11	101.57	105.61	104.11	343.59	103.763	-1.72739	0	0	gdh-1	probable glutamate dehydrogenase, NAD(+)-specific [Sporisorium scitamineum]	Metabolism;Metabolism;Metabolism;Metabolism;Metabolism	Global and overview maps;Amino acid metabolism;Amino acid metabolism;Energy metabolism;Metabolism of other amino acids	ko01100//Metabolic pathways;ko00250//Alanine, aspartate and glutamate metabolism;ko00220//Arginine biosynthesis;ko00910//Nitrogen metabolism;ko00430//Taurine and hypotaurine metabolism	K15371;K15371;K15371;K15371;K15371	GO:0044444//cytoplasmic part	GO:0016639//oxidoreductase activity, acting on the CH-NH2 group of donors, NAD or NADP as acceptor	GO:0006103//2-oxoglutarate metabolic process;GO:1901605//alpha-amino acid metabolic process
gene-SPSC_03351	10036	11797	11809	2289	2014	2276	373.48	393.31	379.43	76.17	77.44	76.28	382.073	76.63	-2.31787	0	0	SPAC343.06c	scramblase [Pseudozyma hubeiensis SY62]	-	-	-	-	-	-	-
gene-SPSC_03360	6327	7376	7463	29591	29096	29544	95.4	99.64	97.15	398.96	453.28	401.19	97.3967	417.81	2.1009	0	0	ttc39b	related to CSR1-phosphatidylinositol transfer protein [Sporisorium scitamineum]	-	-	-	-	-	-	GO:0044255//cellular lipid metabolic process
gene-SPSC_03392	15653	17206	17722	5953	4966	6074	565.01	556.41	552.31	192.15	185.21	197.46	557.91	191.607	-1.54188	0	0	Ces1e	related to para-nitrobenzyl esterase [Sporisorium scitamineum]	-	-	-	-	-	-	-
gene-SPSC_03413	4338	4895	5239	26988	24910	27265	96.4	97.45	100.52	536.26	571.93	545.66	98.1233	551.283	2.49013	0	0	MEP	related to extracellular elastinolytic metalloproteinase precursor [Sporisorium scitamineum]	-	-	-	-	GO:0044421//extracellular region part	GO:0046914//transition metal ion binding	GO:0019538//protein metabolic process
gene-SPSC_03434	930	1028	1123	7197	5997	7095	13.34	13.21	13.91	92.33	88.9	91.68	13.4867	90.97	2.75386	0	0	BUB1	related to spindle assembly checkpoint protein [Sporisorium scitamineum]	Cellular Processes;Cellular Processes	Cell growth and death;Cell growth and death	ko04111//Cell cycle - yeast;ko04113//Meiosis - yeast	K02178;K02178	-	GO:0004672//protein kinase activity;GO:0032550//purine ribonucleoside binding	GO:0006464//cellular protein modification process;GO:0044763//single-organism cellular process
gene-SPSC_03439	296	332	352	8978	7903	8919	10.02	10.06	10.28	271.64	276.29	271.8	10.12	273.243	4.75491	0	0	PTR2	probable PTR2-Di-and tripeptide permease [Sporisorium scitamineum]	-	-	-	-	GO:0005886//plasma membrane;GO:0031224//intrinsic component of membrane	GO:0015198//oligopeptide transporter activity	GO:0006857//oligopeptide transport
gene-SPSC_03460	903	968	1001	5088	4668	5598	35.05	33.66	33.55	176.61	187.22	195.71	34.0867	186.513	2.452	0	0	4cl1	related to 4-coumarate-CoA ligase, partial [Sporisorium scitamineum]	Metabolism;Metabolism;Metabolism	Global and overview maps;Global and overview maps;Metabolism of cofactors and vitamins	ko01100//Metabolic pathways;ko01110//Biosynthesis of secondary metabolites;ko00130//Ubiquinone and other terpenoid-quinone biosynthesis	K01904;K01904;K01904	-	GO:0003824//catalytic activity	-
gene-SPSC_03531	2109	2475	2449	15976	14351	16794	82.91	87.17	83.12	561.6	582.91	594.59	84.4	579.7	2.77999	0	0	pepC	related to LAP3-member of the GAL regulon [Sporisorium scitamineum]	-	-	-	-	-	GO:0003676//nucleic acid binding;GO:0008233//peptidase activity	GO:0019538//protein metabolic process
gene-SPSC_03556	1762	1787	1984	8461	7080	8662	58.7	53.34	57.07	252.06	243.71	259.9	56.37	251.89	2.15979	0	0	--	acetylcholinesterase [Moesziomyces antarcticus T-34]	-	-	-	-	-	GO:0003676//nucleic acid binding;GO:0046872//metal ion binding	GO:0006355//regulation of transcription, DNA-templated;GO:0009607//response to biotic stimulus;GO:0032502//developmental process;GO:0036176//response to neutral pH;GO:0042594//response to starvation;GO:0044182//filamentous growth of a population of unicellular organisms;GO:0044763//single-organism cellular process;GO:0048585//negative regulation of response to stimulus;GO:0051704//multi-organism …
gene-SPSC_03722	1991	2639	2313	153	124	138	97.84	116.18	98.13	6.72	6.3	6.11	104.05	6.37667	-4.02833	0	0	fah	related to fumarylacetoacetate hydrolase [Sporisorium scitamineum]	Metabolism;Metabolism	Global and overview maps;Amino acid metabolism	ko01100//Metabolic pathways;ko00350//Tyrosine metabolism	K01555;K01555	GO:0044464//cell part	GO:0016823//hydrolase activity, acting on acid carbon-carbon bonds, in ketonic substances	GO:0006558//L-phenylalanine metabolic process
gene-SPSC_03726	10096	11814	11931	1769	1430	1849	611.46	641.02	623.89	95.8	89.48	100.86	625.457	95.38	-2.71315	0	0	--	Predicted thioesterase [Ceraceosorus bombacis]	-	-	-	-	-	-	-
gene-SPSC_03754	7322	9024	8708	1479	1072	1399	522.49	576.9	536.51	94.37	79.04	89.91	545.3	87.7733	-2.6352	0	0	SCO1	probable SCO1-involved in stabilization of Cox1p and Cox2p [Sporisorium scitamineum]	-	-	-	-	GO:0019866//organelle inner membrane	-	GO:0000041//transition metal ion transport;GO:0017004//cytochrome complex assembly;GO:0046916//cellular transition metal ion homeostasis
gene-SPSC_03895	2077	2038	2396	26294	23737	26992	72.78	63.98	72.49	823.93	859.45	851.88	69.75	845.087	3.59883	0	0	XOG1	related to SPR1-exo-1,3-beta-glucanase precursor [Sporisorium scitamineum]	Metabolism;Metabolism	Global and overview maps;Carbohydrate metabolism	ko01100//Metabolic pathways;ko00500//Starch and sucrose metabolism	K01210;K01210	-	GO:0016787//hydrolase activity	GO:0044238//primary metabolic process
gene-SPSC_03974	23759	25015	26813	6522	5979	6529	600.12	566.07	584.75	147.31	156.04	148.53	583.647	150.627	-1.95412	0	0	yta12	probable AFG3-protease of the SEC18/CDC48/PAS1 family of ATPases (AAA) [Sporisorium scitamineum]	-	-	-	-	GO:0031224//intrinsic component of membrane;GO:0043231//intracellular membrane-bounded organelle	GO:0032550//purine ribonucleoside binding;GO:0046914//transition metal ion binding;GO:0070011//peptidase activity, acting on L-amino acid peptides	GO:0019538//protein metabolic process;GO:0044763//single-organism cellular process
gene-SPSC_03976	63	104	101	2163	1667	1964	0.94	1.39	1.3	28.82	25.67	26.36	1.21	26.95	4.47721	0	0	KIN7E	probable Kinesin-7a motor protein [Sporisorium scitamineum]	-	-	-	-	GO:0015630//microtubule cytoskeleton;GO:0043234//protein complex;GO:0044430//cytoskeletal part	GO:0003774//motor activity;GO:0036094//small molecule binding;GO:0097159//organic cyclic compound binding;GO:1901363//heterocyclic compound binding	GO:0007017//microtubule-based process
gene-SPSC_04025	1558	1794	1564	8379	7009	8466	161.95	167.07	140.37	778.84	752.79	792.58	156.463	774.737	2.30788	0	0	--	exosomal 3'-5' exoribonuclease complex, subunit Rrp41 [Moesziomyces antarcticus T-34]	-	-	-	-	-	-	-
gene-SPSC_04104	582	628	754	8417	6757	7704	11.78	11.39	13.18	152.37	141.34	140.47	12.1167	144.727	3.57827	0	0	URBS1	Siderophore biosynthesis regulatory protein URBS1 [Sporisorium scitamineum]	-	-	-	-	-	GO:0003677//DNA binding;GO:0046914//transition metal ion binding	GO:0006357//regulation of transcription from RNA polymerase II promoter;GO:0044699//single-organism process;GO:0051716//cellular response to stimulus
gene-SPSC_04134	815	987	1007	8004	6825	7959	31.64	34.32	33.75	277.83	273.73	278.25	33.2367	276.603	3.05697	0	0	amdS	probable AMD2-amidase [Sporisorium scitamineum]	Metabolism;Metabolism;Metabolism;Metabolism	Global and overview maps;Amino acid metabolism;Amino acid metabolism;Amino acid metabolism	ko01100//Metabolic pathways;ko00330//Arginine and proline metabolism;ko00380//Tryptophan metabolism;ko00360//Phenylalanine metabolism	K01426;K01426;K01426;K01426	-	GO:0016810//hydrolase activity, acting on carbon-nitrogen (but not peptide) bonds;GO:0016879//ligase activity, forming carbon-nitrogen bonds	-
gene-SPSC_04173	906	942	1111	5600	4639	5569	11.79	10.98	12.48	65.14	62.36	65.25	11.75	64.25	2.45104	0	0	cut3	related to SMC4-Stable Maintenance of Chromosomes [Sporisorium scitamineum]	-	-	-	-	GO:0005694//chromosome	-	GO:0006259//DNA metabolic process;GO:0006323//DNA packaging;GO:0007059//chromosome segregation;GO:0022402//cell cycle process;GO:1902589//single-organism organelle organization
gene-SPSC_04223	11813	12443	13473	4140	3599	4099	733.95	692.61	722.74	230.01	231.04	229.37	716.433	230.14	-1.63832	0	0	erg6	probable delta(24)-sterol c-methyltransferase (erg6) [Sporisorium scitamineum]	Metabolism;Metabolism;Metabolism	Global and overview maps;Global and overview maps;Lipid metabolism	ko01100//Metabolic pathways;ko01110//Biosynthesis of secondary metabolites;ko00100//Steroid biosynthesis	K00559;K00559;K00559	-	-	-
gene-SPSC_04231	768	821	874	4776	3995	4607	46.64	44.67	45.83	259.38	250.7	252	45.7133	254.027	2.47429	0	0	At5g11230	related to triose phosphate/3-phosphoglycerate/phosphate translocator [Sporisorium scitamineum]	-	-	-	-	GO:0031224//intrinsic component of membrane	-	GO:0030435//sporulation resulting in formation of a cellular spore;GO:0042493//response to drug;GO:0071555//cell wall organization;GO:0075259//spore-bearing organ development
gene-SPSC_04278	411	511	519	6834	5444	6563	9.72	10.83	10.6	144.56	133.06	139.83	10.3833	139.15	3.7443	0	0	plo1	related to CDC5-Serine/threonine-protein kinase [Sporisorium scitamineum]	-	-	-	-	GO:0000922//spindle pole;GO:0005694//chromosome;GO:0005815//microtubule organizing center;GO:0005933//cellular bud;GO:0043231//intracellular membrane-bounded organelle	GO:0004672//protein kinase activity;GO:0030234//enzyme regulator activity;GO:0032550//purine ribonucleoside binding	GO:0000212//meiotic spindle organization;GO:0006464//cellular protein modification process;GO:0006796//phosphate-containing compound metabolic process;GO:0007067//mitotic nuclear division;GO:0007165//signal transduction;GO:0008104//protein localization;GO:0009607//response to biotic stimulus;GO:0010695//regulation of spindle pole body separation;GO:0022411//cellular component disassembly;GO:00304…
gene-SPSC_04341	168	192	239	2895	2515	2857	3.85	3.94	4.73	59.29	59.52	58.93	4.17333	59.2467	3.82746	0	0	--	related to endo-1,3(4)-beta-glucanase [Sporisorium scitamineum]	-	-	-	-	-	-	-
gene-SPSC_04397	3097	3183	3697	13912	12655	13809	28.29	26.05	29.16	113.64	119.44	113.6	27.8333	115.56	2.05376	0	0	apsA	related to NUM1-nuclear migration protein [Sporisorium scitamineum]	-	-	-	-	GO:0044444//cytoplasmic part	-	GO:0051220//cytoplasmic sequestering of protein
gene-SPSC_04399	10778	11854	11780	3583	3227	3632	681.4	671.4	643.01	202.55	210.79	206.8	665.27	206.713	-1.68631	0	0	--	macrofage activating glycoprotein [Moesziomyces antarcticus]	-	-	-	-	-	-	-
gene-SPSC_04428	210	188	260	2819	2432	2774	3.37	2.71	3.61	40.49	40.36	40.13	3.23	40.3267	3.64213	0	0	--	uncharacterized protein SPSC_04428 [Sporisorium scitamineum]	-	-	-	-	-	-	-
gene-SPSC_04454	6859	7900	7927	1291	1174	1436	357.36	368.74	356.58	60.14	63.2	67.38	360.893	63.5733	-2.50508	0	0	hem12	probable HEM12-uroporphyrinogen decarboxylase [Sporisorium scitamineum]	Metabolism;Metabolism;Metabolism	Global and overview maps;Global and overview maps;Metabolism of cofactors and vitamins	ko01100//Metabolic pathways;ko01110//Biosynthesis of secondary metabolites;ko00860//Porphyrin and chlorophyll metabolism	K01599;K01599;K01599	GO:0005815//microtubule organizing center	GO:0016831//carboxy-lyase activity	GO:0000226//microtubule cytoskeleton organization;GO:0006779//porphyrin-containing compound biosynthetic process;GO:0022402//cell cycle process;GO:0034613//cellular protein localization
gene-SPSC_04476	19875	23710	22149	5108	4161	5013	1609.47	1720.13	1548.61	369.88	348.15	365.61	1626.07	361.213	-2.17047	0	0	--	probable Mrb1-Mitochondrial p32 Family Protein [Sporisorium scitamineum]	-	-	-	-	-	-	-
gene-SPSC_04481	2675	3047	3235	11378	10279	11573	52.11	53.17	54.41	198.18	206.88	203.03	53.23	202.697	1.92901	0	0	CDC14	related to CDC14-dual specificity phosphatase [Sporisorium scitamineum]	Cellular Processes;Cellular Processes	Cell growth and death;Cell growth and death	ko04111//Cell cycle - yeast;ko04113//Meiosis - yeast	K06639;K06639	GO:0005819//spindle;GO:0031981//nuclear lumen	GO:0004721//phosphoprotein phosphatase activity	GO:0006470//protein dephosphorylation;GO:0007059//chromosome segregation;GO:0007088//regulation of mitotic nuclear division;GO:0048523//negative regulation of cellular process;GO:0051716//cellular response to stimulus
gene-SPSC_04550	11080	13020	12689	3120	2785	3175	415.91	437.85	411.25	104.73	108.01	107.34	421.67	106.693	-1.98264	0	0	nodX	predicted L-carnitine dehydratase [Moesziomyces antarcticus T-34]	-	-	-	-	-	-	-
gene-SPSC_04603	30611	34988	36204	11194	10335	11571	534.19	547	545.49	174.68	186.35	181.86	542.227	180.963	-1.5832	0	0	PIM1	probable PIM1-ATP-dependent protease, mitochondrial [Sporisorium scitamineum]	-	-	-	-	-	GO:0017111//nucleoside-triphosphatase activity;GO:0070011//peptidase activity, acting on L-amino acid peptides;GO:0097159//organic cyclic compound binding;GO:1901363//heterocyclic compound binding	GO:0006508//proteolysis;GO:0030163//protein catabolic process;GO:0044260//cellular macromolecule metabolic process
gene-SPSC_04664	356	401	345	3418	2729	3231	15.15	15.29	12.68	130.09	120.01	123.85	14.3733	124.65	3.11642	0	0	chiB	Chitinase [Sporisorium scitamineum]	Metabolism;Metabolism	Global and overview maps;Carbohydrate metabolism	ko01100//Metabolic pathways;ko00520//Amino sugar and nucleotide sugar metabolism	K01183;K01183	-	GO:0004553//hydrolase activity, hydrolyzing O-glycosyl compounds	GO:0006026//aminoglycan catabolic process;GO:0044238//primary metabolic process
gene-SPSC_04749	1364	1544	1636	6575	5883	7012	95.44	96.79	98.84	411.39	425.32	441.89	97.0233	426.2	2.13513	0	0	--	lipid droplet-associated perilipin protein [Pseudozyma hubeiensis SY62]	-	-	-	-	-	-	-
gene-SPSC_04799	2475	2531	2936	23961	19753	22796	60.33	55.27	61.79	522.28	497.5	500.45	59.13	506.743	3.09929	0	0	--	probable Clb1-B-type cyclin 1 (fragment) [Sporisorium scitamineum]	-	-	-	-	-	-	-
gene-SPSC_04835	507	491	611	22754	20167	21699	2.96	2.57	3.08	118.67	121.53	113.98	2.87	118.06	5.36233	0	0	FAS1	probable fatty acid synthase, beta and alpha chains [Sporisorium scitamineum]	Metabolism;Metabolism;Metabolism	Global and overview maps;Global and overview maps;Lipid metabolism	ko01100//Metabolic pathways;ko01212//Fatty acid metabolism;ko00061//Fatty acid biosynthesis	K00667;K00667;K00667	GO:0005737//cytoplasm;GO:0043234//protein complex	GO:0004312//fatty acid synthase activity	GO:0006631//fatty acid metabolic process;GO:0044249//cellular biosynthetic process;GO:0044711//single-organism biosynthetic process;GO:1901576//organic substance biosynthetic process
gene-SPSC_04836	72	82	110	3682	3040	3641	1.11	1.13	1.47	50.81	48.47	50.61	1.23667	49.9633	5.33634	0	0	atrD	probable ABC transporter [Sporisorium scitamineum]	Environmental Information Processing	Membrane transport	ko02010//ABC transporters	K05658	GO:0031224//intrinsic component of membrane	GO:0015405//P-P-bond-hydrolysis-driven transmembrane transporter activity;GO:0017111//nucleoside-triphosphatase activity;GO:0032550//purine ribonucleoside binding	GO:0044763//single-organism cellular process;GO:0051234//establishment of localization
gene-SPSC_04837	277	293	283	3770	3293	3912	11.7	11.09	10.32	142.36	143.68	148.78	11.0367	144.94	3.71508	0	0	--	probable ustilagic acid acyltransferase [Sporisorium scitamineum]	-	-	-	-	-	GO:0016746//transferase activity, transferring acyl groups	-
gene-SPSC_04839	133	137	183	2152	1836	2146	6.63	6.11	7.87	95.87	94.51	96.29	6.87	95.5567	3.79797	0	0	--	acetyltransferase [Anthracocystis flocculosa PF-1]	-	-	-	-	-	-	-
gene-SPSC_04842	179	185	199	3047	2721	3140	6.7	6.2	6.43	101.92	105.17	105.79	6.44333	104.293	4.0167	0	0	UF6CGT1	um12340 [Sporisorium scitamineum]	-	-	-	-	-	GO:0016757//transferase activity, transferring glycosyl groups	-
gene-SPSC_04843	25	24	42	2414	2066	2522	1.42	1.22	2.06	122.82	121.46	129.24	1.56667	124.507	6.31238	0	0	FAXDC2	probable alpha-hydroxylase AHD1 [Sporisorium scitamineum]	-	-	-	-	GO:0031224//intrinsic component of membrane	GO:0003824//catalytic activity	GO:0006631//fatty acid metabolic process
gene-SPSC_04844	31	29	41	4724	4274	5090	1.81	1.52	2.07	246.85	258.06	267.88	1.8	257.597	7.16097	0	0	--	related to transposase [Ustilago trichophora]	-	-	-	-	-	-	-
gene-SPSC_04848	780	802	832	5422	4918	5605	23.04	21.22	21.22	143.21	150.09	149.11	21.8267	147.47	2.75626	0	0	mcm5	probable CDC46-cell division control protein [Sporisorium scitamineum]	Cellular Processes;Cellular Processes;Genetic Information Processing	Cell growth and death;Cell growth and death;Replication and repair	ko04111//Cell cycle - yeast;ko04113//Meiosis - yeast;ko03030//DNA replication	K02209;K02209;K02209	GO:0000781//chromosome, telomeric region;GO:0036387//pre-replicative complex;GO:0043231//intracellular membrane-bounded organelle;GO:0043234//protein complex;GO:0044444//cytoplasmic part	GO:0004386//helicase activity;GO:0032550//purine ribonucleoside binding;GO:0043565//sequence-specific DNA binding;GO:0043566//structure-specific DNA binding	GO:0000724//double-strand break repair via homologous recombination;GO:0006338//chromatin remodeling;GO:0031936//negative regulation of chromatin silencing;GO:0032392//DNA geometric change;GO:0051095//regulation of helicase activity;GO:0090329//regulation of DNA-dependent DNA replication;GO:1902299//pre-replicative complex assembly involved in cell cycle DNA replication
gene-SPSC_04883	9563	10247	10627	2049	1756	2114	630.39	605.15	604.83	120.78	119.6	125.5	613.457	121.96	-2.33055	0	0	phb2	probable PHB2-prohibitin [Sporisorium scitamineum]	-	-	-	-	GO:0019866//organelle inner membrane;GO:0043231//intracellular membrane-bounded organelle	-	GO:0007569//cell aging;GO:0030162//regulation of proteolysis;GO:0044267//cellular protein metabolic process;GO:0048308//organelle inheritance
gene-SPSC_04889	2837	3215	3602	33072	29087	32336	114.65	116.4	125.69	1195.16	1214.58	1176.96	118.913	1195.57	3.32971	0	0	ecdD	probable monosaccharide transporter [Sporisorium scitamineum]	Cellular Processes	Cell growth and death	ko04113//Meiosis - yeast	K08139	GO:0031224//intrinsic component of membrane	GO:0022857//transmembrane transporter activity	GO:0006810//transport;GO:0044763//single-organism cellular process
gene-SPSC_04953	19965	22488	23291	4962	4089	4809	603.74	609.24	608.11	134.17	127.76	130.97	607.03	130.967	-2.21257	0	0	MSY001_2108	related to Glucose oxidase [Sporisorium reilianum SRZ2]	Metabolism;Metabolism	Global and overview maps;Amino acid metabolism	ko01100//Metabolic pathways;ko00260//Glycine, serine and threonine metabolism	K00108;K00108	-	GO:0000166//nucleotide binding	GO:0044710//single-organism metabolic process
gene-SPSC_04967	946	1006	1200	5979	4932	5621	9.9	9.43	10.84	55.95	53.33	52.98	10.0567	54.0867	2.42712	0	0	--	uncharacterized protein SPSC_04967 [Sporisorium scitamineum]	-	-	-	-	-	-	-
gene-SPSC_04997	8579	9656	10089	2200	1924	2351	498.63	502.8	506.3	114.34	115.54	123.07	502.577	117.65	-2.09484	0	0	--	related to Endo-1,4-beta-xylanase [Sporisorium scitamineum]	-	-	-	-	-	GO:0016787//hydrolase activity	GO:0044238//primary metabolic process
gene-SPSC_05027	1033	1165	1187	5636	4614	5661	38.38	38.77	38.07	187.23	177.11	189.41	38.4067	184.583	2.26484	0	0	fur4	probable uracil permease [Sporisorium scitamineum]	-	-	-	-	-	GO:0022891//substrate-specific transmembrane transporter activity	GO:0044765//single-organism transport
gene-SPSC_05028	213	217	245	2907	2464	3044	7.29	6.65	7.24	88.93	87.1	93.79	7.06	89.94	3.67122	0	0	ydcJ	related to DUF1338 domain protein [Ustilago bromivora]	-	-	-	-	-	-	-
gene-SPSC_05029	622	702	726	5870	4745	5841	24.41	24.68	24.6	205.97	192.38	206.43	24.5633	201.593	3.03687	0	0	alh-9	probable aldehyde dehydrogenase family 7 member A1 [Sporisorium scitamineum]	Metabolism;Metabolism;Metabolism;Metabolism;Metabolism;Metabolism;Metabolism;Metabolism;Metabolism;Metabolism;Metabolism;Metabolism;Metabolism;Metabolism	Global and overview maps;Global and overview maps;Amino acid metabolism;Carbohydrate metabolism;Amino acid metabolism;Carbohydrate metabolism;Lipid metabolism;Amino acid metabolism;Amino acid metabolism;Lipid metabolism;Amino acid metabolism;Metabolism of other amino acids;Amino acid metabolism;Carbohydrate metabolism	ko01100//Metabolic pathways;ko01110//Biosynthesis of secondary metabolites;ko00280//Valine, leucine and isoleucine degradation;ko00010//Glycolysis / Gluconeogenesis;ko00260//Glycine, serine and threonine metabolism;ko00620//Pyruvate metabolism;ko00071//Fatty acid degradation;ko00330//Arginine and proline metabolism;ko00380//Tryptophan metabolism;ko00561//Glycerolipid metabolism;ko00310//Lysine de…	K14085;K14085;K14085;K14085;K14085;K14085;K14085;K14085;K14085;K14085;K14085;K14085;K14085;K14085	-	GO:0016903//oxidoreductase activity, acting on the aldehyde or oxo group of donors	GO:0044710//single-organism metabolic process
gene-SPSC_05045	1822	1993	2051	7779	7011	7684	35.43	34.72	34.43	135.25	140.85	134.56	34.86	136.887	1.97334	0	0	--	fungal zn-cys binuclear cluster domain-containing protein [Melanopsichium pennsylvanicum 4]	-	-	-	-	GO:0043231//intracellular membrane-bounded organelle	GO:0046914//transition metal ion binding	GO:0006355//regulation of transcription, DNA-templated
gene-SPSC_05051	35	33	44	6435	5762	6482	1.24	1.05	1.35	203.96	211.02	206.92	1.21333	207.3	7.4166	0	0	uapC	probable purine permease [Sporisorium scitamineum]	-	-	-	-	-	GO:0015205//nucleobase transmembrane transporter activity	GO:0015851//nucleobase transport;GO:0044763//single-organism cellular process
gene-SPSC_05073	1002	1001	1107	12125	10624	12083	21.58	19.31	20.58	233.49	236.39	234.35	20.49	234.743	3.51809	0	0	--	related to lactose regulatory protein [Sporisorium scitamineum]	-	-	-	-	GO:0043231//intracellular membrane-bounded organelle	GO:0003676//nucleic acid binding;GO:0046914//transition metal ion binding	GO:0006355//regulation of transcription, DNA-templated
gene-SPSC_05140	206	197	267	6197	5333	6324	6.84	5.86	7.66	184.04	183.01	189.16	6.78667	185.403	4.77182	0	0	--	Glucosamine-6-phosphate isomerase (EC (Glucosamine-6-phosphate deaminase) [Ganoderma boninense]	-	-	-	-	-	-	-
gene-SPSC_05177	8213	9594	9700	2478	2077	2579	179.19	187.53	182.72	48.34	46.82	50.68	183.147	48.6133	-1.91358	0	0	yme2	related to PRP12-involved in early maturation of pre-rRNA [Sporisorium scitamineum]	-	-	-	-	-	-	-
gene-SPSC_05221	8512	9694	9239	208	166	203	645.76	658.87	605.17	14.11	13.01	13.87	636.6	13.6633	-5.54201	0	0	--	protein SEQ ID from patent family protein [Moesziomyces antarcticus]	-	-	-	-	-	-	-
gene-SPSC_05283	484	511	629	8810	7255	8526	15.19	14.37	17.04	247.22	235.23	240.97	15.5333	241.14	3.95643	0	0	GAT2	glucocorticoid receptor-like protein [Melanopsichium pennsylvanicum 4]	-	-	-	-	-	GO:0003677//DNA binding;GO:0046914//transition metal ion binding	GO:0009987//cellular process;GO:0010468//regulation of gene expression
gene-SPSC_05334	9	14	19	26324	21875	25867	0.24	0.34	0.44	630.67	605.56	624.17	0.34	620.133	10.8328	0	0	OPT3	related to OPT1-High-affinity glutathione transporter [Sporisorium scitamineum]	-	-	-	-	-	-	-
gene-SPSC_05374	134	157	167	1921	1625	1948	3.74	3.93	4.03	47.99	46.9	49.01	3.9	47.9667	3.62049	0	0	--	Don3 interacting protein [Sporisorium scitamineum]	-	-	-	-	-	-	-
gene-SPSC_05455	6164	6889	7269	1878	1597	1962	244.99	245.3	249.44	66.74	65.58	70.23	246.577	67.5167	-1.86872	0	0	Oxa1l	related to OXA1-cytochrome oxidase biogenesis protein, mitochondrial [Sporisorium scitamineum]	Genetic Information Processing	Folding, sorting and degradation	ko03060//Protein export	K03217	GO:0031224//intrinsic component of membrane;GO:0031966//mitochondrial membrane	-	GO:0007005//mitochondrion organization;GO:0090150//establishment of protein localization to membrane
gene-SPSC_05566	250	254	295	7100	6027	6702	11.03	10.04	11.24	280.15	274.78	266.34	10.77	273.757	4.6678	0	0	REP1	repellent protein 1 precursor [Sporisorium scitamineum]	-	-	-	-	-	-	-
gene-SPSC_05612	1355	1452	1576	6665	6019	7069	55.07	52.87	55.3	242.22	252.75	258.75	54.4133	251.24	2.20703	0	0	amt2	low affinity ammonium transporter [Sporisorium scitamineum]	-	-	-	-	GO:0031224//intrinsic component of membrane	GO:0015077//monovalent inorganic cation transmembrane transporter activity	GO:0015696//ammonium transport
gene-SPSC_05617	1444	1602	1794	7197	6442	7015	18.73	18.62	20.09	83.47	86.33	81.94	19.1467	83.9133	2.13181	0	0	pol1	related to POL1-DNA-directed DNA polymerase alpha, 180 KD subunit [Sporisorium scitamineum]	Genetic Information Processing	Replication and repair	ko03030//DNA replication	K02320	GO:0005657//replication fork;GO:0043231//intracellular membrane-bounded organelle	GO:0003677//DNA binding;GO:0034061//DNA polymerase activity;GO:0036094//small molecule binding	GO:0006261//DNA-dependent DNA replication;GO:0006281//DNA repair;GO:0033260//nuclear DNA replication;GO:0071897//DNA biosynthetic process
gene-SPSC_05665	27	41	37	3009	2731	3151	0.86	1.18	1.02	86.19	90.39	90.9	1.02	89.16	6.44976	0	0	DUR3	probable DUR3-Urea permease [Sporisorium scitamineum]	-	-	-	-	GO:0031224//intrinsic component of membrane	GO:0005215//transporter activity	GO:0044763//single-organism cellular process;GO:0044765//single-organism transport;GO:0071702//organic substance transport;GO:0071705//nitrogen compound transport
gene-SPSC_05760	1144	1248	1372	6089	4824	6135	12.33	12.05	12.77	58.69	53.72	59.55	12.3833	57.32	2.21064	0	0	HSL1	serine threonine protein kinase [Melanopsichium pennsylvanicum 4]	Cellular Processes;Environmental Information Processing	Cell growth and death;Signal transduction	ko04111//Cell cycle - yeast;ko04011//MAPK signaling pathway - yeast	K02515;K02515	GO:0044424//intracellular part	GO:0004672//protein kinase activity;GO:0032550//purine ribonucleoside binding	GO:0006464//cellular protein modification process;GO:0006796//phosphate-containing compound metabolic process;GO:0007049//cell cycle;GO:0016043//cellular component organization;GO:0030447//filamentous growth;GO:0050794//regulation of cellular process
gene-SPSC_05781	213	223	206	4456	3826	4365	15.99	15	13.35	299.14	296.78	295.14	14.78	297.02	4.32884	0	0	SMAC_06893	related to metalloprotease MEP1 [Sporisorium scitamineum]	-	-	-	-	-	GO:0070011//peptidase activity, acting on L-amino acid peptides	GO:0052048//interaction with host via secreted substance involved in symbiotic interaction
gene-SPSC_05827	52348	56148	62068	18183	15154	18162	2046.74	1966.76	2095.28	635.71	612.18	639.54	2036.26	629.143	-1.69446	0	0	PCK1	probable phosphoenolpyruvate carboxykinase [Sporisorium scitamineum]	Metabolism;Metabolism;Metabolism;Metabolism;Metabolism;Metabolism	Global and overview maps;Global and overview maps;Global and overview maps;Carbohydrate metabolism;Carbohydrate metabolism;Carbohydrate metabolism	ko01100//Metabolic pathways;ko01110//Biosynthesis of secondary metabolites;ko01200//Carbon metabolism;ko00010//Glycolysis / Gluconeogenesis;ko00620//Pyruvate metabolism;ko00020//Citrate cycle (TCA cycle)	K01610;K01610;K01610;K01610;K01610;K01610	GO:0044444//cytoplasmic part	GO:0000166//nucleotide binding;GO:0004611//phosphoenolpyruvate carboxykinase activity;GO:0016772//transferase activity, transferring phosphorus-containing groups;GO:0032550//purine ribonucleoside binding	GO:0006006//glucose metabolic process;GO:0006090//pyruvate metabolic process;GO:0006796//phosphate-containing compound metabolic process
gene-SPSC_05853	6205	7095	6870	39497	31194	36690	524.07	536.85	500.97	2982.94	2722.15	2790.85	520.63	2831.98	2.44348	0	0	--	keratin-associated protein 10-4 [Pseudozyma hubeiensis SY62]	-	-	-	-	-	-	-
gene-SPSC_05894	207	266	250	3483	3039	3531	4.16	4.79	4.34	62.58	63.1	63.9	4.43	63.1933	3.83439	0	0	--	ER to Golgi transport-related protein [Pseudozyma hubeiensis SY62]	-	-	-	-	-	-	-
gene-SPSC_05928	151	177	185	3247	2637	2999	14.01	14.71	14.82	269.43	252.83	250.64	14.5133	257.633	4.14987	0	0	--	uncharacterized protein SPSC_05928 [Sporisorium scitamineum]	-	-	-	-	-	-	-
gene-SPSC_05931	5850	6501	6810	1987	1626	2007	290.11	288.83	291.58	88.11	83.31	89.64	290.173	87.02	-1.7375	0	0	nahG	probable Salicylate hydroxylase [Sporisorium scitamineum]	-	-	-	-	-	-	-
gene-SPSC_05958	2141	2359	2432	26523	23968	26247	45.16	44.58	44.29	500.29	522.38	498.64	44.6767	507.103	3.50469	0	0	LIPE	related to hormone-sensitive lipase [Sporisorium scitamineum]	-	-	-	-	-	GO:0003824//catalytic activity	-
gene-SPSC_06008	9510	10635	11405	50682	47143	51710	187.44	187.79	194.08	893.24	960.04	917.9	189.77	923.727	2.28321	0	0	--	mhyt domain signaling [Moesziomyces antarcticus]	-	-	-	-	-	-	-
gene-SPSC_06011	2789	3247	3221	646	515	630	154.23	160.86	153.78	31.94	29.42	31.38	156.29	30.9133	-2.33792	0	0	SPCC63.03	molecular chaperone [Moesziomyces antarcticus T-34]	-	-	-	-	-	-	-
gene-SPSC_06048	2833	3202	3383	396	311	385	77.15	78.12	79.54	9.64	8.75	9.44	78.27	9.27667	-3.07678	0	0	OPT2	related to peptide transporter Mtd1 [Sporisorium scitamineum]	-	-	-	-	-	GO:0015198//oligopeptide transporter activity	GO:0006857//oligopeptide transport;GO:0044763//single-organism cellular process
gene-SPSC_06166	366	428	458	3268	2837	3146	15.13	15.85	16.35	120.81	121.18	117.13	15.7767	119.707	2.92364	0	0	--	uncharacterized protein SPSC_06166 [Sporisorium scitamineum]	-	-	-	-	-	-	-
gene-SPSC_06190	412	453	438	3568	3032	3730	16.29	16.04	14.95	126.11	123.83	132.79	15.76	127.577	3.01703	0	0	BAT1	related to GABA permease [Sporisorium scitamineum]	-	-	-	-	GO:0031224//intrinsic component of membrane	GO:0046943//carboxylic acid transmembrane transporter activity	GO:0006865//amino acid transport;GO:0015846//polyamine transport;GO:0044763//single-organism cellular process
gene-SPSC_06196	2104	2319	2351	18213	15490	18073	81.67	80.65	78.79	632.19	621.26	631.84	80.37	628.43	2.96702	0	0	SPBC15C4.04c	elated to amino-acid permease 2 [Sporisorium scitamineum]	-	-	-	-	GO:0031224//intrinsic component of membrane	GO:0046943//carboxylic acid transmembrane transporter activity	GO:0044763//single-organism cellular process;GO:0046942//carboxylic acid transport;GO:0071705//nitrogen compound transport
gene-SPSC_06253	767	702	916	14360	12707	14286	37.69	30.9	38.86	630.99	645.16	632.25	35.8167	636.133	4.15063	0	0	--	potential fungal zinc cluster transcription factor [Pseudozyma hubeiensis SY62]	-	-	-	-	GO:0043231//intracellular membrane-bounded organelle	GO:0046914//transition metal ion binding	GO:0006355//regulation of transcription, DNA-templated
gene-SPSC_06304	165	175	243	3345	2947	3211	4.66	4.43	5.92	84.43	85.95	81.63	5.00333	84.0033	4.06949	0	0	--	uncharacterized protein SPSC_06304 [Sporisorium scitamineum]	-	-	-	-	-	-	-
gene-SPSC_06352	3750	4004	4211	16095	14898	16468	147.15	140.76	142.67	564.76	604.03	581.99	143.527	583.593	2.02364	0	0	MAC2	probable acyltransferase invovled in MEL production [Sporisorium scitamineum]	-	-	-	-	-	-	-
gene-SPSC_06353	1520	1520	1713	18897	16191	18681	53.09	47.57	51.66	590.23	584.34	587.68	50.7733	587.417	3.53224	0	0	EMT1	Erythritol-mannosyl-transferase invovled in MEL production [Sporisorium scitamineum]	-	-	-	-	-	GO:0016757//transferase activity, transferring glycosyl groups	GO:0044710//single-organism metabolic process;GO:0071704//organic substance metabolic process
gene-SPSC_06354	4744	4835	5191	30639	27781	30500	173.56	158.47	163.97	1002.32	1050.12	1004.94	165.333	1019.13	2.62388	0	0	MAC1	probable acyltransferase invovled in MEL production [Sporisorium scitamineum]	-	-	-	-	-	-	-
gene-SPSC_06355	2185	2303	2583	18937	17072	19770	75.59	71.38	77.15	585.8	610.22	615.96	74.7067	603.993	3.01522	0	0	MMF1	related to Sge1-drug resistance protein [Sporisorium scitamineum]	-	-	-	-	-	-	GO:0044763//single-organism cellular process
gene-SPSC_06396	2679	2989	3094	17579	15595	19376	89.8	89.77	89.55	526.93	540.14	584.97	89.7067	550.68	2.61793	0	0	SPBPB2B2.06c	vacuolar protein [Moesziomyces antarcticus]	-	-	-	-	-	GO:0003824//catalytic activity	-
gene-SPSC_06407	205	188	250	3612	3204	3533	5.6	4.6	5.89	88.17	90.37	86.87	5.36333	88.47	4.04399	0	0	--	uncharacterized protein SPSC_06407 [Sporisorium scitamineum]	-	-	-	-	-	-	-
gene-SPSC_06419	1484	1469	1910	14582	12158	14083	18.09	16.04	20.1	158.92	153.1	154.59	18.0767	155.537	3.10505	0	0	YBT1	related to YBT1-Vacuolar, ABC protein transporting bile acids [Sporisorium scitamineum]	-	-	-	-	GO:0031224//intrinsic component of membrane	GO:0015405//P-P-bond-hydrolysis-driven transmembrane transporter activity;GO:0017111//nucleoside-triphosphatase activity;GO:0032550//purine ribonucleoside binding	GO:0044763//single-organism cellular process;GO:0051234//establishment of localization
gene-SPSC_06449	22	10	20	11012	8790	10065	0.46	0.19	0.36	206.1	190.09	189.73	0.336667	195.307	9.1802	0	0	subC	related to subtilisin-like serine protease [Sporisorium scitamineum]	-	-	-	-	GO:0030312//external encapsulating structure	GO:0070011//peptidase activity, acting on L-amino acid peptides	GO:0019538//protein metabolic process
gene-SPSC_06461	14860	16675	18177	4613	4331	5029	227.23	228.43	239.98	63.07	68.43	69.26	231.88	66.92	-1.79287	0	0	CLU1	related to CLU1-translation initiation factor eIF3 [Sporisorium scitamineum]	-	-	-	-	GO:0043234//protein complex;GO:0044424//intracellular part	-	GO:0006412//translation;GO:0048311//mitochondrion distribution
gene-SPSC_06520	585	696	736	4026	3618	4142	23	24.51	24.98	141.52	146.96	146.65	24.1633	145.043	2.58559	0	0	--	urea transporter [Melanopsichium pennsylvanicum 4]	-	-	-	-	GO:0031224//intrinsic component of membrane	-	GO:0044763//single-organism cellular process;GO:0050896//response to stimulus;GO:0051234//establishment of localization
gene-SPSC_06537	3181	3601	3676	19154	17972	20528	145.1	147.16	144.78	781.27	847.03	843.33	145.68	823.877	2.49963	0	0	xanB	probable Mannose-1-phosphate guanylyltransferase [Sporisorium scitamineum]	Metabolism;Metabolism;Metabolism;Metabolism	Global and overview maps;Global and overview maps;Carbohydrate metabolism;Carbohydrate metabolism	ko01100//Metabolic pathways;ko01110//Biosynthesis of secondary metabolites;ko00520//Amino sugar and nucleotide sugar metabolism;ko00051//Fructose and mannose metabolism	K00971;K00971;K00971;K00971	-	GO:0016772//transferase activity, transferring phosphorus-containing groups	GO:0005975//carbohydrate metabolic process;GO:0019538//protein metabolic process
gene-SPSC_06548	5931	6741	7102	1620	1412	1543	120.19	122.38	124.26	29.35	29.56	28.16	122.277	29.0233	-2.07486	0	0	cwh43	calcofluor white hypersensitive protein [Moesziomyces antarcticus]	-	-	-	-	-	-	-
gene-SPSC_06663	495	572	542	4623	3954	4890	33.87	35.06	32.02	282.85	279.53	301.34	33.65	287.907	3.09692	0	0	--	Monooxygenase [Lasiodiplodia theobromae]	-	-	-	-	-	-	-
gene-SPSC_06675	12848	14259	15450	1241	989	1151	555.59	552.41	576.84	47.99	44.19	44.83	561.613	45.67	-3.62026	0	0	--	related to PUF4-member of the PUF protein family [Sporisorium scitamineum]	-	-	-	-	-	-	-
gene-SPSC_06693	46161	50807	51651	19833	17570	19401	3071	3028.18	2966.84	1179.85	1207.73	1162.44	3022.01	1183.34	-1.35264	0	0	yvgN	related to 2,5-diketo-D-gluconic acid reductase [Sporisorium scitamineum]	-	-	-	-	-	-	GO:0044710//single-organism metabolic process
gene-SPSC_06425	2279	2469	2609	8530	7597	8768	51.49	49.97	50.89	172.33	177.34	178.41	50.7833	176.027	1.79337	6.33758e-308	1.94411e-306	hsf1	related to Heat shock factor protein [Sporisorium scitamineum]	-	-	-	-	GO:0043231//intracellular membrane-bounded organelle	GO:0001071//nucleic acid binding transcription factor activity;GO:0003677//DNA binding	GO:0006351//transcription, DNA-templated;GO:0006950//response to stress;GO:0010468//regulation of gene expression;GO:0050794//regulation of cellular process;GO:0051716//cellular response to stimulus
gene-SPSC_00139	299	325	337	2543	2107	2363	6.78	6.6	6.59	51.54	49.34	48.23	6.65667	49.7033	2.90047	2.51195e-307	7.67014e-306	mph1	related to Serine/threonine-protein kinase mph1 [Sporisorium scitamineum]	Cellular Processes	Cell growth and death	ko04111//Cell cycle - yeast	K08866	GO:0044424//intracellular part	GO:0004672//protein kinase activity;GO:0032550//purine ribonucleoside binding	GO:0000075//cell cycle checkpoint;GO:0000226//microtubule cytoskeleton organization;GO:0006464//cellular protein modification process;GO:0006796//phosphate-containing compound metabolic process;GO:0007059//chromosome segregation;GO:0034613//cellular protein localization;GO:0050794//regulation of cellular process
gene-SPSC_00609	1030	1153	1226	4767	4156	4748	26.36	26.43	27.09	109.07	109.88	109.42	26.6267	109.457	2.03942	2.49569e-304	7.58552e-303	mcm7	probable DNA replication licensing factor [Sporisorium scitamineum]	Cellular Processes;Cellular Processes;Genetic Information Processing	Cell growth and death;Cell growth and death;Replication and repair	ko04111//Cell cycle - yeast;ko04113//Meiosis - yeast;ko03030//DNA replication	K02210;K02210;K02210	GO:0032993//protein-DNA complex;GO:0043231//intracellular membrane-bounded organelle;GO:0043234//protein complex;GO:0044427//chromosomal part	GO:0003677//DNA binding;GO:0004003//ATP-dependent DNA helicase activity;GO:0032550//purine ribonucleoside binding	GO:0006261//DNA-dependent DNA replication;GO:0006342//chromatin silencing;GO:0032508//DNA duplex unwinding;GO:0044786//cell cycle DNA replication
gene-SPSC_05596	333	330	339	2557	2154	2484	10.23	9.08	8.99	70.22	68.35	68.71	9.43333	69.0933	2.87271	3.69688e-304	1.11852e-302	klpA	c-terminal kinesin [Sporisorium scitamineum]	-	-	-	-	-	-	-
gene-SPSC_00339	5138	5429	5834	1290	1224	1255	133.52	126.4	130.9	29.98	32.87	29.37	130.273	30.74	-2.08335	6.8935e-304	2.0762e-302	--	nucleolar RNA methyltransferase [Pseudozyma hubeiensis SY62]	-	-	-	-	-	-	-
gene-SPSC_06212	27469	27721	29862	9093	7659	9421	1526.79	1380.39	1433.07	451.94	439.85	471.6	1446.75	454.463	-1.67058	7.16925e-304	2.14948e-302	SPBC21B10.07	related to mixed-linked glucanase precursor MLG1 [Sporisorium scitamineum]	-	-	-	-	-	GO:0003824//catalytic activity	-
gene-SPSC_06615	4828	6167	5356	876	582	826	656.53	751.31	628.84	106.52	81.77	101.16	678.893	96.4833	-2.81483	3.88338e-303	1.15907e-301	GRX5	probable GRX5-glutaredoxin [Sporisorium scitamineum]	-	-	-	-	GO:0005739//mitochondrion	GO:0015036//disulfide oxidoreductase activity;GO:0046873//metal ion transmembrane transporter activity	GO:0006950//response to stress;GO:0019725//cellular homeostasis;GO:0030001//metal ion transport;GO:0034220//ion transmembrane transport;GO:0044710//single-organism metabolic process
gene-SPSC_02018	1296	1316	1601	7098	5835	6702	46.39	42.2	49.48	227.21	215.82	216.07	46.0233	219.7	2.2551	1.14661e-302	3.40693e-301	pi067	potential fungal zinc cluster transcription factor [Pseudozyma hubeiensis SY62]	-	-	-	-	GO:0043231//intracellular membrane-bounded organelle	GO:0046914//transition metal ion binding	GO:0006355//regulation of transcription, DNA-templated
gene-SPSC_05813	3109	3591	3788	815	692	833	148.39	153.55	156.1	34.78	34.13	35.81	152.68	34.9067	-2.12894	1.30053e-302	3.847e-301	TSF1	elongation factor ts [Melanopsichium pennsylvanicum 4]	-	-	-	-	GO:0043231//intracellular membrane-bounded organelle	GO:0008135//translation factor activity, RNA binding	GO:0010467//gene expression;GO:0034645//cellular macromolecule biosynthetic process
gene-SPSC_05069	3744	4605	4438	1006	818	885	124.92	137.66	127.85	30.02	28.2	26.59	130.143	28.27	-2.20276	2.44389e-302	7.19697e-301	--	uncharacterized protein SPSC_05069 [Sporisorium scitamineum]	-	-	-	-	-	-	-
gene-SPSC_05841	380	346	408	2806	2451	2856	17.56	14.32	16.27	115.92	117	118.83	16.05	117.25	2.86894	5.32292e-301	1.5606e-299	--	GNAT domain [Ceraceosorus bombacis]	-	-	-	-	-	-	-
gene-SPSC_01671	435	481	581	3213	2764	3309	7.6	7.53	8.77	50.22	49.92	52.09	7.96667	50.7433	2.67117	8.45456e-300	2.46784e-298	--	CLASP [Ceraceosorus bombacis]	-	-	-	-	GO:0015630//microtubule cytoskeleton;GO:0044446//intracellular organelle part	-	-
gene-SPSC_00405	820	959	912	5738	4578	4793	101.89	106.76	97.85	637.58	587.77	536.4	102.167	587.25	2.52305	3.95457e-297	1.14925e-295	--	related to Histone H1 [Sporisorium scitamineum]	-	-	-	-	GO:0000785//chromatin;GO:0043231//intracellular membrane-bounded organelle	GO:0003676//nucleic acid binding	GO:0019219//regulation of nucleobase-containing compound metabolic process;GO:0034728//nucleosome organization;GO:0044260//cellular macromolecule metabolic process;GO:0060255//regulation of macromolecule metabolic process;GO:0090304//nucleic acid metabolic process
gene-SPSC_05160	1236	1235	1383	5886	5314	5783	31.59	28.28	30.52	134.52	140.32	133.11	30.13	135.983	2.17416	4.3359e-296	1.25457e-294	dsk1	related to dis1-suppressing protein kinase dsk1 [Sporisorium scitamineum]	-	-	-	-	GO:0044424//intracellular part	GO:0004672//protein kinase activity;GO:0032550//purine ribonucleoside binding	GO:0006464//cellular protein modification process;GO:0016310//phosphorylation;GO:0044763//single-organism cellular process;GO:0050794//regulation of cellular process
gene-SPSC_05159	242	308	284	2337	1915	2410	12.2	13.91	12.36	105.32	99.72	109.39	12.8233	104.81	3.03093	1.62875e-293	4.69222e-292	--	uncharacterized protein SPSC_05159 [Sporisorium scitamineum]	-	-	-	-	-	-	-
gene-SPSC_06044	496	525	553	2994	2713	3030	18.15	17.21	17.47	97.95	102.55	99.84	17.61	100.113	2.50717	7.90106e-293	2.26634e-291	MAL2	probable maltase [Sporisorium scitamineum]	Metabolism;Metabolism;Metabolism	Global and overview maps;Carbohydrate metabolism;Carbohydrate metabolism	ko01100//Metabolic pathways;ko00500//Starch and sucrose metabolism;ko00052//Galactose metabolism	K01182;K01182;K01182	GO:0016020//membrane	GO:0004564//beta-fructofuranosidase activity;GO:0043169//cation binding;GO:0090599//alpha-glucosidase activity	GO:0005985//sucrose metabolic process;GO:0006351//transcription, DNA-templated;GO:0009607//response to biotic stimulus;GO:0033554//cellular response to stress;GO:0040007//growth;GO:0042594//response to starvation;GO:0044765//single-organism transport
gene-SPSC_00200	267	354	331	2426	2109	2375	11.06	13.14	11.84	89.85	90.26	88.6	12.0133	89.57	2.89838	9.59864e-293	2.74141e-291	TP	probable aflatoxin efflux pump AFLT [Sporisorium scitamineum]	-	-	-	-	-	-	-
gene-SPSC_04313	1425	1457	1860	8950	7179	8366	19.59	17.94	22.07	110.01	101.96	103.57	19.8667	105.18	2.40444	1.52724e-292	4.34314e-291	NIK1	related to histidine kinase [Sporisorium scitamineum]	-	-	-	-	-	GO:0016772//transferase activity, transferring phosphorus-containing groups;GO:0060089//molecular transducer activity	GO:0006796//phosphate-containing compound metabolic process;GO:0035556//intracellular signal transduction
gene-SPSC_04814	1481	1717	1855	6403	5632	6395	12.94	13.44	13.99	50.02	50.84	50.31	13.4567	50.39	1.90482	1.70403e-290	4.82517e-289	RAD5	related to ULS1-ubiquitin ligase for SUMO conjugates [Sporisorium scitamineum]	-	-	-	-	-	GO:0032550//purine ribonucleoside binding	-
gene-SPSC_00125	903	1058	1031	4399	3913	4717	38.28	40.18	37.74	166.76	171.4	180.1	38.7333	172.753	2.15707	9.46701e-287	2.66929e-285	SPAC922.05c	related to UNC93-like protein C922.05c [Ustilago trichophora]	-	-	-	-	-	-	-
gene-SPSC_02992	7463	7919	8825	2581	2179	2603	263.66	250.65	269.19	81.54	79.54	82.82	261.167	81.3	-1.68364	1.5877e-286	4.45767e-285	AdipoR	related to Adiponectin receptor 1 [Sporisorium scitamineum]	-	-	-	-	-	-	-
gene-SPSC_01973	2518	2905	2766	534	478	539	329.96	341.04	312.94	62.57	64.72	63.61	327.98	63.6333	-2.36575	4.66123e-286	1.30318e-284	tim17	probable TIM17-mitochondrial inner membrane import translocase subunit [Sporisorium scitamineum]	-	-	-	-	GO:0031224//intrinsic component of membrane;GO:0043231//intracellular membrane-bounded organelle;GO:0043234//protein complex	GO:0008320//protein transmembrane transporter activity	GO:0006839//mitochondrial transport;GO:0015031//protein transport
gene-SPSC_00141	3632	4004	4292	968	885	912	65.72	64.9	67.05	15.66	16.54	14.86	65.89	15.6867	-2.07052	4.52399e-285	1.25949e-283	PFICI_06862	related to Laccase I precursor [Sporisorium scitamineum]	-	-	-	-	-	GO:0003824//catalytic activity;GO:0043169//cation binding	GO:0044710//single-organism metabolic process
gene-SPSC_06586	1672	1719	1913	7226	6473	6972	43.35	39.93	42.82	167.51	173.39	162.79	42.0333	167.897	1.99797	6.25704e-284	1.73469e-282	--	transcriptional activator [Pseudozyma hubeiensis SY62]	-	-	-	-	-	-	-
gene-SPSC_02325	723	914	881	4165	3452	4329	43.3	49.04	45.56	223.06	213.62	233.51	45.9667	223.397	2.28095	7.61546e-284	2.1025e-282	ZRT2	probable ZRT2-Zinc transporter II [Sporisorium scitamineum]	-	-	-	-	GO:0031224//intrinsic component of membrane	GO:0022890//inorganic cation transmembrane transporter activity	GO:0006829//zinc II ion transport;GO:0055085//transmembrane transport
gene-SPSC_02147	8378	9132	9693	3113	2760	3255	296.96	289.99	296.64	98.67	101.08	103.91	294.53	101.22	-1.54092	9.58337e-284	2.63483e-282	SPAC17G8.06c	probable ILV3-dihydroxy-acid dehydratase, mitochondrial precursor [Sporisorium scitamineum]	Metabolism;Metabolism;Metabolism;Metabolism;Metabolism;Metabolism	Global and overview maps;Global and overview maps;Global and overview maps;Global and overview maps;Metabolism of cofactors and vitamins;Amino acid metabolism	ko01100//Metabolic pathways;ko01110//Biosynthesis of secondary metabolites;ko01230//Biosynthesis of amino acids;ko01210//2-Oxocarboxylic acid metabolism;ko00770//Pantothenate and CoA biosynthesis;ko00290//Valine, leucine and isoleucine biosynthesis	K01687;K01687;K01687;K01687;K01687;K01687	-	GO:0016836//hydro-lyase activity	GO:0008652//cellular amino acid biosynthetic process
gene-SPSC_01889	20674	24600	23701	8662	7684	8937	652.56	695.64	645.91	244.48	250.6	254.06	664.703	249.713	-1.41244	2.15141e-283	5.8906e-282	MIC60	related to FCJ1-mitochondrial inner membrane protein involved in formation of crista junctions [Sporisorium scitamineum]	-	-	-	-	GO:0019866//organelle inner membrane;GO:0031224//intrinsic component of membrane;GO:0031966//mitochondrial membrane	-	-
gene-SPSC_04592	18800	20983	22270	7115	6620	7551	559.9	559.85	572.64	189.48	203.71	202.53	564.13	198.573	-1.50636	5.91602e-283	1.61315e-281	--	uncharacterized protein SPSC_04592 [Sporisorium scitamineum]	-	-	-	-	-	-	-
gene-SPSC_02698	1758	1884	2238	8110	6949	7995	21.02	20.18	23.11	86.72	85.86	86.11	21.4367	86.23	2.00811	2.59751e-280	7.05374e-279	YBT1	related to multidrug resistance protein [Sporisorium scitamineum]	-	-	-	-	GO:0031224//intrinsic component of membrane	GO:0015405//P-P-bond-hydrolysis-driven transmembrane transporter activity;GO:0017111//nucleoside-triphosphatase activity;GO:0032550//purine ribonucleoside binding	GO:0044763//single-organism cellular process;GO:0051234//establishment of localization
gene-SPSC_06524	7358	7878	9348	1933	1378	1754	180.79	173.41	198.31	42.47	34.98	38.81	184.17	38.7533	-2.24865	5.1787e-279	1.40057e-277	--	related to transposases [Sporisorium scitamineum]	-	-	-	-	-	-	-
gene-SPSC_03951	141079	150392	152654	62463	54109	63024	9592.29	9160.92	8961.48	3797.66	3801.22	3859.29	9238.23	3819.39	-1.27427	4.63281e-278	1.24785e-276	ABT	probable ADP, ATP carrier protein (ADP/ATP translocase) [Sporisorium scitamineum]	-	-	-	-	GO:0019866//organelle inner membrane;GO:0031224//intrinsic component of membrane;GO:0043231//intracellular membrane-bounded organelle	GO:0005347//ATP transmembrane transporter activity	GO:0006862//nucleotide transport;GO:0007275//multicellular organism development;GO:0015711//organic anion transport;GO:0072530//purine-containing compound transmembrane transport;GO:1902582//single-organism intracellular transport
gene-SPSC_05156	939	1129	1159	4443	3839	4529	17.7	19.07	18.86	74.89	74.77	76.89	18.5433	75.5167	2.02589	1.19449e-277	3.20432e-276	--	related to sepB protein [Sporisorium scitamineum]	-	-	-	-	GO:0044424//intracellular part	-	GO:0044763//single-organism cellular process
gene-SPSC_02104	2028	2278	2243	7378	6414	7639	92.31	92.9	88.15	300.31	301.66	313.16	91.12	305.043	1.74317	1.70179e-277	4.54679e-276	srf-3	related to UDP-galactose transporter [Sporisorium scitamineum]	-	-	-	-	GO:0016020//membrane	GO:0022891//substrate-specific transmembrane transporter activity	GO:0044765//single-organism transport
gene-SPSC_01359	7428	8522	8654	2895	2572	3011	317.4	326.24	319.28	110.62	113.55	115.87	320.973	113.347	-1.50171	5.75521e-277	1.53149e-275	UMAG_10308	related to ECM40-acetylornithine acetyltransferase [Sporisorium scitamineum]	Metabolism;Metabolism;Metabolism;Metabolism;Metabolism	Global and overview maps;Global and overview maps;Global and overview maps;Global and overview maps;Amino acid metabolism	ko01100//Metabolic pathways;ko01110//Biosynthesis of secondary metabolites;ko01230//Biosynthesis of amino acids;ko01210//2-Oxocarboxylic acid metabolism;ko00220//Arginine biosynthesis	K00620;K00620;K00620;K00620;K00620	GO:0044429//mitochondrial part	GO:0008080//N-acetyltransferase activity	GO:0006525//arginine metabolic process;GO:0006591//ornithine metabolic process
gene-SPSC_03178	1930	2169	1951	243	207	210	289.79	291.77	252.93	32.63	32.11	28.4	278.163	31.0467	-3.16342	1.85183e-275	4.90808e-274	--	enoyl-coa isomerase [Moesziomyces antarcticus T-34]	-	-	-	-	-	-	-
gene-SPSC_00427	7722	8745	9055	3109	2578	3190	203.61	206.58	206.15	73.3	70.23	75.75	205.447	73.0933	-1.49095	8.0166e-275	2.11625e-273	OVA7	related to mitochondrial seryl-tRNA synthetases [Sporisorium scitamineum]	Genetic Information Processing	Translation	ko00970//Aminoacyl-tRNA biosynthesis	K01875	GO:0044424//intracellular part	GO:0004812//aminoacyl-tRNA ligase activity;GO:0032550//purine ribonucleoside binding	GO:0006418//tRNA aminoacylation for protein translation
gene-SPSC_01719	18971	21054	21723	8751	7622	8979	675.75	671.87	668.08	278.73	280.52	288.05	671.9	282.433	-1.25034	1.14185e-273	3.00234e-272	malA	related to NADP-dependent malic enzyme [Sporisorium scitamineum]	Metabolism;Metabolism;Metabolism	Global and overview maps;Global and overview maps;Carbohydrate metabolism	ko01100//Metabolic pathways;ko01200//Carbon metabolism;ko00620//Pyruvate metabolism	K00029;K00029;K00029	-	GO:0000166//nucleotide binding;GO:0004470//malic enzyme activity;GO:0043169//cation binding	GO:0043648//dicarboxylic acid metabolic process
gene-SPSC_00417	2216	2486	2632	487	435	471	191.65	192.62	196.54	37.66	38.87	36.69	193.603	37.74	-2.35894	1.39464e-273	3.65253e-272	C34C12.8	related to MGE1-heat shock protein-chaperone [Sporisorium scitamineum]	-	-	-	-	GO:0044429//mitochondrial part	GO:0046983//protein dimerization activity	GO:0019222//regulation of metabolic process;GO:0044267//cellular protein metabolic process
gene-SPSC_05023	618	645	654	3233	2834	3205	33.32	31.16	30.45	155.88	157.88	155.64	31.6433	156.467	2.30588	1.62179e-273	4.23071e-272	--	macrophage activating glycoprotein [Pseudozyma hubeiensis SY62]	-	-	-	-	-	-	-
gene-SPSC_05369	15	8	23	3754	3031	3585	0.65	0.31	0.86	146.04	136.24	140.46	0.606667	140.913	7.85969	3.59863e-273	9.35079e-272	--	uncharacterized protein SPSC_05369 [Sporisorium scitamineum]	-	-	-	-	-	-	-
gene-SPSC_02000	1836	2193	2304	7682	7041	7858	36.86	39.44	39.94	137.9	146.05	142.08	38.7467	142.01	1.87385	4.55742e-273	1.17959e-271	--	BQ2448_3575 [Microbotryum intermedium]	-	-	-	-	-	-	-
gene-SPSC_00577	396	438	535	3161	2490	2952	11.18	11.08	13.04	79.78	72.62	75.04	11.7667	75.8133	2.68775	7.44808e-273	1.92027e-271	NCU00937	glycoside hydrolase [Pseudozyma hubeiensis SY62]	-	-	-	-	-	GO:0003824//catalytic activity	-
gene-SPSC_05062	6400	7063	7039	21572	20227	23088	243.62	240.87	231.35	734.28	795.54	791.53	238.613	773.783	1.69725	7.41239e-272	1.90366e-270	DIP5	probable DIP5-Glutamate and aspartate permease-able to mediate transport of other amino acids [Sporisorium scitamineum]	-	-	-	-	GO:0031224//intrinsic component of membrane	GO:0046943//carboxylic acid transmembrane transporter activity	GO:0006810//transport;GO:0044763//single-organism cellular process
gene-SPSC_04818	7485	8059	8550	2430	2284	2403	347.29	334.99	342.51	100.82	109.49	100.41	341.597	103.573	-1.72164	2.48071e-271	6.34641e-270	ERG26	probable ERG26-C-3 sterol dehydrogenase (C-4 decarboxylase) [Sporisorium scitamineum]	Metabolism;Metabolism;Metabolism	Global and overview maps;Global and overview maps;Lipid metabolism	ko01100//Metabolic pathways;ko01110//Biosynthesis of secondary metabolites;ko00100//Steroid biosynthesis	K07748;K07748;K07748	GO:0031090//organelle membrane;GO:0043231//intracellular membrane-bounded organelle	GO:0016616//oxidoreductase activity, acting on the CH-OH group of donors, NAD or NADP as acceptor	GO:0008204//ergosterol metabolic process
gene-SPSC_00127	7707	8425	8717	3063	2695	3102	274.53	268.86	268.09	97.56	99.19	99.51	270.493	98.7533	-1.45369	6.06718e-268	1.5462e-266	FNTB	related to RAM1-protein farnesyltransferase, beta subunit [Sporisorium scitamineum]	Metabolism;Metabolism	Global and overview maps;Metabolism of terpenoids and polyketides	ko01110//Biosynthesis of secondary metabolites;ko00900//Terpenoid backbone biosynthesis	K05954;K05954	GO:0044444//cytoplasmic part	GO:0003824//catalytic activity	GO:0008283//cell proliferation;GO:0018342//protein prenylation
gene-SPSC_01988	2042	2248	2196	380	336	371	90.85	89.6	84.35	15.12	15.44	14.87	88.2667	15.1433	-2.54319	1.06969e-266	2.71562e-265	--	related to stress response protein rds1p [Sporisorium scitamineum]	-	-	-	-	-	-	GO:0009987//cellular process
gene-SPSC_02646	36642	38921	40589	15519	13881	15914	2323.34	2210.91	2222.04	879.89	909.38	908.77	2252.1	899.347	-1.32432	2.21453e-266	5.60057e-265	MDH1	probable MDH1-malate dehydrogenase precursor, mitochondrial [Sporisorium scitamineum]	Metabolism;Metabolism;Metabolism;Metabolism;Metabolism;Metabolism;Metabolism	Global and overview maps;Global and overview maps;Global and overview maps;Amino acid metabolism;Carbohydrate metabolism;Carbohydrate metabolism;Carbohydrate metabolism	ko01100//Metabolic pathways;ko01110//Biosynthesis of secondary metabolites;ko01200//Carbon metabolism;ko00270//Cysteine and methionine metabolism;ko00620//Pyruvate metabolism;ko00630//Glyoxylate and dicarboxylate metabolism;ko00020//Citrate cycle (TCA cycle)	K00026;K00026;K00026;K00026;K00026;K00026;K00026	GO:0044429//mitochondrial part	GO:0016615//malate dehydrogenase activity;GO:0044822//poly(A) RNA binding	GO:0005975//carbohydrate metabolic process;GO:0006101//citrate metabolic process;GO:0007569//cell aging;GO:0043648//dicarboxylic acid metabolic process;GO:0045333//cellular respiration
gene-SPSC_00047	7606	8503	9196	3029	2655	3024	155.59	155.83	162.41	55.4	56.11	55.71	157.943	55.74	-1.50262	3.39758e-266	8.55983e-265	dapB	related to dipeptidyl aminopeptidase [Sporisorium scitamineum]	-	-	-	-	-	GO:0070011//peptidase activity, acting on L-amino acid peptides	GO:0019538//protein metabolic process
gene-SPSC_04161	378	425	426	2491	2045	2503	37.15	37.42	36.15	218.91	207.66	221.55	36.9067	216.04	2.54935	4.97484e-266	1.24861e-264	--	YCII-related [Ceraceosorus bombacis]	-	-	-	-	-	-	-
gene-SPSC_06337	245	237	254	2305	1731	2213	4.06	3.52	3.63	34.15	29.63	33.02	3.73667	32.2667	3.11022	9.07487e-266	2.26906e-264	--	uncharacterized protein SPSC_06337 [Sporisorium scitamineum]	-	-	-	-	-	-	-
gene-SPSC_00051	15523	17310	16647	5707	5129	6076	1392.66	1391.3	1289.49	457.84	475.44	490.94	1357.82	474.74	-1.51608	1.04602e-262	2.60562e-261	ATP4	probable H+-transporting two-sector ATPase chain b precursor, mitochondrial [Sporisorium scitamineum]	Metabolism;Metabolism	Global and overview maps;Energy metabolism	ko01100//Metabolic pathways;ko00190//Oxidative phosphorylation	K02127;K02127	-	-	-
gene-SPSC_01796	673	634	816	4361	4013	4229	19.58	16.53	20.5	113.48	120.66	110.84	18.87	114.993	2.60738	1.31027e-262	3.25163e-261	ran1	related to serine/threonine protein kinase [Sporisorium scitamineum]	-	-	-	-	GO:0044424//intracellular part	GO:0004672//protein kinase activity;GO:0032550//purine ribonucleoside binding	GO:0006464//cellular protein modification process;GO:0006796//phosphate-containing compound metabolic process;GO:0048523//negative regulation of cellular process
gene-SPSC_05802	33637	37140	37594	14913	13513	14863	2230.94	2206.81	2152.78	884.44	926.01	887.81	2196.84	899.42	-1.28837	4.54733e-260	1.12428e-258	MIR1	probable phosphate transport protein MIR1 [Sporisorium scitamineum]	-	-	-	-	GO:0031304//intrinsic component of mitochondrial inner membrane	-	GO:0006817//phosphate ion transport;GO:0044763//single-organism cellular process
gene-SPSC_02896	383	434	443	2419	2093	2375	15.28	15.51	15.26	86.29	86.27	85.33	15.35	85.9633	2.48548	8.49461e-259	2.09239e-257	slp1	related to CDC20-cell division control protein [Sporisorium scitamineum]	Cellular Processes;Cellular Processes;Genetic Information Processing	Cell growth and death;Cell growth and death;Folding, sorting and degradation	ko04111//Cell cycle - yeast;ko04113//Meiosis - yeast;ko04120//Ubiquitin mediated proteolysis	K03363;K03363;K03363	GO:0005634//nucleus;GO:0044446//intracellular organelle part	GO:0005488//binding	GO:0010564//regulation of cell cycle process;GO:0032268//regulation of cellular protein metabolic process;GO:0042176//regulation of protein catabolic process;GO:0043161//proteasome-mediated ubiquitin-dependent protein catabolic process;GO:0051247//positive regulation of protein metabolic process;GO:0051783//regulation of nuclear division
gene-SPSC_03532	18880	22023	20666	6344	6049	6807	828.02	865.31	782.54	248.79	274.11	268.87	825.29	263.923	-1.64478	1.2262e-258	3.00918e-257	SER33	probable 3-phosphoglycerate dehydrogenase [Sporisorium scitamineum]	Metabolism;Metabolism;Metabolism;Metabolism;Metabolism;Metabolism;Metabolism	Global and overview maps;Global and overview maps;Global and overview maps;Global and overview maps;Amino acid metabolism;Amino acid metabolism;Energy metabolism	ko01100//Metabolic pathways;ko01110//Biosynthesis of secondary metabolites;ko01230//Biosynthesis of amino acids;ko01200//Carbon metabolism;ko00260//Glycine, serine and threonine metabolism;ko00270//Cysteine and methionine metabolism;ko00680//Methane metabolism	K00058;K00058;K00058;K00058;K00058;K00058;K00058	GO:0044444//cytoplasmic part	GO:0000166//nucleotide binding;GO:0016616//oxidoreductase activity, acting on the CH-OH group of donors, NAD or NADP as acceptor	GO:0006563//L-serine metabolic process
gene-SPSC_06554	18614	19494	21569	6954	6314	6776	423.2	397.07	423.4	141.38	148.32	138.75	414.557	142.817	-1.5374	1.91232e-258	4.67566e-257	--	HFR021Wp [Eremothecium sinecaudum]	-	-	-	-	-	-	-
gene-SPSC_04335	1870	2099	2490	8660	7385	8800	22.11	22.23	25.41	91.54	90.2	93.69	23.25	91.81	1.98142	3.94508e-255	9.61033e-254	myo2	related to MYO1-myosin-1 isoform (type II myosin) heavy chain [Sporisorium scitamineum]	-	-	-	-	GO:0005940//septin ring;GO:0015629//actin cytoskeleton;GO:0043234//protein complex	GO:0008092//cytoskeletal protein binding;GO:0017111//nucleoside-triphosphatase activity;GO:0032550//purine ribonucleoside binding	GO:0000910//cytokinesis;GO:0006810//transport;GO:0030435//sporulation resulting in formation of a cellular spore
gene-SPSC_05591	172	194	191	1830	1545	2054	8.65	8.74	8.29	82.28	80.27	93.02	8.56	85.19	3.315	5.59598e-254	1.3582e-252	--	related to transposase [Ustilago trichophora]	-	-	-	-	-	-	-
gene-SPSC_03761	168	217	229	2151	1906	1877	4.92	5.69	5.78	56.28	57.62	49.46	5.46333	54.4533	3.31717	1.09894e-253	2.65751e-252	--	uncharacterized protein SPSC_03761 [Sporisorium scitamineum]	-	-	-	-	-	-	-
gene-SPSC_01274	1428	1471	1687	6022	5101	5734	25.41	23.45	25.92	95.83	93.79	91.9	24.9267	93.84	1.91251	1.61352e-253	3.8877e-252	CBK1	related to CBK1-Serine/threonine protein kinase involved in cell wall biosynthesis [Sporisorium scitamineum]	-	-	-	-	GO:0044424//intracellular part	GO:0004672//protein kinase activity;GO:0032550//purine ribonucleoside binding	GO:0006464//cellular protein modification process;GO:0006796//phosphate-containing compound metabolic process;GO:0016043//cellular component organization;GO:0044763//single-organism cellular process;GO:0050794//regulation of cellular process
gene-SPSC_01868	3964	4440	4603	1411	1170	1410	218.64	219.4	219.21	69.59	66.68	70.04	219.083	68.77	-1.67163	2.95922e-253	7.10427e-252	tom40	probable TOM40-mitochondrial import receptor (MOM38) [Sporisorium scitamineum]	-	-	-	-	-	-	GO:0044763//single-organism cellular process
gene-SPSC_06533	8857	10505	10486	3909	3098	3683	248.7	264.27	254.22	98.15	89.88	93.14	255.73	93.7233	-1.44814	9.68895e-253	2.31765e-251	ATJ13	molecular chaperone [Melanopsichium pennsylvanicum 4]	-	-	-	-	-	-	-
gene-SPSC_06506	8832	9598	9211	2581	2482	2634	852.51	829.99	767.64	222.77	247.53	228.98	816.713	233.093	-1.80892	3.34446e-252	7.97136e-251	NME1	probable YNK1-nucleoside diphosphate kinase [Sporisorium scitamineum]	Metabolism;Metabolism;Metabolism;Metabolism	Global and overview maps;Global and overview maps;Nucleotide metabolism;Nucleotide metabolism	ko01100//Metabolic pathways;ko01110//Biosynthesis of secondary metabolites;ko00230//Purine metabolism;ko00240//Pyrimidine metabolism	K00940;K00940;K00940;K00940	-	-	-
gene-SPSC_04168	2420	2712	2946	644	537	616	51.5	51.71	54.13	12.25	11.81	11.81	52.4467	11.9567	-2.13304	2.11121e-251	5.01394e-250	AQY3	related to channel protein [Sporisorium scitamineum]	-	-	-	-	GO:0016020//membrane	GO:0015144//carbohydrate transmembrane transporter activity	GO:0044763//single-organism cellular process;GO:0044765//single-organism transport
gene-SPSC_05178	1741	2069	1632	129	111	133	202.38	215.47	163.8	13.41	13.33	13.92	193.883	13.5533	-3.83847	5.55559e-251	1.31469e-249	--	potential RNA Pol II transcription elongation factor [Pseudozyma hubeiensis SY62]	-	-	-	-	-	-	GO:0034645//cellular macromolecule biosynthetic process
gene-SPSC_05083	29651	35026	33740	13856	11218	13865	3561.67	3769.29	3499.22	1488.29	1392.27	1499.95	3610.06	1460.17	-1.30589	1.37543e-250	3.24327e-249	ppi1	probable CPR1-cyclophilin (peptidylprolyl isomerase) [Sporisorium scitamineum]	-	-	-	-	GO:0000118//histone deacetylase complex;GO:0031970//organelle envelope lumen;GO:0044444//cytoplasmic part	GO:0008144//drug binding;GO:0016859//cis-trans isomerase activity;GO:0033218//amide binding;GO:0044822//poly(A) RNA binding	GO:0008104//protein localization;GO:0016570//histone modification;GO:0018208//peptidyl-proline modification;GO:0022413//reproductive process in single-celled organism;GO:0040020//regulation of meiotic nuclear division;GO:0051234//establishment of localization
gene-SPSC_02601	244	238	234	1988	1934	2143	20.85	18.22	17.27	151.92	170.77	164.94	18.78	162.543	3.11356	1.87177e-249	4.398e-248	--	related to PUN1-plasma membrane protein with a role in cell wall integrity [Sporisorium scitamineum]	-	-	-	-	-	-	-
gene-SPSC_02015	632	631	832	4353	3520	3997	10.18	9.11	11.57	62.71	58.6	58	10.2867	59.77	2.53865	2.74344e-248	6.42334e-247	--	uncharacterized protein SPSC_02015 [Sporisorium scitamineum]	-	-	-	-	-	-	-
gene-SPSC_03508	41839	44261	49897	18295	15790	18197	1344.17	1273.94	1384.07	525.58	524.14	526.52	1334.06	525.413	-1.3443	5.21519e-248	1.21676e-246	AN6010	probable SSC1-mitochondrial HSP70 member [Sporisorium scitamineum]	Genetic Information Processing	Folding, sorting and degradation	ko03018//RNA degradation	K04043	GO:0043231//intracellular membrane-bounded organelle	GO:0005515//protein binding;GO:0032550//purine ribonucleoside binding	GO:0044267//cellular protein metabolic process
gene-SPSC_03645	7026	7662	8408	2837	2341	2806	299.63	292.74	309.59	108.19	103.15	107.77	300.653	106.37	-1.49901	1.14772e-247	2.66835e-246	TIM50	related to TIM50-mitochondrial inner membrane import translocase subunit [Sporisorium scitamineum]	-	-	-	-	GO:0019866//organelle inner membrane;GO:0031224//intrinsic component of membrane;GO:0043231//intracellular membrane-bounded organelle;GO:0043234//protein complex	GO:0005048//signal sequence binding;GO:0005515//protein binding	GO:0006839//mitochondrial transport;GO:0007006//mitochondrial membrane organization;GO:0008104//protein localization
gene-SPSC_01911	2715	3209	3242	829	687	815	110.76	117.28	114.19	30.24	28.96	29.94	114.077	29.7133	-1.94082	2.88894e-247	6.69305e-246	SPAPJ696.02	related to YSC84-protein involved in the organization of the actin cytoskeleton [Sporisorium scitamineum]	-	-	-	-	-	-	-
gene-SPSC_05564	7423	8185	7912	2833	2406	2721	794.54	784.89	731.2	271.15	266.09	262.3	770.21	266.513	-1.53104	3.3562e-247	7.74849e-246	--	Ser-Thr-rich glycosyl-phosphatidyl-inositol-anchored membrane family [Ceraceosorus bombacis]	-	-	-	-	-	-	-
gene-SPSC_04458	961	1077	1131	5123	4172	4406	55.41	55.63	56.3	264.13	248.54	228.79	55.78	247.153	2.14759	3.62151e-247	8.332e-246	--	88 kDa immunoreactive mannoprotein MP88 [Moesziomyces antarcticus]	-	-	-	-	-	-	-
gene-SPSC_02489	273	254	338	2477	1963	2230	18.39	15.33	19.66	149.19	136.61	135.28	17.7933	140.36	2.97972	9.51736e-247	2.18208e-245	--	expansin [Pseudozyma hubeiensis SY62]	-	-	-	-	-	-	-
gene-SPSC_00523	2271	2539	2426	7829	6622	7833	67.45	67.56	62.21	207.92	203.21	209.52	65.74	206.883	1.65397	9.90505e-247	2.26313e-245	--	related to transcription factor medusa [Sporisorium scitamineum]	-	-	-	-	GO:0043231//intracellular membrane-bounded organelle	-	GO:0022610//biological adhesion;GO:0043938//positive regulation of sporulation;GO:0048646//anatomical structure formation involved in morphogenesis;GO:0051704//multi-organism process
gene-SPSC_03793	577	653	651	2932	2488	3030	26.1	26.46	25.42	118.59	116.28	123.44	25.9933	119.437	2.20003	1.9345e-245	4.4048e-244	umv2	RecName: Full=Velvet complex subunit umv2 [Ustilago maydis 521]	-	-	-	-	GO:0044424//intracellular part	-	GO:0009416//response to light stimulus;GO:0010564//regulation of cell cycle process;GO:0034293//sexual sporulation;GO:0043900//regulation of multi-organism process;GO:0043939//negative regulation of sporulation;GO:0045461//sterigmatocystin biosynthetic process;GO:0048518//positive regulation of biological process;GO:0051716//cellular response to stimulus;GO:0070787//conidiophore development;GO:20…
gene-SPSC_06318	1518	1815	1814	260	232	266	74.76	80.09	77.14	11.45	11.81	11.8	77.33	11.6867	-2.72616	3.46737e-245	7.86808e-244	--	related to yellowish-green 1 (ayg1) [Sporisorium scitamineum]	-	-	-	-	-	-	GO:0044710//single-organism metabolic process
gene-SPSC_04684	5378	5971	6516	2007	1692	2066	215.33	214.19	225.26	71.86	70	74.5	218.26	72.12	-1.59758	3.05298e-244	6.90412e-243	--	uncharacterized conserved protein [Moesziomyces antarcticus T-34]	-	-	-	-	-	-	-
gene-SPSC_03670	7019	8443	7178	1996	1622	1912	820.33	884.03	724.32	208.6	195.87	201.25	809.56	201.907	-2.00345	5.92715e-244	1.33583e-242	--	Zinc finger protein GIS2 [Leucoagaricus sp. SymC.cos]	-	-	-	-	GO:0005840//ribosome;GO:0036464//cytoplasmic ribonucleoprotein granule	GO:0043566//structure-specific DNA binding;GO:0044822//poly(A) RNA binding	GO:0006417//regulation of translation;GO:0006950//response to stress;GO:0009628//response to abiotic stimulus
gene-SPSC_05763	2601	3045	3155	9264	8511	9332	30.33	31.81	31.77	96.61	102.55	98.02	31.3033	99.06	1.66199	3.38861e-243	7.61116e-242	YBT1	related to YBT1-Vacuolar, full-size ABC protein transporting bile acids [Sporisorium scitamineum]	-	-	-	-	GO:0031224//intrinsic component of membrane	GO:0015405//P-P-bond-hydrolysis-driven transmembrane transporter activity;GO:0017111//nucleoside-triphosphatase activity;GO:0032550//purine ribonucleoside binding	GO:0044763//single-organism cellular process;GO:0051234//establishment of localization
gene-SPSC_00797	508	707	740	3680	3131	3601	9.5	11.85	11.95	61.55	60.51	60.66	11.1	60.9067	2.45604	4.72611e-243	1.05795e-241	KIF23	related to Kinesin-like protein KIF23 [Sporisorium scitamineum]	-	-	-	-	GO:0005875//microtubule associated complex	GO:0003774//motor activity;GO:0015631//tubulin binding;GO:0032550//purine ribonucleoside binding	GO:0007017//microtubule-based process
gene-SPSC_01896	1139	1163	1420	5665	4549	5599	39.91	36.51	42.96	177.52	164.71	176.71	39.7933	172.98	2.12001	7.93679e-243	1.77068e-241	--	probable Hgl1p, required for dimorphism and teliospore formation [Sporisorium scitamineum]	-	-	-	-	-	-	-
gene-SPSC_03721	1576	1965	1856	264	237	278	100.22	111.95	101.91	15.01	15.57	15.92	104.693	15.5	-2.75583	5.64703e-242	1.25561e-240	--	probable Lipase B precursor [Sporisorium scitamineum]	-	-	-	-	-	GO:0016298//lipase activity	GO:0006629//lipid metabolic process
gene-SPSC_00485	6233	6940	6985	2143	1828	2353	530.58	529.26	513.37	163.12	160.78	180.39	524.403	168.097	-1.64139	3.52568e-241	7.81309e-240	MIA40	related to MIA40-mitochondrial intermembrane space protein, involved in import and assembly of intermembrane space proteins [Sporisorium scitamineum]	-	-	-	-	GO:0031304//intrinsic component of mitochondrial inner membrane;GO:0031970//organelle envelope lumen;GO:0043234//protein complex	GO:0003824//catalytic activity;GO:0051536//iron-sulfur cluster binding	GO:0006839//mitochondrial transport;GO:0008104//protein localization;GO:0044267//cellular protein metabolic process;GO:0044710//single-organism metabolic process
gene-SPSC_06125	1955	2061	2266	6932	6180	7214	48.98	46.26	49.02	155.3	159.98	162.78	48.0867	159.353	1.72852	1.36513e-240	3.01512e-239	ARB_02390	related to glutamate carboxypeptidase II [Sporisorium scitamineum]	-	-	-	-	-	-	GO:0019538//protein metabolic process
gene-SPSC_06670	778	918	930	3513	3065	3561	14.98	15.83	15.46	60.48	60.97	61.75	15.4233	61.0667	1.98527	1.59314e-240	3.50702e-239	chtf18	related to CTF18-Chromosome Transmission Fidelity factor [Sporisorium scitamineum]	-	-	-	-	GO:0044424//intracellular part	GO:0003824//catalytic activity;GO:0032550//purine ribonucleoside binding	GO:0044763//single-organism cellular process
gene-SPSC_02234	9619	10264	9943	3401	2974	3478	848.89	811.51	757.62	268.39	271.18	276.43	806.007	272	-1.56719	1.78542e-240	3.91729e-239	--	proteophosphoglycan ppg1 [Moesziomyces aphidis DSM 70725]	-	-	-	-	-	-	-
gene-SPSC_04636	631	755	835	3581	2866	3474	12.85	13.77	14.68	65.19	60.29	63.7	13.7667	63.06	2.19555	4.94361e-240	1.08107e-238	CHS2	Chitin Synthase 2 [Sporisorium scitamineum]	Metabolism;Metabolism	Global and overview maps;Carbohydrate metabolism	ko01100//Metabolic pathways;ko00520//Amino sugar and nucleotide sugar metabolism	K00698;K00698	GO:0016020//membrane	GO:0016757//transferase activity, transferring glycosyl groups	GO:0006023//aminoglycan biosynthetic process;GO:0009987//cellular process;GO:0071840//cellular component organization or biogenesis
gene-SPSC_02347	27535	34807	31718	10517	8944	11132	1448.54	1640.46	1440.66	494.73	486.15	527.42	1509.89	502.767	-1.58648	3.61167e-239	7.87201e-238	BAT1	probable BAT2-branched-chain-amino-acid transaminase (cytosolic) [Sporisorium scitamineum]	Metabolism;Metabolism;Metabolism;Metabolism;Metabolism;Metabolism;Metabolism;Metabolism	Global and overview maps;Global and overview maps;Global and overview maps;Amino acid metabolism;Amino acid metabolism;Global and overview maps;Metabolism of cofactors and vitamins;Amino acid metabolism	ko01100//Metabolic pathways;ko01110//Biosynthesis of secondary metabolites;ko01230//Biosynthesis of amino acids;ko00280//Valine, leucine and isoleucine degradation;ko00270//Cysteine and methionine metabolism;ko01210//2-Oxocarboxylic acid metabolism;ko00770//Pantothenate and CoA biosynthesis;ko00290//Valine, leucine and isoleucine biosynthesis	K00826;K00826;K00826;K00826;K00826;K00826;K00826;K00826	GO:0005737//cytoplasm;GO:0043231//intracellular membrane-bounded organelle	GO:0004084//branched-chain-amino-acid transaminase activity	GO:0009063//cellular amino acid catabolic process;GO:0009081//branched-chain amino acid metabolic process;GO:1901607//alpha-amino acid biosynthetic process
gene-SPSC_04155	3760	3966	4344	1183	1027	1108	123.18	116.4	122.87	34.65	34.76	32.69	120.817	34.0333	-1.8278	5.24815e-238	1.14014e-236	prdh-1	related to Proline oxidase, mitochondrial precursor [Sporisorium scitamineum]	Metabolism;Metabolism;Metabolism	Global and overview maps;Global and overview maps;Amino acid metabolism	ko01100//Metabolic pathways;ko01110//Biosynthesis of secondary metabolites;ko00330//Arginine and proline metabolism	K00318;K00318;K00318	-	-	GO:0006560//proline metabolic process
gene-SPSC_05353	1809	1810	2131	7321	6120	7082	24.03	21.54	24.44	86.94	83.98	84.71	23.3367	85.21	1.86842	2.19485e-237	4.75264e-236	PRXL2C	uncharacterized conserved protein [Moesziomyces antarcticus T-34]	-	-	-	-	-	-	-
gene-SPSC_02189	4239	4781	4842	1513	1369	1552	219.27	221.56	216.25	69.98	73.17	72.3	219.027	71.8167	-1.60872	4.76432e-237	1.02829e-235	citE	related to citrate lyase beta subunit [Sporisorium scitamineum]	-	-	-	-	-	GO:0003824//catalytic activity;GO:0043169//cation binding	-
gene-SPSC_02787	46	54	52	1307	1201	1316	2.31	2.43	2.26	58.77	62.4	59.6	2.33333	60.2567	4.69066	1.03375e-235	2.2239e-234	--	guanyl nucleotide exchange factor [Pseudozyma hubeiensis SY62]	-	-	-	-	-	-	-
gene-SPSC_02977	2339	2920	2618	520	371	489	94.53	105.72	91.35	18.79	15.49	17.8	97.2	17.36	-2.48519	2.71129e-235	5.81392e-234	ybiU	related to DUF1479 domain protein [Ustilago trichophora]	-	-	-	-	-	-	-
gene-SPSC_02173	19955	22025	21929	9844	8319	9564	1452.72	1436.48	1378.35	640.82	625.74	627.06	1422.52	631.207	-1.17226	3.66031e-235	7.82362e-234	B7H23.070	probable mitochondrial porin [Sporisorium scitamineum]	-	-	-	-	GO:0016020//membrane	GO:0005244//voltage-gated ion channel activity	GO:0006820//anion transport;GO:0034765//regulation of ion transmembrane transport
gene-SPSC_04042	1420	1443	1541	5605	5015	5401	22.95	20.89	21.5	80.99	83.73	78.6	21.78	81.1067	1.89682	1.18854e-234	2.53225e-233	PPS1	related to protein tyrosine phosphatase PPS1 [Sporisorium scitamineum]	-	-	-	-	-	GO:0004721//phosphoprotein phosphatase activity	GO:0006470//protein dephosphorylation
gene-SPSC_03381	614	675	731	3229	3138	3355	15.07	14.84	15.49	70.86	79.57	74.16	15.1333	74.8633	2.30653	6.01464e-234	1.27734e-232	--	probable thioredoxin [Serendipita indica DSM 11827]	-	-	-	-	-	-	-
gene-SPSC_00224	3672	3929	4383	1219	1008	1170	212.28	203.49	218.78	63.02	60.21	60.92	211.517	61.3833	-1.78485	2.13659e-233	4.52301e-232	FPS1	probable ERG20-farnesyl-pyrophosphate synthetase [Sporisorium scitamineum]	Metabolism;Metabolism;Metabolism	Global and overview maps;Global and overview maps;Metabolism of terpenoids and polyketides	ko01100//Metabolic pathways;ko01110//Biosynthesis of secondary metabolites;ko00900//Terpenoid backbone biosynthesis	K00787;K00787;K00787	GO:0043231//intracellular membrane-bounded organelle;GO:0044444//cytoplasmic part	GO:0004659//prenyltransferase activity	GO:0006720//isoprenoid metabolic process;GO:0008204//ergosterol metabolic process;GO:0008654//phospholipid biosynthetic process
gene-SPSC_03548	8811	9455	9817	3530	3184	3659	501.34	481.97	482.27	179.6	187.18	187.5	488.527	184.76	-1.40278	2.71998e-233	5.73968e-232	LEU2	probable LEU2-beta-isopropyl-malate dehydrogenase [Sporisorium scitamineum]	Metabolism;Metabolism;Metabolism;Metabolism;Metabolism;Metabolism	Global and overview maps;Global and overview maps;Global and overview maps;Global and overview maps;Amino acid metabolism;Carbohydrate metabolism	ko01100//Metabolic pathways;ko01110//Biosynthesis of secondary metabolites;ko01230//Biosynthesis of amino acids;ko01210//2-Oxocarboxylic acid metabolism;ko00290//Valine, leucine and isoleucine biosynthesis;ko00660//C5-Branched dibasic acid metabolism	K00052;K00052;K00052;K00052;K00052;K00052	GO:0005737//cytoplasm	GO:0000166//nucleotide binding;GO:0016616//oxidoreductase activity, acting on the CH-OH group of donors, NAD or NADP as acceptor;GO:0046872//metal ion binding	GO:0006551//leucine metabolic process;GO:0008652//cellular amino acid biosynthetic process
gene-SPSC_03766	2091	2191	2725	9716	8266	9306	127.35	119.55	143.3	529.15	520.17	510.46	130.067	519.927	1.99906	5.72224e-232	1.20367e-230	--	glycoside hydrolase [Moesziomyces antarcticus]	-	-	-	-	-	GO:0003824//catalytic activity;GO:0032550//purine ribonucleoside binding	GO:0009396//folic acid-containing compound biosynthetic process
gene-SPSC_05215	264	305	282	1874	1636	1920	6.36	6.58	5.86	40.35	40.7	41.63	6.26667	40.8933	2.7061	1.00582e-230	2.10904e-229	--	Afadin/alpha-actinin-binding [Ceraceosorus bombacis]	-	-	-	-	-	-	-
gene-SPSC_06323	5157	5708	6103	1997	1790	2041	102.02	101.16	104.24	35.32	36.59	36.36	102.473	36.09	-1.50558	2.82653e-228	5.90806e-227	ileS	probable ISM1-isoleucine--tRNA ligase, mitochondrial [Sporisorium scitamineum]	Genetic Information Processing	Translation	ko00970//Aminoacyl-tRNA biosynthesis	K01870	GO:0044424//intracellular part	GO:0004812//aminoacyl-tRNA ligase activity;GO:0032550//purine ribonucleoside binding;GO:0052689//carboxylic ester hydrolase activity	GO:0006418//tRNA aminoacylation for protein translation;GO:0006448//regulation of translational elongation
gene-SPSC_00146	2427	2610	2333	384	244	303	222.35	214.22	184.54	31.46	23.1	25	207.037	26.52	-2.96473	1.05008e-226	2.188e-225	BIM	SPOSA6832_02378, partial [Sporidiobolus salmonicolor]	-	-	-	-	-	-	-
gene-SPSC_03731	2046	2453	2327	16	10	17	67.03	71.99	65.82	0.47	0.34	0.5	68.28	0.436667	-7.28879	7.84651e-225	1.62981e-223	fer7	related to Siderophore iron transporter 3 [Sporisorium scitamineum]	-	-	-	-	GO:0031224//intrinsic component of membrane	-	GO:0044763//single-organism cellular process
gene-SPSC_03808	58	103	91	1467	1137	1360	0.66	1.05	0.89	14.93	13.37	13.94	0.866667	14.08	4.02203	1.63697e-224	3.38954e-223	--	related to Retrovirus-related POL polyprotein [Sporisorium scitamineum]	-	-	-	-	-	-	-
gene-SPSC_00031	9463	10371	10614	3740	3506	3861	466.07	457.61	451.35	164.71	178.41	171.26	458.343	171.46	-1.41856	1.94441e-223	4.0136e-222	UMAG_03851	probable ADE12-adenylosuccinate synthetase [Sporisorium scitamineum]	Metabolism;Metabolism;Metabolism	Global and overview maps;Nucleotide metabolism;Amino acid metabolism	ko01100//Metabolic pathways;ko00230//Purine metabolism;ko00250//Alanine, aspartate and glutamate metabolism	K01939;K01939;K01939	-	-	-
gene-SPSC_00011	2715	3175	3144	8909	7855	8583	59.72	62.57	59.71	175.23	178.51	170.03	60.6667	174.59	1.52499	2.17875e-223	4.48335e-222	--	related to RKM4-ribosomal lysine methyltransferase [Sporisorium scitamineum]	-	-	-	-	-	-	-
gene-SPSC_04427	3042	3392	3546	1066	881	1013	154.4	154.24	155.39	48.38	46.2	46.31	154.677	46.9633	-1.71965	7.56856e-223	1.55261e-221	--	protoheme IX farnesyltransferase [Jaminaea rosea]	-	-	-	-	-	-	-
gene-SPSC_02305	917	993	994	3844	3602	3927	27.35	26.53	25.59	102.51	110.99	105.48	26.49	106.327	2.00498	8.07815e-223	1.65203e-221	PAL1	probable Pal1-Phenylalanine ammonia-lyase [Sporisorium scitamineum]	Metabolism;Metabolism;Metabolism	Global and overview maps;Global and overview maps;Amino acid metabolism	ko01100//Metabolic pathways;ko01110//Biosynthesis of secondary metabolites;ko00360//Phenylalanine metabolism	K10775;K10775;K10775	GO:0044424//intracellular part	GO:0016841//ammonia-lyase activity	GO:0006558//L-phenylalanine metabolic process;GO:0009699//phenylpropanoid biosynthetic process
gene-SPSC_04824	10672	11795	12215	4947	4278	5145	520.87	515.75	514.74	215.9	215.73	226.16	517.12	219.263	-1.23783	1.66233e-222	3.3891e-221	lys4	probable LYS20-homocitrate synthase [Sporisorium scitamineum]	Metabolism;Metabolism;Metabolism;Metabolism;Metabolism;Metabolism	Global and overview maps;Global and overview maps;Global and overview maps;Carbohydrate metabolism;Global and overview maps;Amino acid metabolism	ko01100//Metabolic pathways;ko01110//Biosynthesis of secondary metabolites;ko01230//Biosynthesis of amino acids;ko00620//Pyruvate metabolism;ko01210//2-Oxocarboxylic acid metabolism;ko00300//Lysine biosynthesis	K01655;K01655;K01655;K01655;K01655;K01655	GO:0043231//intracellular membrane-bounded organelle;GO:0044444//cytoplasmic part	GO:0046912//transferase activity, transferring acyl groups, acyl groups converted into alkyl on transfer	GO:0009085//lysine biosynthetic process
gene-SPSC_04045	577	632	599	2801	2575	2943	16.27	15.96	14.58	70.61	75	74.72	15.6033	73.4433	2.23478	2.51969e-222	5.12131e-221	ask1	DASH complex subunit ask1 [Pseudozyma hubeiensis SY62]	-	-	-	-	GO:0000942//condensed nuclear chromosome outer kinetochore;GO:0005819//spindle	-	GO:0007275//multicellular organism development;GO:0034613//cellular protein localization
gene-SPSC_05614	399	435	509	2440	2126	2335	8.22	8.03	9.06	44.97	45.28	43.35	8.43667	44.5333	2.40014	8.15634e-222	1.65272e-220	KIN7D	related to Kinesin [Sporisorium scitamineum]	-	-	-	-	GO:0005875//microtubule associated complex	GO:0003774//motor activity;GO:0015631//tubulin binding;GO:0032550//purine ribonucleoside binding	GO:0007017//microtubule-based process
gene-SPSC_03790	6489	7280	7861	2634	2349	2504	293.52	295.02	307.01	106.54	109.78	102.01	298.517	106.11	-1.49225	1.31458e-220	2.6556e-219	CNAG_01239	related to chitin deacetylase precursor [Sporisorium scitamineum]	Metabolism;Metabolism	Global and overview maps;Carbohydrate metabolism	ko01100//Metabolic pathways;ko00520//Amino sugar and nucleotide sugar metabolism	K01452;K01452	-	GO:0016787//hydrolase activity	GO:0044238//primary metabolic process
gene-SPSC_03874	2844	3149	3299	9560	8888	9452	106.76	105.9	106.92	320.89	344.72	319.54	106.527	328.383	1.62417	3.35713e-220	6.76119e-219	--	RHTO0S12e05556g1_1 [Rhodotorula toruloides]	-	-	-	-	-	-	-
gene-SPSC_04781	3206	3519	4016	11401	9548	10820	39.88	39.22	43.14	126.83	122.73	121.23	40.7467	123.597	1.60089	1.32889e-219	2.66825e-218	arg-13	related to mitochondrial amino acid transporter ARG-13 [Sporisorium scitamineum]	-	-	-	-	-	-	GO:0044763//single-organism cellular process
gene-SPSC_05382	1448	1598	1784	5490	4999	5667	29.99	29.65	31.9	101.67	106.97	105.7	30.5133	104.78	1.77985	1.78486e-219	3.57295e-218	cnd2	related to BRN1-protein required for chromosome condensation [Sporisorium scitamineum]	Cellular Processes	Cell growth and death	ko04111//Cell cycle - yeast	K06676	GO:0043229//intracellular organelle	-	GO:0006259//DNA metabolic process;GO:0022402//cell cycle process;GO:0051276//chromosome organization;GO:1902589//single-organism organelle organization
gene-SPSC_02350	1141	1346	1342	4456	3702	4545	49.14	51.94	49.91	171.62	164.75	176.3	50.33	170.89	1.76358	9.24978e-219	1.84605e-217	UGDH	probable UDP-glucose 6-dehydrogenase [Sporisorium scitamineum]	Metabolism;Metabolism;Metabolism;Metabolism	Global and overview maps;Carbohydrate metabolism;Carbohydrate metabolism;Carbohydrate metabolism	ko01100//Metabolic pathways;ko00520//Amino sugar and nucleotide sugar metabolism;ko00040//Pentose and glucuronate interconversions;ko00053//Ascorbate and aldarate metabolism	K00012;K00012;K00012;K00012	-	GO:0000166//nucleotide binding;GO:0016616//oxidoreductase activity, acting on the CH-OH group of donors, NAD or NADP as acceptor	GO:0044710//single-organism metabolic process
gene-SPSC_01847	20318	21304	22880	8013	7509	8376	878.61	825.34	854.25	309.85	335.5	326.21	852.733	323.853	-1.39675	6.68943e-218	1.33106e-216	lat1	probable dihydrolipoamide acetyltransferase component of pyruvate dehydrogenase complex, mitochondrial precursor [Sporisorium scitamineum]	Metabolism;Metabolism;Metabolism;Metabolism;Metabolism;Metabolism	Global and overview maps;Global and overview maps;Global and overview maps;Carbohydrate metabolism;Carbohydrate metabolism;Carbohydrate metabolism	ko01100//Metabolic pathways;ko01110//Biosynthesis of secondary metabolites;ko01200//Carbon metabolism;ko00010//Glycolysis / Gluconeogenesis;ko00620//Pyruvate metabolism;ko00020//Citrate cycle (TCA cycle)	K00627;K00627;K00627;K00627;K00627;K00627	GO:0044429//mitochondrial part	GO:0016740//transferase activity	GO:0032787//monocarboxylic acid metabolic process
gene-SPSC_05337	573	517	533	3085	2612	2962	25.81	20.86	20.73	124.26	121.57	120.16	22.4667	121.997	2.44098	2.50513e-217	4.96977e-216	--	potential DNA binding component of SBF [Pseudozyma hubeiensis SY62]	-	-	-	-	-	-	-
gene-SPSC_05265	419	505	538	2477	2080	2616	8.27	8.93	9.16	43.7	42.4	46.48	8.78667	44.1933	2.33044	7.56198e-217	1.49569e-215	klp5	related to kinesin [Sporisorium scitamineum]	-	-	-	-	GO:0005819//spindle;GO:0005874//microtubule;GO:0005875//microtubule associated complex;GO:0043231//intracellular membrane-bounded organelle	GO:0003777//microtubule motor activity;GO:0015631//tubulin binding;GO:0016887//ATPase activity;GO:0032550//purine ribonucleoside binding	GO:0000280//nuclear division;GO:0007019//microtubule depolymerization;GO:0007052//mitotic spindle organization;GO:0022607//cellular component assembly;GO:0031110//regulation of microtubule polymerization or depolymerization;GO:0051641//cellular localization;GO:1902578//single-organism localization
gene-SPSC_02468	7621	8265	8645	3044	2721	3273	425.78	413.69	417.02	152.07	157.07	164.69	418.83	157.943	-1.40696	2.9765e-216	5.86973e-215	purU	related to Formyltetrahydrofolate deformylase [Sporisorium scitamineum]	Metabolism;Metabolism	Carbohydrate metabolism;Metabolism of cofactors and vitamins	ko00630//Glyoxylate and dicarboxylate metabolism;ko00670//One carbon pool by folate	K01433;K01433	-	GO:0016741//transferase activity, transferring one-carbon groups;GO:0016811//hydrolase activity, acting on carbon-nitrogen (but not peptide) bonds, in linear amides;GO:0031406//carboxylic acid binding	GO:0007275//multicellular organism development;GO:0009058//biosynthetic process
gene-SPSC_03217	433	509	481	2355	1966	2346	11.75	12.37	11.27	57.13	55.11	57.32	11.7967	56.52	2.26038	6.37629e-216	1.25369e-214	--	SORTING NEXIN [Ceraceosorus bombacis]	-	-	-	-	-	-	-
gene-SPSC_05280	1653	1725	2028	6399	5490	6213	46.3	43.28	49.04	160.26	158.87	156.72	46.2067	158.617	1.77937	2.81566e-215	5.5197e-214	--	Ded1p [Malassezia vespertilionis]	-	-	-	-	-	-	-
gene-SPSC_04628	260	255	229	1938	1554	1864	5.38	4.73	4.09	35.89	33.25	34.77	4.73333	34.6367	2.87137	4.15441e-215	8.12009e-214	--	uncharacterized protein SPSC_04628 [Sporisorium scitamineum]	-	-	-	-	-	-	-
gene-SPSC_01673	190	192	177	1657	1662	1724	12.41	11.24	9.98	96.79	112.17	101.42	11.21	103.46	3.20621	9.20498e-215	1.79389e-213	--	barwin-like endoglucanase [Violaceomyces palustris]	-	-	-	-	-	-	-
gene-SPSC_04962	2011	2149	2543	8601	6679	8281	36.23	34.69	39.56	138.58	124.34	134.38	36.8267	132.433	1.84644	5.55879e-213	1.08013e-211	LONRF1	predicted E3 ubiquitin ligase [Moesziomyces antarcticus T-34]	-	-	-	-	-	GO:0046914//transition metal ion binding	GO:0019538//protein metabolic process
gene-SPSC_05371	9746	10377	10767	4090	3669	4253	359.6	343.02	343	134.94	139.87	141.33	348.54	138.713	-1.32922	5.66421e-213	1.0974e-211	PDC1	probable PDC1-pyruvate decarboxylase, isozyme 1 [Sporisorium scitamineum]	Metabolism;Metabolism;Metabolism	Global and overview maps;Global and overview maps;Carbohydrate metabolism	ko01100//Metabolic pathways;ko01110//Biosynthesis of secondary metabolites;ko00010//Glycolysis / Gluconeogenesis	K01568;K01568;K01568	GO:0044464//cell part	GO:0016830//carbon-carbon lyase activity;GO:0019842//vitamin binding	-
gene-SPSC_04419	475	456	592	2991	2389	2793	6.52	5.61	7.02	36.74	33.91	34.55	6.38333	35.0667	2.45772	1.07207e-212	2.071e-211	--	inner centromere protein [Pseudozyma hubeiensis SY62]	-	-	-	-	-	-	-
gene-SPSC_03014	2116	2528	2671	7903	7328	7880	29.38	31.45	32.02	98.14	105.14	98.55	30.95	100.61	1.70076	2.09579e-210	4.03682e-209	Abcc1	related to ABC transporter [Sporisorium scitamineum]	Environmental Information Processing	Membrane transport	ko02010//ABC transporters	K05665	GO:0031224//intrinsic component of membrane	GO:0015405//P-P-bond-hydrolysis-driven transmembrane transporter activity;GO:0017111//nucleoside-triphosphatase activity;GO:0032550//purine ribonucleoside binding	GO:0044763//single-organism cellular process;GO:0051234//establishment of localization
gene-SPSC_00161	68186	72043	77497	33190	29531	32994	2710.09	2565.28	2659.41	1179.58	1212.72	1181.04	2644.93	1191.11	-1.15092	2.86003e-209	5.49292e-208	atp-1	probable H+-transporting ATP synthase alpha chain, mitochondrial [Sporisorium scitamineum]	Metabolism;Metabolism	Global and overview maps;Energy metabolism	ko01100//Metabolic pathways;ko00190//Oxidative phosphorylation	K02132;K02132	GO:0009295//nucleoid;GO:0019866//organelle inner membrane;GO:0033178//proton-transporting two-sector ATPase complex, catalytic domain;GO:0044455//mitochondrial membrane part	GO:0015078//hydrogen ion transmembrane transporter activity;GO:0019829//cation-transporting ATPase activity;GO:0032550//purine ribonucleoside binding;GO:0034062//RNA polymerase activity	GO:0006754//ATP biosynthetic process;GO:0015988//energy coupled proton transmembrane transport, against electrochemical gradient;GO:0034645//cellular macromolecule biosynthetic process
gene-SPSC_04688	130	226	228	10567	9133	10445	3.8	5.92	5.76	276.46	276.09	275.23	5.16	275.927	5.74077	3.15838e-209	6.04838e-208	Ache	related to Cholinesterase precursor [Sporisorium scitamineum]	Metabolism	Lipid metabolism	ko00564//Glycerophospholipid metabolism	K01049	-	-	-
gene-SPSC_05545	732	827	862	3427	2769	3108	10.5	10.62	10.67	43.94	41.02	40.13	10.5967	41.6967	1.97632	4.78107e-209	9.1295e-208	--	zinc gata-type protein [Malassezia pachydermatis]	-	-	-	-	-	GO:0046914//transition metal ion binding	-
gene-SPSC_06562	95	135	118	1429	1109	1507	3.3	4.2	3.54	44.35	39.77	47.1	3.68	43.74	3.57118	1.74444e-208	3.32146e-207	--	conserved hypothetical Ustilaginaceae-specific protein [Sporisorium reilianum SRZ2]	-	-	-	-	-	-	-
gene-SPSC_06588	12308	14136	13326	5176	4654	5399	621.77	639.77	581.24	233.81	242.92	245.64	614.26	240.79	-1.35107	1.81654e-208	3.44883e-207	YARS1	related to Tyrosyl-tRNA synthetase [Sporisorium scitamineum]	-	-	-	-	-	-	-
gene-SPSC_00128	3008	3430	3454	1092	877	990	122.25	124.89	121.2	39.69	36.83	36.24	122.78	37.5867	-1.70778	2.83365e-208	5.3645e-207	NAPEPLD	related to FMP30-mitochondrial inner membrane protein with a role in maintaining mitochondrial morphology [Sporisorium scitamineum]	-	-	-	-	GO:0005739//mitochondrion;GO:0016020//membrane	GO:0003824//catalytic activity	GO:0044237//cellular metabolic process;GO:0044710//single-organism metabolic process;GO:0044763//single-organism cellular process;GO:0071704//organic substance metabolic process
gene-SPSC_05588	85	91	106	1317	1003	1273	5.27	5.05	5.67	72.96	64.2	71.03	5.33	69.3967	3.70266	1.25425e-207	2.36771e-206	--	7-alpha-cephem-methoxylase p8 chain related protein [Moesziomyces antarcticus]	-	-	-	-	-	-	-
gene-SPSC_03764	20728	23305	25469	9954	8873	10221	238.9	240.63	253.44	102.59	105.66	106.09	244.323	104.78	-1.22143	1.44252e-207	2.71538e-206	Ndufaf5	pentatricopeptide repeat protein [Melanopsichium pennsylvanicum 4]	-	-	-	-	-	GO:0016741//transferase activity, transferring one-carbon groups	GO:0008152//metabolic process
gene-SPSC_03510	2907	3223	3266	1004	791	978	186.51	185.26	180.92	57.6	52.44	56.51	184.23	55.5167	-1.73052	1.79429e-207	3.36798e-206	tom20	related to mitochondrial import receptor subunit TOM20 [Sporisorium scitamineum]	-	-	-	-	GO:0005741//mitochondrial outer membrane	-	GO:0006886//intracellular protein transport;GO:1902582//single-organism intracellular transport
gene-SPSC_02946	582	603	709	2846	2428	2771	14.27	13.24	15.01	62.39	61.5	61.18	14.1733	61.69	2.12186	2.57602e-207	4.82166e-206	--	BQ2448_3923 [Microbotryum intermedium]	-	-	-	-	-	-	-
gene-SPSC_05149	15865	18406	19039	7966	7130	7840	259.87	270.1	269.26	116.68	120.67	115.66	266.41	117.67	-1.1789	3.86244e-207	7.20916e-206	SPAC24H6.11c	vacuole protein [Moesziomyces aphidis DSM 70725]	-	-	-	-	GO:0031224//intrinsic component of membrane;GO:0043231//intracellular membrane-bounded organelle;GO:0044444//cytoplasmic part	GO:0015103//inorganic anion transmembrane transporter activity	GO:0008272//sulfate transport;GO:0044763//single-organism cellular process
gene-SPSC_02221	575	613	694	2737	2417	2698	25.22	24.09	26.28	107.34	109.52	106.57	25.1967	107.81	2.09719	9.20656e-207	1.71356e-205	--	DUF262 family protein [Rhizoctonia solani AG-3 Rhs1AP]	-	-	-	-	-	-	-
gene-SPSC_02679	6390	7538	7271	2896	2391	2876	304.32	321.62	298.98	123.33	117.65	123.36	308.307	121.447	-1.34404	1.27355e-205	2.36374e-204	gcv1	probable GCV1-glycine decarboxylase, subunit T, mitochondrial [Sporisorium scitamineum]	Metabolism;Metabolism;Metabolism;Metabolism;Metabolism;Metabolism	Global and overview maps;Global and overview maps;Global and overview maps;Amino acid metabolism;Carbohydrate metabolism;Metabolism of cofactors and vitamins	ko01100//Metabolic pathways;ko01110//Biosynthesis of secondary metabolites;ko01200//Carbon metabolism;ko00260//Glycine, serine and threonine metabolism;ko00630//Glyoxylate and dicarboxylate metabolism;ko00670//One carbon pool by folate	K00605;K00605;K00605;K00605;K00605;K00605	-	GO:0016769//transferase activity, transferring nitrogenous groups	GO:0006544//glycine metabolic process
gene-SPSC_01667	369	402	499	2468	1983	2542	5.11	4.99	5.97	30.57	28.38	31.71	5.35667	30.22	2.4961	3.1956e-205	5.91453e-204	--	related to Cingulin [Sporisorium scitamineum]	-	-	-	-	-	-	-
gene-SPSC_02710	11036	11580	12927	4444	4048	4655	236.72	222.53	239.41	85.24	89.71	89.93	232.887	88.2933	-1.39925	1.44103e-203	2.65968e-202	pheA	pdt-domain-containing protein [Melanopsichium pennsylvanicum 4]	-	-	-	-	-	-	GO:0006558//L-phenylalanine metabolic process
gene-SPSC_00164	922	945	1116	3857	3308	3918	26.9	24.7	28.12	100.64	99.73	102.96	26.5733	101.11	1.92787	1.4915e-203	2.74518e-202	--	Major facilitator superfamily transporter [Cordyceps javanica]	-	-	-	-	-	-	-
gene-SPSC_03471	32102	35273	37293	17138	15133	17232	1061.31	1044.73	1064.51	506.64	516.93	513.08	1056.85	512.217	-1.04494	2.10552e-203	3.86459e-202	sdh1	probable SDH1-succinate dehydrogenase (ubiquinone) flavoprotein precursor, mitochondrial [Sporisorium scitamineum]	Metabolism;Metabolism;Metabolism;Metabolism;Metabolism	Global and overview maps;Global and overview maps;Global and overview maps;Energy metabolism;Carbohydrate metabolism	ko01100//Metabolic pathways;ko01110//Biosynthesis of secondary metabolites;ko01200//Carbon metabolism;ko00190//Oxidative phosphorylation;ko00020//Citrate cycle (TCA cycle)	K00234;K00234;K00234;K00234;K00234	-	GO:0000104//succinate dehydrogenase activity;GO:0000166//nucleotide binding	GO:0006091//generation of precursor metabolites and energy;GO:0006101//citrate metabolic process
gene-SPSC_03796	850	870	1069	4102	3526	3838	12.97	11.89	14.08	55.97	55.59	52.74	12.98	54.7667	2.07701	2.76193e-203	5.05541e-202	--	cytosolic sorting protein GGA2/TOM1 [Moesziomyces antarcticus T-34]	-	-	-	-	-	-	-
gene-SPSC_05295	11288	12977	13072	5765	4864	5908	452.81	466.37	452.74	206.79	201.6	213.44	457.307	207.277	-1.1416	2.22243e-202	4.0567e-201	GLAA	related to Glucoamylase precursor [Sporisorium scitamineum]	Metabolism;Metabolism	Global and overview maps;Carbohydrate metabolism	ko01100//Metabolic pathways;ko00500//Starch and sucrose metabolism	K01178;K01178	-	GO:0015926//glucosidase activity	GO:0005975//carbohydrate metabolic process
gene-SPSC_06457	201	241	201	1648	1329	1583	25.72	27.62	22.2	188.53	175.68	182.4	25.18	182.203	2.8552	1.38967e-201	2.52965e-200	--	conserved hypothetical Ustilaginaceae-specific protein [Sporisorium reilianum SRZ2]	-	-	-	-	-	-	-
gene-SPSC_02774	3972	4552	4295	1459	1145	1422	376.67	386.73	351.66	123.72	112.19	121.45	371.687	119.12	-1.64167	1.59683e-200	2.8988e-199	UBC1	probable UBC1-E2 ubiquitin-conjugating enzyme [Sporisorium scitamineum]	Genetic Information Processing	Folding, sorting and degradation	ko04120//Ubiquitin mediated proteolysis	K04649	-	-	-
gene-SPSC_05968	2311	2444	2412	7401	6766	7735	105.42	99.88	94.99	301.88	318.88	317.77	100.097	312.843	1.64405	5.23721e-200	9.48135e-199	cpa1	related to carbamoyl-phosphate synthase small chain, arginine-specific, small chain, mitochondrial precursor [Sporisorium scitamineum]	Metabolism;Metabolism;Metabolism	Global and overview maps;Amino acid metabolism;Nucleotide metabolism	ko01100//Metabolic pathways;ko00250//Alanine, aspartate and glutamate metabolism;ko00240//Pyrimidine metabolism	K01956;K01956;K01956	-	GO:0003824//catalytic activity	GO:0006541//glutamine metabolic process;GO:0044271//cellular nitrogen compound biosynthetic process
gene-SPSC_04596	163	144	171	1392	1307	1468	4	3.17	3.63	30.58	33.18	32.48	3.6	32.08	3.15561	1.225e-199	2.21168e-198	--	histone 2A [Moesziomyces antarcticus T-34]	-	-	-	-	-	-	-
gene-SPSC_00824	2042	2286	2099	489	394	476	149.67	150.11	132.83	32.05	29.84	31.42	144.203	31.1033	-2.21296	1.5213e-199	2.73917e-198	CYT2	related to CYT2-holocytochrome-c1 synthase [Sporisorium scitamineum]	Metabolism	Metabolism of cofactors and vitamins	ko00860//Porphyrin and chlorophyll metabolism	K01764	GO:0043231//intracellular membrane-bounded organelle	GO:0016846//carbon-sulfur lyase activity;GO:0016868//intramolecular transferase activity, phosphotransferases	GO:0006013//mannose metabolic process;GO:0009226//nucleotide-sugar biosynthetic process
gene-SPSC_01850	4059	4731	4874	1763	1456	1717	125.55	131.1	130.17	48.76	46.53	47.83	128.94	47.7067	-1.43444	7.7129e-199	1.38498e-197	ATM1	probable ATP-binding cassette transporter protein, mitochondrial [Sporisorium scitamineum]	-	-	-	-	GO:0019866//organelle inner membrane;GO:0031224//intrinsic component of membrane;GO:0043231//intracellular membrane-bounded organelle	GO:0032550//purine ribonucleoside binding;GO:0042626//ATPase activity, coupled to transmembrane movement of substances	GO:0006979//response to oxidative stress;GO:0042221//response to chemical;GO:0044765//single-organism transport;GO:0046916//cellular transition metal ion homeostasis
gene-SPSC_01576	3314	3897	3804	1299	1053	1258	204.14	215.06	202.32	71.55	67.02	69.79	207.173	69.4533	-1.57672	2.8261e-198	5.061e-197	UMAG_05844	RecName: Full=ATP-dependent (S)-NAD(P)H-hydrate dehydratase; AltName: Full=ATP-dependent NAD(P)HX dehydratase [Ustilago maydis 521]	-	-	-	-	GO:0044444//cytoplasmic part	GO:0016836//hydro-lyase activity;GO:0032550//purine ribonucleoside binding	GO:0019362//pyridine nucleotide metabolic process
gene-SPSC_05877	5052	5687	5743	2251	1950	2265	255.22	257.38	250.49	101.68	101.78	103.05	254.363	102.17	-1.31592	2.74294e-197	4.89884e-196	mvd	probable MVD1-mevalonate pyrophosphate decarboxylase [Sporisorium scitamineum]	Metabolism;Metabolism;Metabolism	Global and overview maps;Global and overview maps;Metabolism of terpenoids and polyketides	ko01100//Metabolic pathways;ko01110//Biosynthesis of secondary metabolites;ko00900//Terpenoid backbone biosynthesis	K01597;K01597;K01597	GO:0044444//cytoplasmic part	GO:0016831//carboxy-lyase activity;GO:0032550//purine ribonucleoside binding	GO:0006084//acetyl-CoA metabolic process;GO:0006720//isoprenoid metabolic process;GO:0008610//lipid biosynthetic process
gene-SPSC_01670	6815	8081	8520	2628	2371	2928	193.12	205.15	208.46	66.59	69.42	74.73	202.243	70.2467	-1.52559	4.35053e-197	7.74909e-196	mdr2	probable ATP-binding cassette (ABC) transporter [Sporisorium scitamineum]	Environmental Information Processing	Membrane transport	ko02010//ABC transporters	K05657	GO:0031224//intrinsic component of membrane	GO:0004672//protein kinase activity;GO:0015405//P-P-bond-hydrolysis-driven transmembrane transporter activity;GO:0017111//nucleoside-triphosphatase activity;GO:0032550//purine ribonucleoside binding	GO:0006810//transport;GO:0008152//metabolic process;GO:0044763//single-organism cellular process
gene-SPSC_04032	1930	2201	2279	6690	5708	6144	29.35	29.98	29.92	90.96	89.67	84.14	29.75	88.2567	1.56882	8.94131e-197	1.58834e-195	--	uncharacterized protein SPSC_04032 [Sporisorium scitamineum]	-	-	-	-	-	-	-
gene-SPSC_03042	1302	1350	1425	4605	4263	4932	44.76	41.57	42.29	141.55	151.41	152.69	42.8733	148.55	1.7928	3.98919e-196	7.06748e-195	--	serum paraoxonase/arylesterase [Pseudozyma hubeiensis SY62]	-	-	-	-	-	-	-
gene-SPSC_03502	4188	4713	4891	1636	1510	1695	236.43	238.36	238.4	82.59	88.08	86.18	237.73	85.6167	-1.47336	8.47706e-196	1.49784e-194	--	related to TMT1-trans-aconitate methyltransferase [Sporisorium scitamineum]	-	-	-	-	-	-	-
gene-SPSC_03268	8748	9008	9248	3182	2960	3289	293.25	270.53	267.66	95.38	102.52	99.3	277.147	99.0667	-1.48418	1.35485e-195	2.38756e-194	caeA	proteinase [Kalmanozyma brasiliensis GHG001]	-	-	-	-	-	-	-
gene-SPSC_00118	15286	17010	15589	6308	5181	5926	1596.65	1591.75	1405.87	589.17	559.14	557.47	1531.42	568.593	-1.4294	4.10726e-195	7.21876e-194	gpmA	probable 2,3-bisphosphoglycerate-dependent phosphoglycerate mutase [Sporisorium scitamineum]	Metabolism;Metabolism;Metabolism;Metabolism;Metabolism;Metabolism;Metabolism	Global and overview maps;Global and overview maps;Global and overview maps;Global and overview maps;Carbohydrate metabolism;Amino acid metabolism;Energy metabolism	ko01100//Metabolic pathways;ko01110//Biosynthesis of secondary metabolites;ko01230//Biosynthesis of amino acids;ko01200//Carbon metabolism;ko00010//Glycolysis / Gluconeogenesis;ko00260//Glycine, serine and threonine metabolism;ko00680//Methane metabolism	K01834;K01834;K01834;K01834;K01834;K01834;K01834	GO:0009277//fungal-type cell wall;GO:0031970//organelle envelope lumen;GO:0043231//intracellular membrane-bounded organelle;GO:0044444//cytoplasmic part	GO:0004619//phosphoglycerate mutase activity;GO:0005488//binding;GO:0050308//sugar-phosphatase activity	GO:0006006//glucose metabolic process;GO:0006090//pyruvate metabolic process;GO:0006796//phosphate-containing compound metabolic process;GO:0044403//symbiosis, encompassing mutualism through parasitism
gene-SPSC_01928	2802	2952	3386	838	758	857	86.18	81.34	89.91	23.05	24.09	23.74	85.81	23.6267	-1.86073	1.57779e-194	2.76572e-193	--	uncharacterized protein SPSC_01928 [Sporisorium scitamineum]	-	-	-	-	-	-	-
gene-SPSC_06114	5934	7482	6602	2241	1816	2165	294.95	333.17	283.32	99.6	93.26	96.92	303.813	96.5933	-1.65319	2.13909e-194	3.73975e-193	SPAPB1A11.03	related to CYB2-lactate dehydrogenase cytochrome b2 [Sporisorium scitamineum]	-	-	-	-	-	GO:0016491//oxidoreductase activity;GO:0032553//ribonucleotide binding	GO:0044710//single-organism metabolic process
gene-SPSC_02881	1069	1263	1241	4056	3301	3910	68.79	72.81	68.95	233.39	219.48	226.6	70.1833	226.49	1.69025	1.52747e-193	2.66342e-192	--	[Cryptococcus gattii WM276] [Cryptococcus gattii WM276]	-	-	-	-	-	-	-
gene-SPSC_01306	1439	1553	1379	6240	5467	5673	227.11	219.58	187.91	880.61	891.47	806.35	211.533	859.477	2.02257	4.30498e-193	7.48682e-192	HHT2	histone h3 [Ceraceosorus bombacis]	-	-	-	-	GO:0000775//chromosome, centromeric region;GO:0000786//nucleosome;GO:0031224//intrinsic component of membrane;GO:0043231//intracellular membrane-bounded organelle	GO:0003676//nucleic acid binding;GO:0046983//protein dimerization activity	GO:0006289//nucleotide-excision repair;GO:0006351//transcription, DNA-templated;GO:0034728//nucleosome organization
gene-SPSC_02864	3898	3915	4106	1202	1075	1139	158.42	142.55	144.08	43.68	45.14	41.69	148.35	43.5033	-1.76981	1.51768e-192	2.6325e-191	aspC	related to BNA3-kynurenine aminotransferase [Sporisorium scitamineum]	Metabolism;Metabolism;Metabolism	Global and overview maps;Amino acid metabolism;Amino acid metabolism	ko01100//Metabolic pathways;ko00270//Cysteine and methionine metabolism;ko00380//Tryptophan metabolism	K00837;K00837;K00837	-	GO:0016769//transferase activity, transferring nitrogenous groups;GO:0043168//anion binding	GO:0008152//metabolic process
gene-SPSC_05750	9574	10800	10847	4798	4229	4865	405.1	409.4	396.27	181.53	184.88	185.39	403.59	183.933	-1.13371	1.82993e-192	3.16582e-191	GK3P	probable glycerol kinase [Sporisorium scitamineum]	Metabolism;Metabolism	Global and overview maps;Lipid metabolism	ko01100//Metabolic pathways;ko00561//Glycerolipid metabolism	K00864;K00864	GO:0043234//protein complex;GO:0044424//intracellular part	GO:0016772//transferase activity, transferring phosphorus-containing groups	GO:0009058//biosynthetic process;GO:0044238//primary metabolic process;GO:0052646//alditol phosphate metabolic process
gene-SPSC_05158	329	369	405	1935	1693	1852	8.37	8.41	8.89	44.01	44.5	42.43	8.55667	43.6467	2.35075	1.86564e-191	3.2192e-190	--	MICROCEPHALIN [Ceraceosorus bombacis]	-	-	-	-	-	-	-
gene-SPSC_00022	943	1044	1090	3445	3063	3541	39.06	38.74	38.98	127.6	131.09	132.09	38.9267	130.26	1.74256	3.29494e-190	5.67072e-189	SPSR	related to pepsinogen precursor [Sporisorium scitamineum]	-	-	-	-	-	GO:0016787//hydrolase activity	GO:0019538//protein metabolic process
gene-SPSC_00733	3261	3739	3662	1049	949	1185	101.6	104.36	98.5	29.22	30.55	33.25	101.487	31.0067	-1.71064	3.61924e-190	6.21272e-189	--	uncharacterized protein SPSC_00733 [Sporisorium scitamineum]	-	-	-	-	-	-	-
gene-SPSC_02695	887	928	1046	3517	3273	3664	23.39	21.92	23.81	82.92	89.17	87.01	23.04	86.3667	1.90633	3.89706e-190	6.67233e-189	bglL	probable beta-glucosidase [Sporisorium scitamineum]	Metabolism;Metabolism;Metabolism;Metabolism	Global and overview maps;Global and overview maps;Carbohydrate metabolism;Metabolism of other amino acids	ko01100//Metabolic pathways;ko01110//Biosynthesis of secondary metabolites;ko00500//Starch and sucrose metabolism;ko00460//Cyanoamino acid metabolism	K01188;K01188;K01188;K01188	-	GO:0016787//hydrolase activity	GO:0044238//primary metabolic process
gene-SPSC_01115	18	7	11	2148	1724	2116	0.92	0.32	0.48	97.95	90.83	97.18	0.573333	95.32	7.37726	1.64569e-189	2.8104e-188	--	glycosyl hydrolase 53 domain-containing protein [Moesziomyces antarcticus]	-	-	-	-	-	-	GO:0008152//metabolic process
gene-SPSC_01639	1073	1285	1438	5145	3924	4920	32.81	35.21	37.97	140.7	123.99	135.51	35.33	133.4	1.91679	3.11418e-189	5.30451e-188	--	related to peptide-n4-(n-acetyl-beta-glucosaminyl) asparagine amidase [Sporisorium scitamineum]	-	-	-	-	-	-	-
gene-SPSC_04877	195	205	252	1552	1443	1521	8.37	7.88	9.33	59.54	63.96	58.77	8.52667	60.7567	2.83299	5.81431e-189	9.87836e-188	SPBC21B10.07	related to endo-1,3(4)-beta-glucanase [Sporisorium scitamineum]	-	-	-	-	-	GO:0016798//hydrolase activity, acting on glycosyl bonds	-
gene-SPSC_03979	2043	2168	2279	6230	5633	6328	57.52	54.68	55.4	156.84	163.85	160.45	55.8667	160.38	1.52143	9.88151e-188	1.67455e-186	umv1	related to velvet A protein [Sporisorium scitamineum]	-	-	-	-	-	-	GO:0044767//single-organism developmental process;GO:0048856//anatomical structure development
gene-SPSC_05041	4040	4100	4560	11944	10674	12465	154.33	140.32	150.4	407.99	421.3	428.85	148.35	419.38	1.49925	1.19296e-187	2.01647e-186	--	cytoplasm protein [Melanopsichium pennsylvanicum 4]	-	-	-	-	-	-	-
gene-SPSC_00288	1784	2085	1799	7898	6394	6880	269.74	282.43	234.85	1067.83	998.89	936.87	262.34	1001.2	1.93222	1.44216e-187	2.4315e-186	HTB1	histone H2B [Pseudozyma hubeiensis SY62]	-	-	-	-	GO:0000786//nucleosome;GO:0043231//intracellular membrane-bounded organelle	GO:0003676//nucleic acid binding;GO:0046983//protein dimerization activity	GO:0034728//nucleosome organization
gene-SPSC_02936	422	478	497	2339	1828	2117	8.67	8.8	8.82	42.99	38.82	39.19	8.76333	40.3333	2.20242	1.86074e-186	3.12925e-185	--	C6 transcription factor [Pseudozyma hubeiensis SY62]	-	-	-	-	-	GO:0046872//metal ion binding	GO:0006355//regulation of transcription, DNA-templated
gene-SPSC_05908	1221	1338	1138	114	70	110	165	161.99	132.78	13.78	9.77	13.39	153.257	12.3133	-3.63766	2.05511e-186	3.44739e-185	--	uncharacterized protein SPSC_05908 [Sporisorium scitamineum]	-	-	-	-	-	-	-
gene-SPSC_03022	3098	3587	3540	1083	807	1092	154.34	160.1	152.27	48.25	41.54	49	155.57	46.2633	-1.74962	4.00141e-186	6.69529e-185	ATJ3	related to DnaJ homolog subfamily A member 2 [Sporisorium scitamineum]	Genetic Information Processing	Folding, sorting and degradation	ko04141//Protein processing in endoplasmic reticulum	K09503	GO:0043231//intracellular membrane-bounded organelle;GO:0044444//cytoplasmic part	GO:0005515//protein binding;GO:0043169//cation binding	GO:0006950//response to stress;GO:0044267//cellular protein metabolic process
gene-SPSC_05134	1187	1445	1422	4369	3827	4663	57.67	62.9	59.65	189.82	192.12	204.05	60.0733	195.33	1.70112	5.2976e-186	8.84179e-185	apdG	related to acyl-CoA dehydrogenase [Sporisorium scitamineum]	-	-	-	-	-	GO:0000166//nucleotide binding;GO:0016491//oxidoreductase activity	GO:0044710//single-organism metabolic process
gene-SPSC_02895	860	786	952	3688	3258	3707	18.21	14.91	17.41	69.84	71.29	70.7	16.8433	70.61	2.06769	6.6586e-185	1.10854e-183	mcm4	probable replication licensing factor MCM4 [Sporisorium scitamineum]	Cellular Processes;Cellular Processes;Genetic Information Processing	Cell growth and death;Cell growth and death;Replication and repair	ko04111//Cell cycle - yeast;ko04113//Meiosis - yeast;ko03030//DNA replication	K02212;K02212;K02212	GO:0000785//chromatin;GO:0005657//replication fork;GO:0031981//nuclear lumen;GO:0032993//protein-DNA complex;GO:0043234//protein complex	GO:0003677//DNA binding;GO:0004003//ATP-dependent DNA helicase activity;GO:0032550//purine ribonucleoside binding	GO:0006270//DNA replication initiation;GO:0032508//DNA duplex unwinding;GO:0033260//nuclear DNA replication
gene-SPSC_06165	832	991	1064	3385	2976	3404	26.07	27.82	28.79	94.85	96.35	96.07	27.56	95.7567	1.7968	1.51143e-184	2.50995e-183	--	integral membrane protein [Moesziomyces antarcticus]	-	-	-	-	-	-	-
gene-SPSC_04444	643	738	774	2691	2311	2701	11.48	11.8	11.93	42.96	42.63	43.43	11.7367	43.0067	1.87354	1.73635e-184	2.87627e-183	--	predicted membrane protein [Moesziomyces antarcticus T-34]	-	-	-	-	-	-	-
gene-SPSC_04845	7	19	10	2071	1612	2008	0.57	1.38	0.7	150.53	135.38	147	0.883333	144.303	7.35193	1.82881e-184	3.02188e-183	--	uncharacterized protein SPSC_04845 [Sporisorium scitamineum]	-	-	-	-	-	-	-
gene-SPSC_03240	300	325	303	1744	1469	1695	38.84	37.7	33.87	201.91	196.51	197.64	36.8033	198.687	2.43259	3.24998e-184	5.3568e-183	CYN1	probable Cyanate hydratase [Sporisorium scitamineum]	Metabolism;Metabolism	Global and overview maps;Energy metabolism	ko01100//Metabolic pathways;ko00910//Nitrogen metabolism	K01725;K01725	-	-	-
gene-SPSC_04687	91	82	61	3504	3399	3626	8.78	7.09	5.08	302.44	338.99	315.22	6.98333	318.883	5.51297	2.10534e-183	3.46153e-182	--	gluconate transport inducer 1 [Pseudozyma hubeiensis SY62]	-	-	-	-	-	-	-
gene-SPSC_03518	478	544	532	2228	1956	2179	21.85	22.28	21	91.07	92.38	89.71	21.71	91.0533	2.06835	3.28866e-183	5.39372e-182	SPBC2A9.07c	zf-PARP-domain-containing protein [Testicularia cyperi]	-	-	-	-	-	GO:0005488//binding	GO:0009987//cellular process
gene-SPSC_04461	1592	2218	1740	267	195	249	145.85	182.05	137.64	21.87	18.46	20.55	155.18	20.2933	-2.93486	8.74836e-182	1.43127e-180	--	uncharacterized protein SPSC_04461 [Sporisorium scitamineum]	-	-	-	-	-	-	-
gene-SPSC_03671	101	118	82	1364	1054	1169	6.22	6.51	4.36	75.13	67.08	64.85	5.69667	69.02	3.59882	2.45958e-181	4.01409e-180	--	cytoplasmic dynein 1 intermediate chain 2 [Pseudozyma hubeiensis SY62]	-	-	-	-	-	-	-
gene-SPSC_05419	4448	4814	5281	12200	10295	12206	61.22	59.36	62.75	150.14	146.4	151.3	61.11	149.28	1.28854	2.98829e-181	4.86497e-180	GDB1	probable 4-alpha-glucanotransferase / amylo-1,6-glucosidase (glycogen-debranching enzyme), partial [Sporisorium scitamineum]	Metabolism;Metabolism;Metabolism	Global and overview maps;Global and overview maps;Carbohydrate metabolism	ko01100//Metabolic pathways;ko01110//Biosynthesis of secondary metabolites;ko00500//Starch and sucrose metabolism	K01196;K01196;K01196	-	GO:0004133//glycogen debranching enzyme activity	GO:0005977//glycogen metabolic process
gene-SPSC_04227	6574	7400	7045	2756	2478	2694	693.37	699.23	641.54	259.92	270.04	255.9	678.047	261.953	-1.37207	3.18828e-181	5.17784e-180	--	uncharacterized protein SPSC_04227 [Sporisorium scitamineum]	-	-	-	-	-	-	-
gene-SPSC_04184	19	20	16	1372	1064	1270	0.98	0.93	0.71	63.46	56.87	59.16	0.873333	59.83	6.09819	5.43255e-180	8.80099e-179	--	related to Zinc finger protein [Sporisorium scitamineum]	-	-	-	-	-	GO:0043169//cation binding	-
gene-SPSC_02750	3672	4019	4082	1523	1300	1503	241.32	236.63	231.62	89.5	88.27	88.96	236.523	88.91	-1.41156	6.58774e-180	1.06464e-178	--	related to Retrovirus-related POL polyprotein [Sporisorium scitamineum]	-	-	-	-	-	-	-
gene-SPSC_05709	507	599	668	2461	2138	2544	17.54	18.56	19.95	76.13	76.42	79.26	18.6833	77.27	2.04816	1.16623e-179	1.88016e-178	--	serine/threonine protein kinase [Pseudozyma hubeiensis SY62]	-	-	-	-	GO:0000942//condensed nuclear chromosome outer kinetochore;GO:0005819//spindle	GO:0016772//transferase activity, transferring phosphorus-containing groups	GO:0006464//cellular protein modification process;GO:0006796//phosphate-containing compound metabolic process;GO:0034453//microtubule anchoring
gene-SPSC_00208	174	162	180	1317	1211	1315	5.31	4.43	4.75	35.96	38.21	36.17	4.83	36.78	2.92883	2.1873e-179	3.51774e-178	FUS6	related to Multidrug resistance protein [Sporisorium scitamineum]	-	-	-	-	-	-	GO:0044763//single-organism cellular process
gene-SPSC_00242	8156	9663	9290	3353	3211	3410	589.78	626.01	580.02	216.81	239.91	222.08	598.603	226.267	-1.40358	6.04888e-179	9.70458e-178	tif211	probable SUI2-translation initiation factor eIF-2 alpha chain [Sporisorium scitamineum]	Genetic Information Processing;Genetic Information Processing;Cellular Processes	Translation;Folding, sorting and degradation;Transport and catabolism	ko03013//RNA transport;ko04141//Protein processing in endoplasmic reticulum;ko04138//Autophagy - yeast	K03237;K03237;K03237	GO:0043231//intracellular membrane-bounded organelle;GO:0043234//protein complex;GO:0070993//translation preinitiation complex	GO:0008135//translation factor activity, RNA binding	GO:0032988//ribonucleoprotein complex disassembly;GO:0043557//regulation of translation in response to osmotic stress;GO:0044773//mitotic DNA damage checkpoint
gene-SPSC_03396	152	164	163	1272	1088	1203	6.72	6.5	6.22	50.29	49.71	47.91	6.48	49.3033	2.92762	1.09282e-178	1.74904e-177	--	glycoside hydrolase family 17 protein [Melanopsichium pennsylvanicum 4]	-	-	-	-	-	GO:0003824//catalytic activity	GO:0044238//primary metabolic process
gene-SPSC_03476	3283	3725	3633	1311	1084	1308	134.69	136.92	128.69	48.1	45.95	48.33	133.433	47.46	-1.49134	1.20861e-178	1.92969e-177	MSF1	related to MSF1-phenylalanine--tRNA ligase alpha chain, mitochondrial [Sporisorium scitamineum]	Genetic Information Processing	Translation	ko00970//Aminoacyl-tRNA biosynthesis	K01889	GO:0044424//intracellular part	GO:0004812//aminoacyl-tRNA ligase activity;GO:0032550//purine ribonucleoside binding;GO:0046872//metal ion binding	GO:0006418//tRNA aminoacylation for protein translation
gene-SPSC_05097	1142	1383	1446	4610	3674	4252	19.71	21.38	21.54	71.13	65.5	66.08	20.8767	67.57	1.69449	1.28988e-178	2.05451e-177	pds5	related to PDS5-precocious dissociation of sister chromatids [Sporisorium scitamineum]	-	-	-	-	-	-	GO:0000280//nuclear division;GO:0007049//cell cycle;GO:0034613//cellular protein localization;GO:0051276//chromosome organization;GO:1902589//single-organism organelle organization
gene-SPSC_00066	3991	4351	4247	1128	1095	1337	257.59	251.59	236.67	65.1	73.02	77.72	248.617	71.9467	-1.78892	1.83586e-177	2.91712e-176	--	MITOCHONDRIAL FISSION PROCESS PROTEIN 1 [Ceraceosorus bombacis]	-	-	-	-	-	-	GO:0051704//multi-organism process
gene-SPSC_02930	995	1049	1157	3857	3467	3624	23.67	22.35	23.76	82.04	85.21	77.63	23.26	81.6267	1.81119	2.19221e-176	3.47503e-175	mcm3	probable MCM3-subunit of pre-replication complex [Sporisorium scitamineum]	Cellular Processes;Cellular Processes;Genetic Information Processing	Cell growth and death;Cell growth and death;Replication and repair	ko04111//Cell cycle - yeast;ko04113//Meiosis - yeast;ko03030//DNA replication	K02541;K02541;K02541	GO:0036387//pre-replicative complex;GO:0043231//intracellular membrane-bounded organelle;GO:0043234//protein complex;GO:0044444//cytoplasmic part	GO:0004386//helicase activity;GO:0032550//purine ribonucleoside binding;GO:0043565//sequence-specific DNA binding	GO:0000724//double-strand break repair via homologous recombination;GO:0006342//chromatin silencing;GO:0022616//DNA strand elongation;GO:0032392//DNA geometric change;GO:0051095//regulation of helicase activity;GO:1902299//pre-replicative complex assembly involved in cell cycle DNA replication
gene-SPSC_03000	1679	1953	2037	5583	5241	6003	32.88	34.27	34.44	97.77	106.05	105.88	33.8633	103.233	1.60811	2.28824e-176	3.61859e-175	ENA2	probable ENA2-Plasma membrane P-type ATPase [Sporisorium scitamineum]	-	-	-	-	GO:0031224//intrinsic component of membrane;GO:0044464//cell part	GO:0019829//cation-transporting ATPase activity;GO:0032550//purine ribonucleoside binding;GO:0043169//cation binding	GO:0030001//metal ion transport;GO:0098662//inorganic cation transmembrane transport
gene-SPSC_05457	1806	2063	2270	514	427	546	72.45	74.14	78.62	18.44	17.7	19.73	75.07	18.6233	-2.01113	3.05477e-176	4.81926e-175	--	related to neutral amino acid permease [Sporisorium scitamineum]	-	-	-	-	GO:0031224//intrinsic component of membrane	-	-
gene-SPSC_01797	1149	1139	1364	4330	3812	4297	23.11	20.52	23.69	77.88	79.22	77.84	22.44	78.3133	1.80319	1.95891e-175	3.08308e-174	XPT1	RHTO0S25e00232g1_1 [Rhodotorula toruloides]	-	-	-	-	-	-	-
gene-SPSC_06261	4090	4636	4667	1718	1415	1804	291.86	296.38	287.54	109.62	104.33	115.94	291.927	109.963	-1.40858	2.2824e-175	3.58369e-174	ADK1	probable ADK1-adenylate kinase, cytosolic [Sporisorium scitamineum]	Metabolism;Metabolism;Metabolism;Metabolism	Global and overview maps;Global and overview maps;Nucleotide metabolism;Metabolism of cofactors and vitamins	ko01100//Metabolic pathways;ko01110//Biosynthesis of secondary metabolites;ko00230//Purine metabolism;ko00730//Thiamine metabolism	K00939;K00939;K00939;K00939	GO:0019866//organelle inner membrane;GO:0031970//organelle envelope lumen;GO:0043231//intracellular membrane-bounded organelle;GO:0044444//cytoplasmic part	GO:0016776//phosphotransferase activity, phosphate group as acceptor;GO:0019205//nucleobase-containing compound kinase activity;GO:0032550//purine ribonucleoside binding	GO:0009152//purine ribonucleotide biosynthetic process
gene-SPSC_00290	431	380	530	2599	2379	2535	8.15	6.44	8.66	43.96	46.5	43.19	7.75	44.55	2.52316	5.9961e-175	9.39247e-174	--	acyl-coa synthetase [Moesziomyces antarcticus T-34]	-	-	-	-	-	-	-
gene-SPSC_03737	4056	4798	4552	1674	1457	1559	164.23	174.04	159.13	60.61	60.95	56.85	165.8	59.47	-1.47921	6.15714e-175	9.62198e-174	MAT1	probable Acetyltransferase involved in MEL production [Ustilago trichophora]	-	-	-	-	-	-	-
gene-SPSC_04080	2369	2523	2860	7552	6737	7342	68.39	65.25	71.28	194.94	200.94	190.88	68.3067	195.587	1.51771	8.56412e-175	1.3352e-173	gsy-1	probable glycogen synthase [Sporisorium scitamineum]	Metabolism;Metabolism;Metabolism	Global and overview maps;Global and overview maps;Carbohydrate metabolism	ko01100//Metabolic pathways;ko01110//Biosynthesis of secondary metabolites;ko00500//Starch and sucrose metabolism	K00693;K00693;K00693	-	GO:0035251//UDP-glucosyltransferase activity	GO:0005977//glycogen metabolic process
gene-SPSC_02076	1748	1924	1990	5225	4484	5116	38.57	38.03	37.91	103.08	102.22	101.66	38.17	102.32	1.42258	1.24025e-174	1.92908e-173	bdp1	related to BDP1-essential subunit of RNA polymerase III transcription factor [Sporisorium scitamineum]	-	-	-	-	-	GO:0005488//binding	GO:0006351//transcription, DNA-templated;GO:0050794//regulation of cellular process;GO:0060255//regulation of macromolecule metabolic process
gene-SPSC_02340	1764	1859	1883	5377	4804	5653	61.82	58.36	56.97	168.49	173.94	178.41	59.05	173.613	1.55587	2.62412e-174	4.072e-173	dak1	probable DAK2-dihydroxyacetone kinase [Sporisorium scitamineum]	Metabolism;Metabolism;Metabolism;Metabolism;Metabolism	Global and overview maps;Global and overview maps;Lipid metabolism;Carbohydrate metabolism;Energy metabolism	ko01100//Metabolic pathways;ko01200//Carbon metabolism;ko00561//Glycerolipid metabolism;ko00051//Fructose and mannose metabolism;ko00680//Methane metabolism	K00863;K00863;K00863;K00863;K00863	-	GO:0016772//transferase activity, transferring phosphorus-containing groups;GO:0032550//purine ribonucleoside binding	GO:0006796//phosphate-containing compound metabolic process;GO:0019400//alditol metabolic process
gene-SPSC_06525	1592	1908	1947	5277	4848	5503	27.28	29.29	28.8	80.84	85.82	84.91	28.4567	83.8567	1.55916	1.17626e-173	1.82101e-172	TOF1	related to TOF1-topoisomerase I interacting factor 1 [Sporisorium scitamineum]	-	-	-	-	GO:0005657//replication fork;GO:0005816//spindle pole body;GO:0043231//intracellular membrane-bounded organelle;GO:0043234//protein complex;GO:0044444//cytoplasmic part	GO:0003676//nucleic acid binding	GO:0000019//regulation of mitotic recombination;GO:0000076//DNA replication checkpoint;GO:0006275//regulation of DNA replication;GO:0006974//cellular response to DNA damage stimulus;GO:0007062//sister chromatid cohesion;GO:0045005//DNA-dependent DNA replication maintenance of fidelity
gene-SPSC_02613	3940	4429	4991	1603	1391	1606	290.75	292.81	317.99	105.78	106.06	106.74	300.517	106.193	-1.50075	2.03357e-173	3.14089e-172	nop-1	related to Opsin-1 [Sporisorium scitamineum]	-	-	-	-	-	-	-
gene-SPSC_04999	8098	10611	9415	3277	2767	3373	474.5	557.02	476.31	171.7	167.52	178	502.61	172.407	-1.54362	2.31093e-173	3.56098e-172	SPCC1827.06c	aspartate semialdehyde dehydrogenase [Sporisorium scitamineum]	Metabolism;Metabolism;Metabolism;Metabolism;Metabolism;Metabolism;Metabolism;Metabolism	Global and overview maps;Global and overview maps;Global and overview maps;Amino acid metabolism;Amino acid metabolism;Global and overview maps;Amino acid metabolism;Biosynthesis of other secondary metabolites	ko01100//Metabolic pathways;ko01110//Biosynthesis of secondary metabolites;ko01230//Biosynthesis of amino acids;ko00260//Glycine, serine and threonine metabolism;ko00270//Cysteine and methionine metabolism;ko01210//2-Oxocarboxylic acid metabolism;ko00300//Lysine biosynthesis;ko00261//Monobactam biosynthesis	K00133;K00133;K00133;K00133;K00133;K00133;K00133;K00133	GO:0005737//cytoplasm	GO:0000166//nucleotide binding;GO:0005515//protein binding;GO:0016620//oxidoreductase activity, acting on the aldehyde or oxo group of donors, NAD or NADP as acceptor	GO:0000097//sulfur amino acid biosynthetic process;GO:0006549//isoleucine metabolic process;GO:0006566//threonine metabolic process;GO:0009085//lysine biosynthetic process
gene-SPSC_02658	2340	2754	2718	716	691	678	164.8	173.77	165.28	45.09	50.28	43.01	167.95	46.1267	-1.86436	5.12081e-173	7.8725e-172	GCY1	probable GCY1-galactose-induced protein of aldo/keto reductase family [Sporisorium scitamineum]	Metabolism;Metabolism	Global and overview maps;Lipid metabolism	ko01100//Metabolic pathways;ko00561//Glycerolipid metabolism	K18097;K18097	GO:0043231//intracellular membrane-bounded organelle	GO:0008106//alcohol dehydrogenase (NADP+) activity;GO:0044822//poly(A) RNA binding	GO:0006979//response to oxidative stress;GO:0009987//cellular process;GO:0019323//pentose catabolic process
gene-SPSC_04580	3282	3943	4046	1327	1139	1194	181.95	195.84	193.67	65.79	65.24	59.62	190.487	63.55	-1.58373	8.8356e-173	1.3552e-171	coq5	probable COQ5-ubiquinone biosynthesis, methyltransferase [Sporisorium scitamineum]	Metabolism;Metabolism;Metabolism	Global and overview maps;Global and overview maps;Metabolism of cofactors and vitamins	ko01100//Metabolic pathways;ko01110//Biosynthesis of secondary metabolites;ko00130//Ubiquinone and other terpenoid-quinone biosynthesis	K06127;K06127;K06127	-	-	-
gene-SPSC_00182	1402	1634	1591	4757	3898	4925	104.53	109.14	102.42	317.14	300.28	330.7	105.363	316.04	1.58473	1.15172e-172	1.76242e-171	pcn1	probable proliferating cell nuclear antigen [Sporisorium scitamineum]	Genetic Information Processing;Genetic Information Processing;Genetic Information Processing;Genetic Information Processing	Replication and repair;Replication and repair;Replication and repair;Replication and repair	ko03030//DNA replication;ko03420//Nucleotide excision repair;ko03410//Base excision repair;ko03430//Mismatch repair	K04802;K04802;K04802;K04802	GO:0005815//microtubule organizing center;GO:0043231//intracellular membrane-bounded organelle	GO:0005488//binding;GO:0030234//enzyme regulator activity	GO:0000226//microtubule cytoskeleton organization;GO:0006260//DNA replication;GO:0006281//DNA repair;GO:0007059//chromosome segregation;GO:0016070//RNA metabolic process;GO:0022402//cell cycle process;GO:0034613//cellular protein localization;GO:0034654//nucleobase-containing compound biosynthetic process;GO:0051052//regulation of DNA metabolic process;GO:0051276//chromosome organization;GO:20001…
gene-SPSC_00589	6788	7830	7551	3312	2722	3320	244.61	252.79	234.94	106.72	101.35	107.75	244.113	105.273	-1.21341	1.50289e-172	2.2945e-171	DDB_G0267768	related to Gamm1 protein / Ni-binding urease accessory protein (UreG) [Sporisorium scitamineum]	-	-	-	-	GO:0043231//intracellular membrane-bounded organelle;GO:0044444//cytoplasmic part	GO:0017111//nucleoside-triphosphatase activity;GO:0032550//purine ribonucleoside binding;GO:0046914//transition metal ion binding;GO:0046983//protein dimerization activity	GO:0019627//urea metabolic process
gene-SPSC_04838	24	41	28	962	868	987	0.87	1.33	0.87	31.1	32.43	32.14	1.02333	31.89	4.96176	2.20892e-172	3.36466e-171	CYP86B1	related to Cytochrome P450 [Sporisorium scitamineum]	Metabolism;Metabolism;Metabolism	Global and overview maps;Lipid metabolism;Lipid metabolism	ko01100//Metabolic pathways;ko00071//Fatty acid degradation;ko00073//Cutin, suberine and wax biosynthesis	K20495;K20495;K20495	-	GO:0016491//oxidoreductase activity;GO:0046906//tetrapyrrole binding	GO:0044710//single-organism metabolic process
gene-SPSC_00759	1136	1231	1535	5164	4243	4811	24.79	24.06	28.92	100.75	95.65	94.53	25.9233	96.9767	1.90339	1.9692e-171	2.99264e-170	kha1	sensory transduction histidine kinase [Kalmanozyma brasiliensis GHG001]	-	-	-	-	GO:0031224//intrinsic component of membrane	GO:0015078//hydrogen ion transmembrane transporter activity	GO:0015992//proton transport;GO:0044763//single-organism cellular process
gene-SPSC_06388	639	712	715	2553	2359	2739	20.81	20.77	20.1	74.34	79.37	80.33	20.56	78.0133	1.92388	2.32268e-171	3.52176e-170	--	potential Auxin Efflux Carrier protein [Pseudozyma hubeiensis SY62]	-	-	-	-	-	-	GO:0044763//single-organism cellular process
gene-SPSC_05538	603	696	784	2685	2324	2626	9.1	9.41	10.21	36.23	36.23	35.68	9.57333	36.0467	1.91277	2.97695e-171	4.50348e-170	CDC42BPA	related to Serine/threonine-protein kinase CBK1 [Sporisorium scitamineum]	-	-	-	-	GO:0005737//cytoplasm;GO:0030427//site of polarized growth	GO:0004672//protein kinase activity;GO:0032550//purine ribonucleoside binding	GO:0006464//cellular protein modification process;GO:0006950//response to stress;GO:0009628//response to abiotic stimulus;GO:0016043//cellular component organization;GO:0044182//filamentous growth of a population of unicellular organisms;GO:0044763//single-organism cellular process;GO:0048518//positive regulation of biological process;GO:0050794//regulation of cellular process;GO:0051716//cellula…
gene-SPSC_04615	228	255	259	1421	1245	1498	15.7	15.73	15.4	87.5	88.58	92.9	15.61	89.66	2.52199	5.80692e-171	8.76461e-170	--	uncharacterized protein SPSC_04615 [Sporisorium scitamineum]	-	-	-	-	-	-	-
gene-SPSC_04463	163	160	142	1337	1173	1220	4.55	4	3.42	33.35	33.81	30.65	3.99	32.6033	3.03056	7.25506e-170	1.09255e-168	--	uncharacterized protein SPSC_04463 [Sporisorium scitamineum]	-	-	-	-	-	-	-
gene-SPSC_01882	1292	1226	1511	5022	4278	4840	28.05	23.84	28.32	97.49	95.95	94.63	26.7367	96.0233	1.84457	1.83632e-169	2.75906e-168	Ppp1r3a	protein phosphatase regulator [Moesziomyces aphidis DSM 70725]	-	-	-	-	-	-	-
gene-SPSC_02257	406	460	474	2361	1747	2070	6.23	6.32	6.28	32.37	27.68	28.59	6.27667	29.5467	2.23492	2.04876e-169	3.07128e-168	gef2	rho guanine nucleotide exchange factor gef2 [Moniliophthora roreri MCA 2997]	-	-	-	-	GO:0044464//cell part	-	GO:0043087//regulation of GTPase activity
gene-SPSC_03374	16735	18104	18503	8826	7699	8445	1152.35	1116.83	1100.05	543.44	547.75	523.72	1123.08	538.303	-1.06097	5.54629e-169	8.29565e-168	p0	probable RPP0-acidic ribosomal protein L10.e [Sporisorium scitamineum]	Genetic Information Processing	Translation	ko03010//Ribosome	K02941	GO:0015934//large ribosomal subunit	GO:0005198//structural molecule activity;GO:0019843//rRNA binding	GO:0006412//translation;GO:0022618//ribonucleoprotein complex assembly
gene-SPSC_00566	7455	8098	7916	3202	2904	3125	942.62	917.32	864.19	362.03	379.39	355.86	908.043	365.76	-1.31186	4.98504e-168	7.43939e-167	ATP7	probable ATP7-F1F0-ATPase complex, FO D subunit [Sporisorium scitamineum]	Metabolism;Metabolism	Global and overview maps;Energy metabolism	ko01100//Metabolic pathways;ko00190//Oxidative phosphorylation	K02138;K02138	GO:0019866//organelle inner membrane;GO:0044455//mitochondrial membrane part;GO:0045263//proton-transporting ATP synthase complex, coupling factor F(o)	GO:0015078//hydrogen ion transmembrane transporter activity;GO:0019829//cation-transporting ATPase activity	GO:0006754//ATP biosynthetic process;GO:0044765//single-organism transport
gene-SPSC_01926	5934	7049	7048	2913	2419	3003	319.16	339.66	327.29	140.1	134.43	145.46	328.703	139.997	-1.23139	9.96347e-168	1.48355e-166	pmh1	related to TFB3-TFIIH subunit (transcription/repair factor) [Sporisorium scitamineum]	Genetic Information Processing;Genetic Information Processing	Replication and repair;Transcription	ko03420//Nucleotide excision repair;ko03022//Basal transcription factors	K10842;K10842	GO:0032806//carboxy-terminal domain protein kinase complex;GO:0044451//nucleoplasm part	GO:0046914//transition metal ion binding	GO:0006366//transcription from RNA polymerase II promoter;GO:0044763//single-organism cellular process
gene-SPSC_04329	720	645	848	3518	2861	3334	12.98	10.42	13.2	56.73	53.31	54.15	12.2	54.73	2.16545	9.24876e-167	1.37404e-165	--	Sterile alpha motif/pointed domain [Ceraceosorus bombacis]	-	-	-	-	-	-	-
gene-SPSC_02812	4175	4995	4874	1770	1453	1873	288.4	309.12	290.7	109.33	103.71	116.53	296.073	109.857	-1.43033	1.21219e-166	1.79686e-165	--	OPA3-domain-containing protein [Moesziomyces antarcticus]	-	-	-	-	-	-	-
gene-SPSC_03259	1836	2115	2202	5803	5483	6058	88.22	91.04	91.35	249.32	272.2	262.15	90.2033	261.223	1.53403	3.57325e-166	5.28491e-165	Scp2	probable sterol carrier protein [Sporisorium scitamineum]	Metabolism;Cellular Processes;Metabolism;Metabolism	Global and overview maps;Transport and catabolism;Global and overview maps;Lipid metabolism	ko01100//Metabolic pathways;ko04146//Peroxisome;ko01212//Fatty acid metabolism;ko01040//Biosynthesis of unsaturated fatty acids	K08764;K08764;K08764;K08764	-	GO:0016746//transferase activity, transferring acyl groups	GO:0044238//primary metabolic process
gene-SPSC_01688	945	1034	942	3689	3345	3515	73.76	72.31	63.48	257.48	269.77	247.1	69.85	258.117	1.88569	4.61056e-166	6.80391e-165	--	uncharacterized protein SPSC_01688 [Sporisorium scitamineum]	-	-	-	-	-	-	-
gene-SPSC_01687	1053	1113	1269	3789	3107	3743	34.55	32.72	35.95	111.16	105.33	110.6	34.4067	109.03	1.66397	4.55619e-165	6.70874e-164	--	meiosis-specific transcription factor [Pseudozyma hubeiensis SY62]	-	-	-	-	-	GO:0001071//nucleic acid binding transcription factor activity;GO:0003677//DNA binding	GO:0010468//regulation of gene expression
gene-SPSC_00426	2618	2989	3358	8736	6982	8574	37.46	38.32	41.49	111.78	103.23	110.5	39.09	108.503	1.47287	1.03655e-164	1.52288e-163	top2	probable DNA topoisomerase II [Sporisorium scitamineum]	-	-	-	-	GO:0005634//nucleus;GO:0044427//chromosomal part	GO:0003676//nucleic acid binding;GO:0008094//DNA-dependent ATPase activity;GO:0016853//isomerase activity;GO:0032550//purine ribonucleoside binding	GO:0006261//DNA-dependent DNA replication;GO:0006310//DNA recombination;GO:0006325//chromatin organization;GO:0044710//single-organism metabolic process;GO:0051052//regulation of DNA metabolic process;GO:0071103//DNA conformation change;GO:1903046//meiotic cell cycle process;GO:1903047//mitotic cell cycle process
gene-SPSC_05456	987	1122	1152	3655	3058	3335	16.23	16.53	16.35	53.74	51.95	49.39	16.37	51.6933	1.65892	3.41319e-164	5.0035e-163	--	MYB DNA binding protein [Pseudozyma hubeiensis SY62]	-	-	-	-	-	-	-
gene-SPSC_00229	4294	4860	4807	1984	1721	1905	92.94	94.24	89.83	38.4	38.49	37.13	92.3367	38.0067	-1.28065	2.2368e-163	3.27175e-162	COQ2	related to COQ2-para-hydroxybenzoate--polyprenyltransferase [Sporisorium scitamineum]	Metabolism;Metabolism;Metabolism	Global and overview maps;Global and overview maps;Metabolism of cofactors and vitamins	ko01100//Metabolic pathways;ko01110//Biosynthesis of secondary metabolites;ko00130//Ubiquinone and other terpenoid-quinone biosynthesis	K06125;K06125;K06125	GO:0031224//intrinsic component of membrane;GO:0043231//intracellular membrane-bounded organelle	GO:0016740//transferase activity	GO:0006743//ubiquinone metabolic process
gene-SPSC_05294	814	749	1018	4333	3437	3882	13.31	10.97	14.38	63.37	58.08	57.18	12.8867	59.5433	2.20806	7.89578e-163	1.15237e-161	SPCC1672.11c	related to YPK9-vacuolar protein with a possible role in sequestering heavy metals [Sporisorium scitamineum]	-	-	-	-	GO:0031224//intrinsic component of membrane	GO:0017111//nucleoside-triphosphatase activity;GO:0032550//purine ribonucleoside binding;GO:0043169//cation binding	GO:0006811//ion transport
gene-SPSC_01651	13553	15442	15759	6211	5872	6817	408.7	417.18	410.31	167.48	182.96	185.14	412.063	178.527	-1.20673	1.01857e-162	1.48006e-161	ERG7	probable lanosterol synthase [Sporisorium scitamineum]	-	-	-	-	-	GO:0016866//intramolecular transferase activity	GO:0008202//steroid metabolic process
gene-SPSC_00272	4913	5994	6089	2357	1876	2327	266.23	290.99	284.89	114.21	105.04	113.57	280.703	110.94	-1.33927	1.20272e-162	1.74382e-161	fntA	related to Protein farnesyltransferase alpha subunit [Sporisorium scitamineum]	Metabolism;Metabolism	Global and overview maps;Metabolism of terpenoids and polyketides	ko01110//Biosynthesis of secondary metabolites;ko00900//Terpenoid backbone biosynthesis	K05955;K05955	-	GO:0016740//transferase activity	GO:0006464//cellular protein modification process
gene-SPSC_04124	991	1086	1199	3629	3016	3379	33.38	32.77	34.86	109.29	104.95	102.49	33.67	105.577	1.64876	7.86804e-162	1.13829e-160	--	uncharacterized protein SPSC_04124 [Sporisorium scitamineum]	-	-	-	-	-	-	-
gene-SPSC_03078	1170	1234	1214	4049	3864	4122	86.34	81.58	77.35	267.18	294.61	273.95	81.7567	278.58	1.76868	1.30953e-161	1.8904e-160	fabG	related to 3-oxoacyl-(acyl carrier protein) reductase [Sporisorium scitamineum]	Metabolism;Metabolism;Metabolism;Metabolism;Metabolism	Global and overview maps;Global and overview maps;Global and overview maps;Lipid metabolism;Metabolism of cofactors and vitamins	ko01100//Metabolic pathways;ko01110//Biosynthesis of secondary metabolites;ko01212//Fatty acid metabolism;ko00061//Fatty acid biosynthesis;ko00780//Biotin metabolism	K00059;K00059;K00059;K00059;K00059	-	GO:0008237//metallopeptidase activity	GO:0019538//protein metabolic process;GO:0044710//single-organism metabolic process
gene-SPSC_03390	21196	24175	22499	10943	8944	10403	1388.76	1419.04	1272.76	641.13	605.48	613.87	1360.19	620.16	-1.13309	1.25443e-160	1.80692e-159	ipp1	probable IPP1-inorganic pyrophosphatase [Sporisorium scitamineum]	Metabolism	Energy metabolism	ko00190//Oxidative phosphorylation	K01507	GO:0043231//intracellular membrane-bounded organelle;GO:0044444//cytoplasmic part	GO:0016462//pyrophosphatase activity;GO:0046872//metal ion binding	GO:0006793//phosphorus metabolic process;GO:0006970//response to osmotic stress
gene-SPSC_04251	15975	19287	18465	7246	6942	7634	507.95	549.41	506.92	206.02	228.06	218.61	521.427	217.563	-1.26103	7.56253e-160	1.08697e-158	ura3	related to dihydroorotate dehydrogenase, mitochondrial precursor [Sporisorium scitamineum]	Metabolism;Metabolism	Global and overview maps;Nucleotide metabolism	ko01100//Metabolic pathways;ko00240//Pyrimidine metabolism	K00254;K00254	GO:0019866//organelle inner membrane;GO:0031224//intrinsic component of membrane;GO:0043231//intracellular membrane-bounded organelle	GO:0016635//oxidoreductase activity, acting on the CH-CH group of donors, quinone or related compound as acceptor	GO:0006222//UMP biosynthetic process;GO:0019856//pyrimidine nucleobase biosynthetic process
gene-SPSC_03225	7784	8211	8726	3370	3004	3673	222.03	209.83	214.9	85.96	88.53	94.36	215.587	89.6167	-1.26643	8.631e-160	1.23786e-158	Als2	related to FMP25-mitochondrial inner membrane protein involved in assembly of cytochrome bc1 complex [Sporisorium scitamineum]	-	-	-	-	-	-	-
gene-SPSC_03975	267	316	328	1531	1352	1670	6.6	7	7	33.83	34.52	37.17	6.86667	35.1733	2.3568	1.07383e-159	1.53676e-158	--	GTPase binding protein rid1 [Moesziomyces antarcticus]	-	-	-	-	-	GO:0005515//protein binding	-
gene-SPSC_00871	671	672	693	2578	2146	2569	22.67	20.34	20.21	77.88	74.91	78.17	21.0733	76.9867	1.86919	2.7483e-159	3.92462e-158	--	kinetochore protein mis13 [Pseudozyma hubeiensis SY62]	-	-	-	-	-	-	GO:0044763//single-organism cellular process
gene-SPSC_04611	2317	2397	2902	8090	7369	7901	28.1	26.04	30.38	87.72	92.33	86.29	28.1733	88.78	1.6559	1.86049e-158	2.65109e-157	2022-09-01	potential forkhead-like transcriptional regulator [Pseudozyma hubeiensis SY62]	-	-	-	-	-	-	-
gene-SPSC_05820	66	76	64	914	748	923	2.75	2.84	2.31	34.11	32.26	34.7	2.63333	33.69	3.67736	1.86825e-158	2.65644e-157	--	related to carboxylic acid transport protein JEN1 [Sporisorium scitamineum]	-	-	-	-	-	GO:0008509//anion transmembrane transporter activity	GO:0046942//carboxylic acid transport;GO:0098656//anion transmembrane transport
gene-SPSC_01261	125	136	134	1069	1020	1074	2.97	2.89	2.75	22.69	25.01	22.96	2.87	23.5533	3.03681	2.22487e-158	3.15675e-157	--	protein prib [Melanopsichium pennsylvanicum 4]	-	-	-	-	-	GO:0005488//binding	GO:0006351//transcription, DNA-templated
gene-SPSC_00473	743	802	800	2758	2338	2938	44.13	42.68	41.03	146.49	143.49	157.17	42.6133	149.05	1.80642	2.87362e-158	4.06851e-157	yfmJ	related to endo-polygalacturonase [Sporisorium scitamineum]	-	-	-	-	-	GO:0003824//catalytic activity	GO:0044710//single-organism metabolic process
gene-SPSC_00265	1346	1522	1592	4321	4059	4611	28.59	28.96	29.19	82.06	89.07	88.2	28.9133	86.4433	1.58002	2.90131e-158	4.09896e-157	--	potential fungal zinc cluster transcription factor [Pseudozyma hubeiensis SY62]	-	-	-	-	GO:0043231//intracellular membrane-bounded organelle	GO:0046914//transition metal ion binding	GO:0006355//regulation of transcription, DNA-templated
gene-SPSC_03650	1717	1989	2118	5281	4592	5532	56.85	59	60.55	156.36	157.1	164.97	58.8	159.477	1.43946	3.32541e-158	4.68811e-157	--	nucleolar protein [Pseudozyma hubeiensis SY62]	-	-	-	-	-	GO:0005488//binding	-
gene-SPSC_04409	1514	1644	1732	4542	3789	4435	25.76	25.06	25.44	69.09	66.6	67.95	25.42	67.88	1.41702	6.70241e-158	9.42891e-157	hfm1	related to HFM1-DNA/RNA helicase [Sporisorium scitamineum]	-	-	-	-	-	GO:0017111//nucleoside-triphosphatase activity;GO:0032550//purine ribonucleoside binding	-
gene-SPSC_02963	3348	3657	3579	1317	1173	1303	190	185.93	175.36	66.83	68.78	66.6	183.763	67.4033	-1.44696	1.289e-157	1.80951e-156	HOM6	probable HOM6-homoserine dehydrogenase [Sporisorium scitamineum]	Metabolism;Metabolism;Metabolism;Metabolism;Metabolism;Metabolism	Global and overview maps;Global and overview maps;Global and overview maps;Amino acid metabolism;Amino acid metabolism;Amino acid metabolism	ko01100//Metabolic pathways;ko01110//Biosynthesis of secondary metabolites;ko01230//Biosynthesis of amino acids;ko00260//Glycine, serine and threonine metabolism;ko00270//Cysteine and methionine metabolism;ko00300//Lysine biosynthesis	K00003;K00003;K00003;K00003;K00003;K00003	-	GO:0000166//nucleotide binding;GO:0003824//catalytic activity	GO:0000097//sulfur amino acid biosynthetic process;GO:0006549//isoleucine metabolic process;GO:0006566//threonine metabolic process;GO:1901607//alpha-amino acid biosynthetic process
gene-SPSC_02955	423	497	589	2173	1926	2205	4.26	4.49	5.13	19.59	20.06	20.02	4.62667	19.89	2.104	3.08076e-157	4.31567e-156	--	protein phosphatase regulatory subunit [Pseudozyma hubeiensis SY62]	-	-	-	-	GO:0044424//intracellular part	-	GO:0006996//organelle organization;GO:1903047//mitotic cell cycle process
gene-SPSC_04474	509	478	475	2301	1990	2175	9.98	8.39	8.04	40.33	40.3	38.4	8.80333	39.6767	2.17217	6.11627e-157	8.54987e-156	--	DUF1000-domain-containing protein [Moesziomyces antarcticus]	-	-	-	-	-	-	-
gene-SPSC_06592	974	1044	1122	3366	2981	3227	22.33	21.45	22.21	69.01	70.62	66.64	21.9967	68.7567	1.64421	1.79827e-156	2.50849e-155	--	Protein byr4 [Hypsizygus marmoreus]	-	-	-	-	-	-	-
gene-SPSC_06678	2273	2333	2720	7372	6250	6869	62.85	57.79	64.93	182.26	178.55	171.05	61.8567	177.287	1.51908	5.12118e-156	7.12877e-155	creA	related to carbon repressor protein 1 [Sporisorium scitamineum]	-	-	-	-	GO:0043231//intracellular membrane-bounded organelle;GO:0044444//cytoplasmic part	GO:0000975//regulatory region DNA binding;GO:0001071//nucleic acid binding transcription factor activity;GO:0046914//transition metal ion binding	GO:0006357//regulation of transcription from RNA polymerase II promoter;GO:0006739//NADP metabolic process;GO:0015976//carbon utilization;GO:0016568//chromatin modification;GO:0034728//nucleosome organization
gene-SPSC_01451	4142	4672	4978	1865	1692	1930	141.7	143.19	147.04	57.05	59.81	59.47	143.977	58.7767	-1.29252	5.54538e-156	7.70308e-155	mpp	probable mitochondrial processing peptidase alpha chain precursor [Sporisorium scitamineum]	-	-	-	-	GO:0005739//mitochondrion	GO:0008233//peptidase activity;GO:0043169//cation binding	GO:0019538//protein metabolic process
gene-SPSC_04014	126	135	117	1056	896	1071	3.6	3.46	2.89	27.01	26.48	27.59	3.31667	27.0267	3.02658	1.02366e-155	1.41899e-154	--	conserved hypothetical Ustilaginaceae-specific protein [Sporisorium reilianum SRZ2]	-	-	-	-	-	-	-
gene-SPSC_01574	4536	4841	4949	1894	1527	1978	195.76	187.17	184.41	73.09	68.09	76.88	189.113	72.6867	-1.37949	1.1261e-155	1.55774e-154	SLC25A13	related to calcium-binding mitochondrial carrier protein [Sporisorium scitamineum]	-	-	-	-	GO:0019866//organelle inner membrane;GO:0031224//intrinsic component of membrane;GO:0043231//intracellular membrane-bounded organelle	GO:0005310//dicarboxylic acid transmembrane transporter activity;GO:0015172//acidic amino acid transmembrane transporter activity;GO:0015291//secondary active transmembrane transporter activity;GO:0046872//metal ion binding	GO:0015813//L-glutamate transport;GO:0034641//cellular nitrogen compound metabolic process;GO:0044763//single-organism cellular process;GO:0070778//L-aspartate transport
gene-SPSC_04225	7050	8156	8170	3616	3223	3777	153.2	158.78	153.28	70.26	72.36	73.92	155.087	72.18	-1.1034	2.60445e-155	3.59522e-154	rad16	related to RAD1-component of the nucleotide excision repairosome [Sporisorium scitamineum]	Genetic Information Processing	Replication and repair	ko03420//Nucleotide excision repair	K10848	-	GO:0003676//nucleic acid binding;GO:0004518//nuclease activity	GO:0006289//nucleotide-excision repair;GO:0007534//gene conversion at mating-type locus
gene-SPSC_03096	31	37	33	825	722	883	1.18	1.26	1.09	28.13	28.45	30.33	1.17667	28.97	4.62178	3.34729e-155	4.61105e-154	--	uncharacterized protein SPSC_03096 [Sporisorium scitamineum]	-	-	-	-	-	-	-
gene-SPSC_01363	5117	5961	5838	2459	1869	2364	209.54	218.69	206.41	90.04	79.08	87.19	211.547	85.4367	-1.30805	7.54345e-155	1.03484e-153	oxct1	probable Succinyl-CoA:3-ketoacid-coenzyme A transferase, mitochondrial precursor [Sporisorium scitamineum]	Metabolism;Metabolism;Metabolism;Metabolism	Global and overview maps;Amino acid metabolism;Carbohydrate metabolism;Lipid metabolism	ko01100//Metabolic pathways;ko00280//Valine, leucine and isoleucine degradation;ko00650//Butanoate metabolism;ko00072//Synthesis and degradation of ketone bodies	K01027;K01027;K01027;K01027	-	GO:0008410//CoA-transferase activity	GO:0044248//cellular catabolic process
gene-SPSC_00287	1774	1965	1710	7667	6663	6509	279.98	277.83	233.01	1082	1086.5	925.17	263.607	1031.22	1.9679	1.60572e-154	2.19825e-153	HTA1	histone H2A [Moesziomyces antarcticus]	-	-	-	-	GO:0000785//chromatin;GO:0043231//intracellular membrane-bounded organelle	GO:0003676//nucleic acid binding;GO:0046983//protein dimerization activity	GO:0006259//DNA metabolic process;GO:0033554//cellular response to stress;GO:0034728//nucleosome organization
gene-SPSC_06075	908	1036	959	3376	2693	3177	88.43	90.4	80.64	294.02	271	278.67	86.49	281.23	1.70115	2.77234e-154	3.78753e-153	--	cytidine deaminase-like protein [Moesziomyces antarcticus]	-	-	-	-	-	-	-
gene-SPSC_04081	2071	2214	2538	6313	5441	6183	19.4	18.58	20.53	52.88	52.67	52.17	19.5033	52.5733	1.43061	3.38544e-154	4.61563e-153	POL2	probable POL2-DNA polymerase epsilon, calytic subunit A [Sporisorium scitamineum]	Genetic Information Processing;Genetic Information Processing;Genetic Information Processing	Replication and repair;Replication and repair;Replication and repair	ko03030//DNA replication;ko03420//Nucleotide excision repair;ko03410//Base excision repair	K02324;K02324;K02324	GO:0000109//nucleotide-excision repair complex	GO:0003677//DNA binding;GO:0034061//DNA polymerase activity;GO:0046914//transition metal ion binding	GO:0006261//DNA-dependent DNA replication;GO:0006281//DNA repair;GO:0016070//RNA metabolic process;GO:0034654//nucleobase-containing compound biosynthetic process;GO:0044711//single-organism biosynthetic process;GO:0048523//negative regulation of cellular process;GO:0051276//chromosome organization;GO:1903047//mitotic cell cycle process
gene-SPSC_02976	3185	3805	3648	1231	1168	1251	78.61	84.14	77.74	27.17	29.79	27.81	80.1633	28.2567	-1.50435	7.06735e-154	9.61566e-153	Daglb	lipase class 3 [Moesziomyces antarcticus]	-	-	-	-	-	GO:0003824//catalytic activity	-
gene-SPSC_05054	2790	3166	2912	1027	824	962	361.22	367.23	325.52	118.9	110.23	112.17	351.323	113.767	-1.62672	7.28868e-154	9.89647e-153	MIC10	uncharacterized conserved protein [Moesziomyces antarcticus T-34]	-	-	-	-	GO:0031304//intrinsic component of mitochondrial inner membrane;GO:0043234//protein complex	-	GO:0007007//inner mitochondrial membrane organization
gene-SPSC_01609	2040	2244	2307	5797	5038	5530	31.33	30.87	30.59	79.6	79.93	76.48	30.93	78.67	1.34681	1.85967e-153	2.51988e-152	--	rho gtpase-activating protein [Melanopsichium pennsylvanicum 4]	-	-	-	-	-	-	-
gene-SPSC_02079	91	111	124	1056	809	1016	2.26	2.47	2.66	23.47	20.77	22.74	2.46333	22.3267	3.18008	3.98525e-153	5.38903e-152	hrk1	related to ALK1-protein kinase [Sporisorium reilianum f. sp. reilianum]	-	-	-	-	-	GO:0016740//transferase activity	GO:0006464//cellular protein modification process
gene-SPSC_02981	3211	3578	3607	1421	1205	1434	340.33	339.74	330.08	134.67	131.96	136.88	336.717	134.503	-1.32389	3.1325e-152	4.22728e-151	MET14	probable MET14-ATP adenosine-5`-phosphosulfate 3`-phosphotransferase [Sporisorium scitamineum]	Metabolism;Metabolism;Metabolism	Global and overview maps;Nucleotide metabolism;Energy metabolism	ko01100//Metabolic pathways;ko00230//Purine metabolism;ko00920//Sulfur metabolism	K00860;K00860;K00860	GO:0043231//intracellular membrane-bounded organelle;GO:0044444//cytoplasmic part	GO:0016301//kinase activity;GO:0032550//purine ribonucleoside binding	GO:0000097//sulfur amino acid biosynthetic process;GO:0000103//sulfate assimilation;GO:0006796//phosphate-containing compound metabolic process
gene-SPSC_02839	1275	1341	1564	4612	3929	4233	19.65	18.51	20.81	63.56	62.56	58.75	19.6567	61.6233	1.64846	3.82545e-152	5.15192e-151	FGD2	probable Don1-cytokinesis protein Don1 [Sporisorium scitamineum]	-	-	-	-	-	GO:0043169//cation binding	GO:0043087//regulation of GTPase activity
gene-SPSC_06027	1096	1027	1214	4107	3489	3819	15.58	13.08	14.9	52.21	51.25	48.89	14.52	50.7833	1.80631	4.1523e-152	5.58075e-151	wee1	Wee1 Kinase [Sporisorium scitamineum]	Cellular Processes;Environmental Information Processing;Cellular Processes	Cell growth and death;Signal transduction;Cell growth and death	ko04111//Cell cycle - yeast;ko04011//MAPK signaling pathway - yeast;ko04113//Meiosis - yeast	K03114;K03114;K03114	-	GO:0004672//protein kinase activity;GO:0032550//purine ribonucleoside binding	GO:0006468//protein phosphorylation;GO:0022402//cell cycle process;GO:0045786//negative regulation of cell cycle
gene-SPSC_00368	2846	3184	3212	1206	1023	1227	146.16	146.5	142.43	55.38	54.28	56.75	145.03	55.47	-1.38657	6.39495e-152	8.57752e-151	fech	related to HEM15-ferrochelatase precursor [Sporisorium scitamineum]	Metabolism;Metabolism;Metabolism	Global and overview maps;Global and overview maps;Metabolism of cofactors and vitamins	ko01100//Metabolic pathways;ko01110//Biosynthesis of secondary metabolites;ko00860//Porphyrin and chlorophyll metabolism	K01772;K01772;K01772	GO:0043231//intracellular membrane-bounded organelle;GO:0044444//cytoplasmic part	GO:0003824//catalytic activity	GO:0006779//porphyrin-containing compound biosynthetic process
gene-SPSC_03359	586	686	683	2309	1946	2352	28.6	30	28.78	100.77	98.13	103.39	29.1267	100.763	1.79056	1.48602e-151	1.98917e-150	--	potential zinc finger protein [Pseudozyma hubeiensis SY62]	-	-	-	-	-	-	-
gene-SPSC_06017	4135	4751	5024	11271	10452	11460	40.38	41.57	42.36	98.43	105.46	100.79	41.4367	101.56	1.29335	2.24498e-151	2.99904e-150	CKAP5	related to STU2-Microtubule-associated protein (MAP) of the XMAP215/Dis1 family [Sporisorium scitamineum]	-	-	-	-	GO:0043232//intracellular non-membrane-bounded organelle;GO:0043234//protein complex;GO:0044446//intracellular organelle part	-	-
gene-SPSC_00897	28	28	29	861	678	836	1.15	1.03	1.03	31.53	28.69	30.83	1.07	30.35	4.82601	1.4045e-149	1.86872e-148	exgA	related to EXG1-Exo-1,3-beta-glucanase precursor [Sporisorium scitamineum]	Metabolism;Metabolism	Global and overview maps;Carbohydrate metabolism	ko01100//Metabolic pathways;ko00500//Starch and sucrose metabolism	K01210;K01210	-	GO:0016787//hydrolase activity	GO:0008152//metabolic process
gene-SPSC_06540	6406	7602	7429	3509	2923	3423	222.32	236.36	222.61	108.9	104.81	106.99	227.097	106.9	-1.08704	1.52778e-149	2.02867e-148	--	voltage gated chloride channel domain-containing [Pyrrhoderma noxium]	-	-	-	-	-	-	-
gene-SPSC_04970	4024	4357	4240	1565	1438	1504	269.37	261.29	245.05	93.68	99.46	90.67	258.57	94.6033	-1.45059	1.68754e-149	2.23632e-148	aga-1	probable arginase [Sporisorium scitamineum]	Metabolism;Metabolism;Metabolism;Metabolism;Metabolism	Global and overview maps;Global and overview maps;Global and overview maps;Amino acid metabolism;Amino acid metabolism	ko01100//Metabolic pathways;ko01110//Biosynthesis of secondary metabolites;ko01230//Biosynthesis of amino acids;ko00330//Arginine and proline metabolism;ko00220//Arginine biosynthesis	K01476;K01476;K01476;K01476;K01476	GO:0005737//cytoplasm	GO:0016810//hydrolase activity, acting on carbon-nitrogen (but not peptide) bonds;GO:0046914//transition metal ion binding	GO:0006525//arginine metabolic process
gene-SPSC_05477	3786	4528	3995	1383	1261	1427	568.47	609.1	517.91	185.69	195.63	192.97	565.16	191.43	-1.56184	3.3038e-149	4.36945e-148	COX6	probable to cytochrome-c oxidase chain VI precursor [Sporisorium scitamineum]	Metabolism;Metabolism	Global and overview maps;Energy metabolism	ko01100//Metabolic pathways;ko00190//Oxidative phosphorylation	K02264;K02264	GO:0019866//organelle inner membrane;GO:0031224//intrinsic component of membrane;GO:0044455//mitochondrial membrane part	GO:0003824//catalytic activity;GO:0009055//electron carrier activity	GO:0015992//proton transport;GO:0022904//respiratory electron transport chain
gene-SPSC_00809	2397	2834	2856	974	868	939	140.07	148.37	144.1	50.9	52.41	49.42	144.18	50.91	-1.50185	9.61965e-149	1.26972e-147	At3g47120	related to rna binding motif protein [Sporisorium scitamineum]	-	-	-	-	GO:0005634//nucleus	GO:0097159//organic cyclic compound binding	GO:0000377//RNA splicing, via transesterification reactions with bulged adenosine as nucleophile
gene-SPSC_00714	13568	14860	15921	31640	27684	30868	207.76	203.86	210.49	433.23	438	425.7	207.37	432.31	1.05986	2.24104e-148	2.95212e-147	SPAPYUK71.03c	related to TCB3-protein localized to membranes, bud-enriched [Sporisorium scitamineum]	-	-	-	-	GO:0044464//cell part	-	GO:0044699//single-organism process;GO:0050794//regulation of cellular process
gene-SPSC_02956	841	897	1093	3301	2890	3272	17.93	17.14	20.12	62.94	63.67	62.84	18.3967	63.15	1.77934	2.9277e-148	3.849e-147	ase1	related to ASE1-mitotic spindle midzone localized MAP family member [Sporisorium reilianum f. sp. reilianum]	-	-	-	-	GO:0015630//microtubule cytoskeleton;GO:0044430//cytoskeletal part	GO:0015631//tubulin binding	GO:0000226//microtubule cytoskeleton organization;GO:0022402//cell cycle process;GO:0071822//protein complex subunit organization
gene-SPSC_01091	14489	15447	16459	33066	28514	32387	560.42	535.27	549.66	1143.64	1139.53	1128.2	548.45	1137.12	1.05196	5.57077e-148	7.30929e-147	INO1	probable myo-inositol 1-phosphate synthase (MIPS) [Sporisorium scitamineum]	Metabolism;Metabolism;Metabolism	Global and overview maps;Global and overview maps;Carbohydrate metabolism	ko01100//Metabolic pathways;ko01110//Biosynthesis of secondary metabolites;ko00562//Inositol phosphate metabolism	K01858;K01858;K01858	-	GO:0016853//isomerase activity	GO:0006020//inositol metabolic process;GO:0006644//phospholipid metabolic process
gene-SPSC_00786	1179	1458	1329	4188	3801	4706	70.42	78.02	68.54	223.68	234.57	253.15	72.3267	237.133	1.7131	3.82299e-147	5.00616e-146	MIMI_R614	related to stomatin [Sporisorium scitamineum]	-	-	-	-	-	GO:0016740//transferase activity	-
gene-SPSC_01860	1310	1457	1531	4014	3571	3914	21.3	21.22	21.49	58.35	59.98	57.31	21.3367	58.5467	1.45625	1.24554e-146	1.6278e-145	--	START-like domain [Ceraceosorus bombacis]	-	-	-	-	-	-	-
gene-SPSC_03041	612	696	760	2395	2142	2373	38.69	39.42	41.48	135.39	139.92	135.11	39.8633	136.807	1.779	1.61796e-146	2.11035e-145	--	polyadenylate-binding protein [Pseudozyma hubeiensis SY62]	-	-	-	-	-	-	-
gene-SPSC_04572	3397	4151	3530	1027	982	960	408.05	446.71	366.1	110.31	121.88	103.86	406.953	112.017	-1.86115	3.25843e-146	4.24172e-145	tom22	related to TOM22-mitochondrial outer membrane import receptor complex subunit [Sporisorium scitamineum]	-	-	-	-	GO:0005741//mitochondrial outer membrane	-	GO:0015031//protein transport;GO:0046907//intracellular transport
gene-SPSC_05593	3567	4323	4112	1617	1304	1634	143.09	155.36	142.42	58	54.05	59.03	146.957	57.0267	-1.36568	6.13684e-146	7.97308e-145	UMAG_04505	related to glutamyl-tRNA(Gln) amidotransferase subunit A [Sporisorium scitamineum]	Metabolism;Genetic Information Processing	Global and overview maps;Translation	ko01100//Metabolic pathways;ko00970//Aminoacyl-tRNA biosynthesis	K02433;K02433	GO:0043231//intracellular membrane-bounded organelle;GO:0043234//protein complex	GO:0016884//carbon-nitrogen ligase activity, with glutamine as amido-N-donor;GO:0032550//purine ribonucleoside binding	GO:0006412//translation;GO:0006996//organelle organization;GO:0043039//tRNA aminoacylation
gene-SPSC_05301	8526	9383	9291	4365	3897	4304	543.79	536.15	511.64	248.95	256.81	247.23	530.527	250.997	-1.07976	7.11494e-146	9.22575e-145	DIC1	probable DIC1-mitochondrial dicarboxylate carrier [Sporisorium scitamineum]	-	-	-	-	GO:0031224//intrinsic component of membrane	GO:0000166//nucleotide binding;GO:0016614//oxidoreductase activity, acting on CH-OH group of donors	GO:0044710//single-organism metabolic process;GO:0044765//single-organism transport
gene-SPSC_00422	9225	11188	11268	4437	4192	4718	245.34	266.57	258.73	105.52	115.19	113	256.88	111.237	-1.20746	1.18628e-145	1.53521e-144	MDV1	related to CAF4-CCR4 associated factor [Sporisorium scitamineum]	-	-	-	-	GO:0031966//mitochondrial membrane	-	-
gene-SPSC_02094	570	535	633	2326	1942	2311	32.69	27.49	31.34	119.29	115.08	119.37	30.5067	117.913	1.95053	1.62862e-145	2.10355e-144	mug136	glycosyltransferase [Pseudozyma hubeiensis SY62]	-	-	-	-	-	-	-
gene-SPSC_01440	932	920	954	3095	2703	3114	33.59	29.7	29.68	99.73	100.64	101.06	30.99	100.477	1.69699	2.98032e-145	3.84194e-144	cdc13	b-type cyclin 2 [Sporisorium scitamineum]	Cellular Processes;Environmental Information Processing	Cell growth and death;Signal transduction	ko04111//Cell cycle - yeast;ko04011//MAPK signaling pathway - yeast	K23469;K23469	GO:0005819//spindle;GO:0043231//intracellular membrane-bounded organelle	GO:0016772//transferase activity, transferring phosphorus-containing groups;GO:0019900//kinase binding	GO:0016310//phosphorylation;GO:0048522//positive regulation of cellular process;GO:0048523//negative regulation of cellular process;GO:0051726//regulation of cell cycle
gene-SPSC_00830	118	159	197	1182	1004	1250	2.35	2.83	3.38	21.02	20.63	22.39	2.85333	21.3467	2.90329	8.43284e-145	1.08497e-143	nps10	related to LYS2-alpha aminoadipate reductase [Sporisorium scitamineum]	-	-	-	-	-	-	GO:0008152//metabolic process
gene-SPSC_04093	8296	9600	9264	3727	3477	4125	390.79	405.14	376.78	156.99	169.23	175	390.903	167.073	-1.22633	1.64319e-144	2.11004e-143	SPAC22A12.10	related to EPT1-sn-1,2-diacylglycerol ethanolamine-and cholinephosphotransferase [Sporisorium scitamineum]	Metabolism;Metabolism;Metabolism;Metabolism;Metabolism	Global and overview maps;Global and overview maps;Lipid metabolism;Lipid metabolism;Metabolism of other amino acids	ko01100//Metabolic pathways;ko01110//Biosynthesis of secondary metabolites;ko00564//Glycerophospholipid metabolism;ko00565//Ether lipid metabolism;ko00440//Phosphonate and phosphinate metabolism	K00993;K00993;K00993;K00993;K00993	-	GO:0016772//transferase activity, transferring phosphorus-containing groups	-
gene-SPSC_05628	2586	3118	2729	892	727	911	242.05	261.46	220.54	74.66	70.31	76.8	241.35	73.9233	-1.70703	7.94184e-144	1.01785e-142	SPBC29A10.12	fructose 1,6-bisphosphate aldolase [Kalmanozyma brasiliensis GHG001]	-	-	-	-	GO:0044444//cytoplasmic part	-	-
gene-SPSC_05732	4691	5284	5476	11715	10047	12421	170.75	172.31	172.1	381.31	377.86	407.19	171.72	388.787	1.17892	2.15297e-143	2.75398e-142	cpyA	related to PRC1-carboxypeptidase y, serine-type protease [Sporisorium scitamineum]	-	-	-	-	-	GO:0004180//carboxypeptidase activity	GO:0019538//protein metabolic process
gene-SPSC_03002	972	1121	1143	3219	2650	3129	18.13	18.74	18.41	53.7	51.08	52.57	18.4267	52.45	1.50915	2.62494e-143	3.35122e-142	--	predicted short chain-type dehydrogenase [Moesziomyces antarcticus T-34]	-	-	-	-	-	-	-
gene-SPSC_04947	3566	3907	4199	1542	1312	1656	88.62	86.99	90.1	34.27	33.69	37.07	88.57	35.01	-1.33905	2.93228e-143	3.7364e-142	Ankzf1	related to VMS1-component of a Cdc48p-complex involved in protein quality control [Sporisorium scitamineum]	-	-	-	-	-	-	-
gene-SPSC_04408	1668	1698	1861	5161	4841	5093	27.61	25.18	26.6	76.4	82.81	75.94	26.4633	78.3833	1.56655	6.6393e-143	8.44376e-142	msh6	related to MSH6-DNA mismatch repair protein [Sporisorium scitamineum]	Genetic Information Processing	Replication and repair	ko03430//Mismatch repair	K08737	GO:0044424//intracellular part	GO:0030983//mismatched DNA binding;GO:0032550//purine ribonucleoside binding	GO:0006281//DNA repair
gene-SPSC_00104	2127	2371	2425	5671	4991	5588	49.5	49.44	48.73	118.02	120.02	117.13	49.2233	118.39	1.26613	1.04822e-142	1.33056e-141	--	DUF4449 family protein [Rhizoctonia solani 123E]	-	-	-	-	-	-	-
gene-SPSC_00739	4650	4793	5611	1881	1607	1985	136.23	125.8	141.93	49.28	48.65	52.38	134.653	50.1033	-1.42627	1.18265e-142	1.49833e-141	LYS4	probable LYS4-homoaconitase precursor [Sporisorium scitamineum]	Metabolism;Metabolism;Metabolism;Metabolism;Metabolism	Global and overview maps;Global and overview maps;Global and overview maps;Global and overview maps;Amino acid metabolism	ko01100//Metabolic pathways;ko01110//Biosynthesis of secondary metabolites;ko01230//Biosynthesis of amino acids;ko01210//2-Oxocarboxylic acid metabolism;ko00300//Lysine biosynthesis	K01705;K01705;K01705;K01705;K01705	-	GO:0016829//lyase activity;GO:0051536//iron-sulfur cluster binding	GO:0009085//lysine biosynthetic process
gene-SPSC_06653	902	1036	1103	3274	3003	3124	15.24	15.68	16.09	49.45	52.41	47.53	15.67	49.7967	1.66804	2.32341e-142	2.93796e-141	TEC1	protein tyrosine phosphatase-like protein ptpla [Melanopsichium pennsylvanicum 4]	Environmental Information Processing;Environmental Information Processing	Signal transduction;Signal transduction	ko04011//MAPK signaling pathway - yeast;ko04392//Hippo signaling pathway - multiple species	K09448;K09448	GO:0000785//chromatin;GO:0043231//intracellular membrane-bounded organelle	GO:0001071//nucleic acid binding transcription factor activity;GO:0003677//DNA binding	GO:0001558//regulation of cell growth;GO:0002833//positive regulation of response to biotic stimulus;GO:0009371//positive regulation of transcription by pheromones;GO:0022610//biological adhesion;GO:0043943//regulation of asexual sporulation resulting in formation of a cellular spore;GO:0044115//development of symbiont involved in interaction with host;GO:0045944//positive regulation of transcrip…
gene-SPSC_00542	702	742	922	2977	2422	2947	19.58	18.55	22.21	74.27	69.82	74.05	20.1133	72.7133	1.85407	2.82443e-142	3.5647e-141	KRE6	related to KRE6-beta-1,6-glucan synthetase [Sporisorium scitamineum]	-	-	-	-	-	GO:0003824//catalytic activity	-
gene-SPSC_00868	4038	4309	4944	11540	10099	10985	53.83	51.46	56.9	137.55	139.09	131.88	54.0633	136.173	1.33272	3.86524e-142	4.86903e-141	VNX1	related to VNX1-Calcium/H+ antiporter [Sporisorium scitamineum]	-	-	-	-	GO:0031224//intrinsic component of membrane;GO:0043231//intracellular membrane-bounded organelle;GO:0044444//cytoplasmic part	-	GO:0015672//monovalent inorganic cation transport;GO:0030001//metal ion transport;GO:0055085//transmembrane transport
gene-SPSC_00050	1654	1785	1692	446	388	480	223.51	216.1	197.41	53.89	54.17	58.42	212.34	55.4933	-1.93599	1.5207e-141	1.91198e-140	--	chromatin remodeling factor subunit and related transcription factors [Moesziomyces antarcticus T-34]	-	-	-	-	-	-	-
gene-SPSC_03772	9880	11592	11769	5697	4589	5729	596.71	627.22	613.7	307.67	286.36	311.62	612.543	301.883	-1.02082	2.33761e-141	2.93352e-140	--	ferredoxin/adrenodoxin reductase [Pseudozyma hubeiensis SY62]	-	-	-	-	-	-	-
gene-SPSC_04976	153	209	182	1170	998	1116	3.32	4.07	3.41	22.73	22.41	21.84	3.6	22.3267	2.6327	3.73807e-141	4.68213e-140	--	uncharacterized protein SPSC_04976 [Sporisorium scitamineum]	-	-	-	-	-	-	-
gene-SPSC_02103	4071	4457	4755	10423	9391	10174	134.18	131.61	135.31	307.19	319.81	302.01	133.7	309.67	1.21173	1.02e-140	1.27279e-139	--	related to capsular associated protein [Sporisorium scitamineum]	-	-	-	-	-	-	-
gene-SPSC_04453	1046	1184	1203	3252	2769	3213	24.72	25.07	24.54	68.71	67.61	68.38	24.7767	68.2333	1.46149	1.90194e-140	2.36885e-139	gtaA	probable glutaminase A [Sporisorium scitamineum]	-	-	-	-	-	GO:0016830//carbon-carbon lyase activity	GO:0006778//porphyrin-containing compound metabolic process
gene-SPSC_00723	369	405	418	1640	1573	1792	11.3	11.11	11.05	44.91	49.77	49.43	11.1533	48.0367	2.10666	1.01202e-139	1.2581e-138	kinX	related to serine/threonine protein kinase [Sporisorium scitamineum]	-	-	-	-	-	GO:0004672//protein kinase activity;GO:0032550//purine ribonucleoside binding;GO:0043167//ion binding	GO:0006464//cellular protein modification process;GO:0006796//phosphate-containing compound metabolic process;GO:0007165//signal transduction;GO:0010646//regulation of cell communication
gene-SPSC_04706	1137	1715	1437	226	156	220	81.13	109.64	88.53	14.42	11.5	14.14	93.1	13.3533	-2.80158	1.58347e-139	1.96481e-138	--	RHTO0S04e07404g1_1 [Rhodotorula toruloides]	-	-	-	-	-	-	-
gene-SPSC_00520	1303	1520	1557	404	350	396	82.86	86.6	85.49	22.97	23	22.68	84.9833	22.8833	-1.89288	1.82899e-139	2.26522e-138	SPCC1672.01	related to HIS2-histidinol-phosphatase [Sporisorium scitamineum]	Metabolism;Metabolism;Metabolism;Metabolism	Global and overview maps;Global and overview maps;Global and overview maps;Amino acid metabolism	ko01100//Metabolic pathways;ko01110//Biosynthesis of secondary metabolites;ko01230//Biosynthesis of amino acids;ko00340//Histidine metabolism	K04486;K04486;K04486;K04486	-	GO:0016791//phosphatase activity	GO:0006796//phosphate-containing compound metabolic process
gene-SPSC_04860	233	235	292	1335	1148	1361	4.72	4.26	5.1	24.17	24.01	24.82	4.69333	24.3333	2.37425	1.93582e-139	2.39305e-138	--	DNA replication factor CDT1 like protein [Malassezia restricta CBS 7877]	-	-	-	-	-	-	-
gene-SPSC_01961	1026	1152	1156	3173	2705	3148	45.93	46.2	44.68	127.01	125.11	126.92	45.6033	126.347	1.47018	7.55127e-139	9.31745e-138	--	ornithine decarboxylase antizyme [Malassezia restricta]	-	-	-	-	-	-	-
gene-SPSC_06013	10632	12795	10998	4581	3783	4692	1044.91	1126.57	933.23	402.59	384.14	415.3	1034.9	400.677	-1.36899	1.24579e-138	1.53431e-137	ATP5	probable ATP5-F1F0-ATPase complex, OSCP subunit [Sporisorium scitamineum]	Metabolism;Metabolism	Global and overview maps;Energy metabolism	ko01100//Metabolic pathways;ko00190//Oxidative phosphorylation	K02137;K02137	-	GO:0015078//hydrogen ion transmembrane transporter activity;GO:0019829//cation-transporting ATPase activity	-
gene-SPSC_03918	464	528	583	1929	1731	2000	28.34	28.89	30.74	105.35	109.24	110.02	29.3233	108.203	1.88362	2.63282e-138	3.23656e-137	sou1	related to D-arabinitol 2-dehydrogenase [Sporisorium scitamineum]	-	-	-	-	-	GO:0003824//catalytic activity	GO:0044710//single-organism metabolic process
gene-SPSC_01055	4939	5292	6020	13064	10905	13075	209.39	201	220.36	495.25	477.68	499.23	210.25	490.72	1.22279	3.80736e-138	4.67177e-137	fyu1	probable UTP-glucose-1-phosphate uridylyltransferase [Sporisorium scitamineum]	Metabolism;Metabolism;Metabolism;Metabolism;Metabolism;Metabolism	Global and overview maps;Global and overview maps;Carbohydrate metabolism;Carbohydrate metabolism;Carbohydrate metabolism;Carbohydrate metabolism	ko01100//Metabolic pathways;ko01110//Biosynthesis of secondary metabolites;ko00520//Amino sugar and nucleotide sugar metabolism;ko00500//Starch and sucrose metabolism;ko00052//Galactose metabolism;ko00040//Pentose and glucuronate interconversions	K00963;K00963;K00963;K00963;K00963;K00963	GO:0043231//intracellular membrane-bounded organelle;GO:0044444//cytoplasmic part	GO:0051748//UTP-monosaccharide-1-phosphate uridylyltransferase activity	GO:0009225//nucleotide-sugar metabolic process
gene-SPSC_01728	5435	6817	6473	2708	2382	2751	168.84	189.73	173.62	75.22	76.46	76.97	177.397	76.2167	-1.2188	5.53673e-138	6.78122e-137	--	uncharacterized protein SPSC_01728 [Sporisorium scitamineum]	-	-	-	-	-	-	-
gene-SPSC_00645	694	826	775	2500	2108	2510	17.55	18.71	16.92	56.53	55.08	57.17	17.7267	56.26	1.66619	9.7329e-138	1.18986e-136	--	conserved hypothetcial protein [Sporisorium reilianum SRZ2]	-	-	-	-	-	-	-
gene-SPSC_04420	2279	2284	2681	6998	5839	6555	41.69	37.43	42.34	114.47	110.36	107.99	40.4867	110.94	1.45426	1.41456e-137	1.72612e-136	--	uncharacterized protein SPSC_04420 [Sporisorium scitamineum]	-	-	-	-	-	-	-
gene-SPSC_01224	41	38	57	741	651	766	1.63	1.36	1.96	26.38	26.78	27.47	1.65	26.8767	4.02582	1.69472e-137	2.06419e-136	HNM1	related to GABA permease [Sporisorium scitamineum]	-	-	-	-	GO:0031224//intrinsic component of membrane	GO:0046943//carboxylic acid transmembrane transporter activity	GO:0044763//single-organism cellular process;GO:0046942//carboxylic acid transport
gene-SPSC_03985	7935	8294	8066	3472	3097	3414	1106.88	1036.51	971.46	433.08	446.36	428.9	1038.28	436.113	-1.25143	1.73305e-137	2.107e-136	rpl2401	probable ribosomal protein L24.e.A, cytosolic [Sporisorium reilianum SRZ2]	Genetic Information Processing	Translation	ko03010//Ribosome	K02896	-	-	-
gene-SPSC_04534	2731	2953	3135	6861	6007	6874	66.95	64.85	66.35	150.4	152.15	151.76	66.05	151.437	1.19708	2.9147e-137	3.53714e-136	cry-dash	related to Deoxyribodipyrimidine photo-lyase [Sporisorium scitamineum]	-	-	-	-	-	-	GO:0006259//DNA metabolic process
gene-SPSC_04938	2499	3175	2996	972	801	1039	183.16	208.48	189.59	63.7	60.66	68.58	193.743	64.3133	-1.59096	5.0872e-137	6.1623e-136	SPBC1709.19c	related to NFU-1 protein (iron homeostasis) [Sporisorium scitamineum]	-	-	-	-	GO:0005739//mitochondrion	GO:0051540//metal cluster binding	GO:0009058//biosynthetic process;GO:0046916//cellular transition metal ion homeostasis
gene-SPSC_03940	3142	3554	3774	1488	1303	1474	84.92	86.05	88.07	35.96	36.39	35.88	86.3467	36.0767	-1.25907	7.9101e-137	9.56429e-136	dbp8	related to RRP3-protein involved in rRNA processing [Sporisorium scitamineum]	-	-	-	-	-	GO:0016818//hydrolase activity, acting on acid anhydrides, in phosphorus-containing anhydrides;GO:0032550//purine ribonucleoside binding	GO:0008152//metabolic process;GO:0042254//ribosome biogenesis
gene-SPSC_02459	5069	6115	5501	2291	1951	2355	197.48	213.42	185.03	79.81	78.53	82.63	198.643	80.3233	-1.30629	1.28856e-136	1.55519e-135	--	related to monocarboxylate transporter [Sporisorium scitamineum]	-	-	-	-	-	-	GO:0044763//single-organism cellular process
gene-SPSC_01259	274	307	326	1501	1160	1502	9.42	9.45	9.68	46.14	41.2	46.5	9.51667	44.6133	2.22895	1.74492e-136	2.10216e-135	DPB2	related to DNA polymerase epsilon subunit B [Sporisorium scitamineum]	Genetic Information Processing;Genetic Information Processing;Genetic Information Processing	Replication and repair;Replication and repair;Replication and repair	ko03030//DNA replication;ko03420//Nucleotide excision repair;ko03410//Base excision repair	K02325;K02325;K02325	-	-	-
gene-SPSC_02454	1327	1423	1538	3899	3308	3791	29.92	28.74	29.94	78.61	77.06	76.98	29.5333	77.55	1.39278	2.18197e-136	2.62391e-135	chaf1a	chromatin assembly factor 1 subunit A [Malassezia restricta]	-	-	-	-	-	-	-
gene-SPSC_03900	1951	1915	2227	5853	5021	5649	29.31	25.78	28.89	78.64	77.95	76.44	27.9933	77.6767	1.4724	3.86666e-136	4.64139e-135	--	uncharacterized protein SPSC_03900 [Sporisorium scitamineum]	-	-	-	-	-	-	-
gene-SPSC_00334	10	6	5	1997	1606	1936	0.4	0.22	0.17	72.03	66.94	70.33	0.263333	69.7667	8.0495	4.00098e-136	4.79394e-135	--	related to HNM1-choline permease [Sporisorium scitamineum]	-	-	-	-	GO:0031224//intrinsic component of membrane	GO:0046943//carboxylic acid transmembrane transporter activity	-
gene-SPSC_02064	793	992	956	2860	2662	3063	26.87	30.12	27.97	86.67	93.21	93.49	28.32	91.1233	1.686	5.30048e-136	6.33952e-135	SPAC23H3.11c	related to SKN1-protein involved in sphingolipid biosynthesis [Sporisorium scitamineum]	-	-	-	-	-	GO:0003824//catalytic activity	-
gene-SPSC_00673	5251	6086	6225	12569	10654	12136	104.54	108.55	107.01	223.76	219.16	217.61	106.7	220.177	1.0451	9.63732e-136	1.15057e-134	sconB	related to MET30-involved in regulation of sulfur assimilation genes and cell cycle progression [Sporisorium scitamineum]	Cellular Processes;Genetic Information Processing	Cell growth and death;Folding, sorting and degradation	ko04111//Cell cycle - yeast;ko04120//Ubiquitin mediated proteolysis	K10259;K10259	-	-	GO:0044267//cellular protein metabolic process
gene-SPSC_04834	14	14	10	957	903	1093	0.57	0.51	0.35	34.65	37.78	39.86	0.476667	37.43	6.29507	1.62948e-135	1.94189e-134	FUS8	related to Cytochrome P450 3A5 [Sporisorium scitamineum]	-	-	-	-	-	GO:0016491//oxidoreductase activity;GO:0046906//tetrapyrrole binding;GO:0046914//transition metal ion binding	GO:0044710//single-organism metabolic process
gene-SPSC_00222	606	575	666	2474	1969	2269	27.13	23.06	25.74	99.03	91.07	91.48	25.31	93.86	1.8908	2.42738e-135	2.88758e-134	--	probable oligopeptide transporter (fragment) [Sporisorium scitamineum]	-	-	-	-	GO:0016020//membrane;GO:0043231//intracellular membrane-bounded organelle	-	GO:0035672//oligopeptide transmembrane transport
gene-SPSC_02085	74196	81005	77996	35601	33439	37609	4456.21	4358.64	4044.53	1911.97	2075.06	2034.32	4286.46	2007.12	-1.09466	2.72702e-135	3.23821e-134	nmt1	probable thiamine biosynthesis protein nmt1 [Sporisorium scitamineum]	Metabolism;Metabolism	Global and overview maps;Metabolism of cofactors and vitamins	ko01100//Metabolic pathways;ko00730//Thiamine metabolism	K18278;K18278	GO:0043231//intracellular membrane-bounded organelle;GO:0044444//cytoplasmic part	-	GO:0006772//thiamine metabolic process;GO:0009108//coenzyme biosynthetic process
gene-SPSC_04612	203	207	261	1317	1063	1216	5.19	4.74	5.76	30.1	28.07	27.99	5.23	28.72	2.45717	8.06511e-135	9.55982e-134	--	helicase SWR1 [Pseudozyma hubeiensis SY62]	-	-	-	-	-	-	-
gene-SPSC_03486	1136	1373	1434	3728	3123	3836	104.08	112.69	113.43	305.41	295.62	316.52	110.067	305.85	1.47445	5.23587e-134	6.19516e-133	--	universal stress protein [Pseudozyma hubeiensis SY62]	-	-	-	-	-	-	-
gene-SPSC_02402	540	586	718	2644	1973	2464	12.38	12.04	14.21	54.21	46.74	50.88	12.8767	50.61	1.97466	3.19599e-133	3.77481e-132	--	related to RKM4-ribosomal lysine methyltransferase [Sporisorium scitamineum]	-	-	-	-	-	-	-
gene-SPSC_02020	8108	8790	7772	3106	2706	2885	1338.23	1299.75	1107.54	458.41	461.46	428.85	1248.51	449.573	-1.47358	5.5727e-133	6.57024e-132	--	related to DDR48-heat shock protein [Sporisorium scitamineum]	-	-	-	-	-	-	-
gene-SPSC_02313	1581	1813	1898	584	456	569	103.27	106.1	107.05	34.11	30.78	33.47	105.473	32.7867	-1.6857	9.04083e-133	1.06402e-131	frr	potential mitochondrial ribosome recycling factor [Pseudozyma hubeiensis SY62]	-	-	-	-	GO:0043231//intracellular membrane-bounded organelle	-	GO:0006412//translation
gene-SPSC_04100	14860	16352	17811	33615	28703	34074	265.32	261.56	274.56	536.67	529.5	547.91	267.147	538.027	1.01005	3.46181e-132	4.06702e-131	pyc	probable pyruvate carboxylase [Sporisorium scitamineum]	Metabolism;Metabolism;Metabolism;Metabolism;Metabolism	Global and overview maps;Global and overview maps;Global and overview maps;Carbohydrate metabolism;Carbohydrate metabolism	ko01100//Metabolic pathways;ko01230//Biosynthesis of amino acids;ko01200//Carbon metabolism;ko00620//Pyruvate metabolism;ko00020//Citrate cycle (TCA cycle)	K01958;K01958;K01958;K01958;K01958	GO:0044444//cytoplasmic part	GO:0003676//nucleic acid binding;GO:0016881//acid-amino acid ligase activity;GO:0016885//ligase activity, forming carbon-carbon bonds;GO:0032550//purine ribonucleoside binding;GO:0043169//cation binding	GO:0006006//glucose metabolic process;GO:0006090//pyruvate metabolic process;GO:0006749//glutathione metabolic process
gene-SPSC_06298	2154	2499	2740	6502	5614	6108	32.36	33.64	35.55	87.36	87.15	82.65	33.85	85.72	1.34048	8.66766e-132	1.01649e-130	psc3	related to Nuclear cohesin complex subunit [Sporisorium scitamineum]	Cellular Processes;Cellular Processes	Cell growth and death;Cell growth and death	ko04111//Cell cycle - yeast;ko04113//Meiosis - yeast	K06671;K06671	-	-	-
gene-SPSC_01602	1093	1237	1199	286	235	287	68.5	69.45	64.88	16.03	15.22	16.2	67.61	15.8167	-2.09579	1.75281e-131	2.05196e-130	COX16	related to ERV1-mitochondrial biogenesis and regulation of cell cycle [Sporisorium scitamineum]	-	-	-	-	GO:0031090//organelle membrane;GO:0043231//intracellular membrane-bounded organelle	GO:0016670//oxidoreductase activity, acting on a sulfur group of donors, oxygen as acceptor	GO:0044710//single-organism metabolic process
gene-SPSC_05356	2399	2521	2558	6566	5866	6232	178.86	168.39	164.66	437.75	451.88	418.46	170.637	436.03	1.3535	5.27171e-131	6.16056e-130	--	chromatin-associated protein [Kalmanozyma brasiliensis GHG001]	-	-	-	-	-	-	-
gene-SPSC_02309	14373	15086	16276	33669	27324	33455	745.24	700.78	728.64	1561.04	1463.82	1562.26	724.887	1529.04	1.0768	6.2163e-131	7.25162e-130	--	formate/nitrite transporter [Moesziomyces antarcticus]	-	-	-	-	-	-	-
gene-SPSC_06173	1351	1401	1430	374	325	365	88.79	82.49	81.14	21.98	22.07	21.6	84.14	21.8833	-1.94296	6.35445e-131	7.39975e-130	SPAC17G6.02c	RTA1 domain protein [Moesziomyces antarcticus]	-	-	-	-	GO:0031224//intrinsic component of membrane	-	-
gene-SPSC_01429	1769	1660	1897	5421	4962	5394	34.9	29.34	32.31	95.63	101.14	95.84	32.1833	97.5367	1.59963	8.9402e-131	1.03744e-129	--	CPG BINDING PROTEIN [Ceraceosorus bombacis]	-	-	-	-	-	GO:0043169//cation binding	-
gene-SPSC_05364	544	539	554	2034	1716	1977	29.63	26.3	26.05	99.06	96.56	96.97	27.3267	97.53	1.83554	1.27221e-130	1.47372e-129	--	DNA binding protein Ncp1 [Sporisorium scitamineum]	-	-	-	-	-	-	-
gene-SPSC_00037	5843	6669	6117	2835	2330	2733	734.5	751.06	663.91	318.67	302.63	309.41	716.49	310.237	-1.20758	2.03628e-130	2.3547e-129	sdh4	related to succinate dehydrogenase [ubiquinone] cytochrome b small subunit, mitochondrial precursor [Sporisorium scitamineum]	Metabolism;Metabolism;Metabolism;Metabolism;Metabolism	Global and overview maps;Global and overview maps;Global and overview maps;Energy metabolism;Carbohydrate metabolism	ko01100//Metabolic pathways;ko01110//Biosynthesis of secondary metabolites;ko01200//Carbon metabolism;ko00190//Oxidative phosphorylation;ko00020//Citrate cycle (TCA cycle)	K00237;K00237;K00237;K00237;K00237	GO:0031224//intrinsic component of membrane;GO:0043227//membrane-bounded organelle;GO:0043229//intracellular organelle	-	-
gene-SPSC_01883	1777	2055	2393	559	529	523	23.4	24.24	27.21	6.58	7.2	6.2	24.95	6.66	-1.90545	2.44093e-130	2.8177e-129	--	predicted ATPase [Pseudozyma hubeiensis SY62]	-	-	-	-	-	-	-
gene-SPSC_02949	11724	12265	13972	6072	5356	5923	166.77	156.3	171.6	77.23	78.72	75.88	164.89	77.2767	-1.0934	2.61734e-130	3.01609e-129	lys1	probable LYS2-L-aminoadipate-semialdehyde dehydrogenase, large subunit [Sporisorium scitamineum]	Metabolism;Metabolism;Metabolism;Metabolism	Global and overview maps;Global and overview maps;Global and overview maps;Amino acid metabolism	ko01100//Metabolic pathways;ko01110//Biosynthesis of secondary metabolites;ko01230//Biosynthesis of amino acids;ko00300//Lysine biosynthesis	K00143;K00143;K00143;K00143	-	GO:0016620//oxidoreductase activity, acting on the aldehyde or oxo group of donors, NAD or NADP as acceptor;GO:0019842//vitamin binding	GO:0009085//lysine biosynthetic process
gene-SPSC_02714	45	45	78	760	678	805	1.33	1.19	1.99	20.13	20.75	21.47	1.50333	20.7833	3.78919	3.31528e-130	3.81372e-129	--	expressed protein [Pseudozyma hubeiensis SY62]	-	-	-	-	-	-	-
gene-SPSC_03362	1895	1999	2147	657	608	676	115.42	109.08	112.9	35.78	38.26	37.08	112.467	37.04	-1.60234	3.41327e-130	3.91964e-129	--	related to amidase [Sporisorium scitamineum]	-	-	-	-	-	-	-
gene-SPSC_05002	4894	4963	5693	2118	1908	2080	209.54	190.37	210.45	81.09	84.4	80.2	203.453	81.8967	-1.31282	4.03479e-130	4.62535e-129	erg24	probable ERG24-C-14 sterol reductase [Sporisorium scitamineum]	Metabolism;Metabolism;Metabolism	Global and overview maps;Global and overview maps;Lipid metabolism	ko01100//Metabolic pathways;ko01110//Biosynthesis of secondary metabolites;ko00100//Steroid biosynthesis	K00222;K00222;K00222	-	GO:0016627//oxidoreductase activity, acting on the CH-CH group of donors	GO:0044710//single-organism metabolic process
gene-SPSC_04455	291	372	331	1523	1232	1466	24.87	28.48	24.42	116.39	108.79	112.83	25.9233	112.67	2.11978	8.36542e-130	9.57327e-129	nhp6	related to NHP6B-nonhistone chromosomal protein [Sporisorium scitamineum]	-	-	-	-	GO:0044424//intracellular part	-	GO:0044260//cellular macromolecule metabolic process;GO:0090304//nucleic acid metabolic process
gene-SPSC_00885	192	152	179	1153	1023	1136	19.04	13.51	15.33	102.26	104.83	101.47	15.96	102.853	2.68806	9.35479e-130	1.0687e-128	MOB1B	probable MOB1 protein [Sporisorium scitamineum]	Cellular Processes;Environmental Information Processing	Cell growth and death;Signal transduction	ko04111//Cell cycle - yeast;ko04392//Hippo signaling pathway - multiple species	K06685;K06685	GO:0005816//spindle pole body;GO:0005933//cellular bud;GO:0032155//cell division site part;GO:0043234//protein complex;GO:0044444//cytoplasmic part	GO:0019887//protein kinase regulator activity	GO:0001934//positive regulation of protein phosphorylation;GO:0008104//protein localization;GO:0010973//positive regulation of barrier septum assembly
gene-SPSC_04771	551	627	613	2018	1880	2130	19.12	19.49	18.37	62.63	67.41	66.58	18.9933	65.54	1.78688	9.5771e-130	1.09222e-128	--	uncharacterized protein SPSC_04771 [Sporisorium scitamineum]	-	-	-	-	-	-	-
gene-SPSC_04564	6354	7293	6427	2688	2029	2596	812.92	835.91	709.94	307.51	268.21	299.12	786.257	291.613	-1.43094	3.55183e-129	4.04372e-128	atpD	probable ATP synthase delta chain precursor, mitochondrial [Sporisorium scitamineum]	Metabolism;Metabolism	Global and overview maps;Energy metabolism	ko01100//Metabolic pathways;ko00190//Oxidative phosphorylation	K02134;K02134	GO:0000275//mitochondrial proton-transporting ATP synthase complex, catalytic core F(1)	GO:0015078//hydrogen ion transmembrane transporter activity;GO:0019829//cation-transporting ATPase activity	GO:0006754//ATP biosynthetic process
gene-SPSC_00129	1509	1649	1881	4493	3837	4497	44.03	43.11	47.39	117.23	115.68	118.18	44.8433	117.03	1.38391	4.63588e-129	5.26884e-128	--	meiotic expression up-regulated protein 26 [Lichtheimia corymbifera JMRC:FSU:9682]	-	-	-	-	-	-	-
gene-SPSC_05365	5934	6909	6417	2971	2605	2996	638.32	665.83	595.98	285.78	289.53	290.25	633.377	288.52	-1.13439	6.70602e-129	7.60858e-128	sdh3	related to SDH3-cytochrome b560 subunit of respiratory complex II [Sporisorium scitamineum]	Metabolism;Metabolism;Metabolism;Metabolism;Metabolism	Global and overview maps;Global and overview maps;Global and overview maps;Energy metabolism;Carbohydrate metabolism	ko01100//Metabolic pathways;ko01110//Biosynthesis of secondary metabolites;ko01200//Carbon metabolism;ko00190//Oxidative phosphorylation;ko00020//Citrate cycle (TCA cycle)	K00236;K00236;K00236;K00236;K00236	GO:0044424//intracellular part	GO:0016491//oxidoreductase activity	GO:0006101//citrate metabolic process
gene-SPSC_06638	2868	3603	3284	1149	1073	1140	257.31	289.59	254.38	92.18	99.46	92.11	267.093	94.5833	-1.49769	1.59318e-128	1.80451e-127	GUK1	probable GUK1-guanylate kinase [Sporisorium scitamineum]	Metabolism;Metabolism	Global and overview maps;Nucleotide metabolism	ko01100//Metabolic pathways;ko00230//Purine metabolism	K00942;K00942	GO:0043231//intracellular membrane-bounded organelle	GO:0016776//phosphotransferase activity, phosphate group as acceptor;GO:0036094//small molecule binding;GO:0097159//organic cyclic compound binding;GO:1901363//heterocyclic compound binding	GO:0009150//purine ribonucleotide metabolic process
gene-SPSC_01655	115	109	120	949	727	897	7.63	6.48	6.87	56.28	49.82	53.58	6.99333	53.2267	2.9281	1.77945e-128	2.01205e-127	--	uncharacterized protein SPSC_01655 [Sporisorium scitamineum]	-	-	-	-	-	-	-
gene-SPSC_00563	1184	1248	1406	3557	3082	3521	36.89	34.83	37.82	99.09	99.21	98.8	36.5133	99.0333	1.43949	2.77919e-128	3.13712e-127	atf1	related to transcription factor ATFA [Sporisorium scitamineum]	Environmental Information Processing	Signal transduction	ko04011//MAPK signaling pathway - yeast	K09051	-	GO:0003677//DNA binding	GO:0006357//regulation of transcription from RNA polymerase II promoter;GO:0007154//cell communication;GO:0010604//positive regulation of macromolecule metabolic process;GO:0033043//regulation of organelle organization;GO:0033554//cellular response to stress;GO:0044710//single-organism metabolic process;GO:0045935//positive regulation of nucleobase-containing compound metabolic process;GO:1902589…
gene-SPSC_04275	2284	2303	2667	6544	5425	6254	26.58	24.01	26.8	68.1	65.23	65.55	25.7967	66.2933	1.36168	2.92432e-128	3.29533e-127	SPAC24B11.12c	related to DNF2-Non-essential P-type ATPase [Sporisorium scitamineum]	-	-	-	-	GO:0031224//intrinsic component of membrane	GO:0003824//catalytic activity;GO:0005548//phospholipid transporter activity;GO:0032550//purine ribonucleoside binding;GO:0046872//metal ion binding	GO:0015914//phospholipid transport
gene-SPSC_05120	1745	1765	1993	4954	4366	4836	54.44	49.33	53.69	138.21	140.74	135.89	52.4867	138.28	1.39757	4.17298e-128	4.69442e-127	cdc13	probable Clb1-B-type cyclin 1 [Sporisorium scitamineum]	Cellular Processes;Environmental Information Processing	Cell growth and death;Signal transduction	ko04111//Cell cycle - yeast;ko04011//MAPK signaling pathway - yeast	K23469;K23469	GO:0005819//spindle;GO:0043231//intracellular membrane-bounded organelle	GO:0019900//kinase binding	GO:0048522//positive regulation of cellular process;GO:0048523//negative regulation of cellular process;GO:0051726//regulation of cell cycle
gene-SPSC_05671	1081	1258	1406	4039	3077	3910	27.24	28.4	30.59	91.01	80.12	88.74	28.7433	86.6233	1.59153	4.89092e-128	5.48346e-127	SMU1	probable Ste20-like protein kinase with effect on mating [Sporisorium scitamineum]	Environmental Information Processing;Environmental Information Processing	Signal transduction;Signal transduction	ko04011//MAPK signaling pathway - yeast;ko04392//Hippo signaling pathway - multiple species	K04409;K04409	GO:0005819//spindle;GO:0030427//site of polarized growth;GO:0043231//intracellular membrane-bounded organelle;GO:0044444//cytoplasmic part;GO:0060187//cell pole	GO:0004702//receptor signaling protein serine/threonine kinase activity;GO:0005515//protein binding;GO:0032550//purine ribonucleoside binding;GO:0035174//histone serine kinase activity	GO:0000282//cellular bud site selection;GO:0006281//DNA repair;GO:0007033//vacuole organization;GO:0007088//regulation of mitotic nuclear division;GO:0007117//budding cell bud growth;GO:0007186//G-protein coupled receptor signaling pathway;GO:0007231//osmosensory signaling pathway;GO:0007266//Rho protein signal transduction;GO:0008104//protein localization;GO:0009408//response to heat;GO:0010033/…
gene-SPSC_04345	325	367	382	1491	1227	1484	14.22	14.39	14.44	58.35	55.49	58.5	14.35	57.4467	2.00117	7.11547e-128	7.96404e-127	--	bzip family transcription factor [Melanopsichium pennsylvanicum 4]	-	-	-	-	-	GO:0005488//binding;GO:0016746//transferase activity, transferring acyl groups	GO:0010467//gene expression
gene-SPSC_06341	1107	1204	1385	3551	3129	3803	43.92	42.79	47.44	125.97	128.26	135.88	44.7167	130.037	1.54003	1.4063e-127	1.57136e-126	--	lipoprotein [Moesziomyces antarcticus]	-	-	-	-	-	-	-
gene-SPSC_04382	418	519	557	1968	1564	2009	18.3	20.35	21.05	77.02	70.73	79.19	19.9	75.6467	1.92651	1.9755e-127	2.20365e-126	pri1	related to DNA primase 48K protein PRI1 [Sporisorium scitamineum]	Genetic Information Processing	Replication and repair	ko03030//DNA replication	K02684	GO:0030894//replisome;GO:0043231//intracellular membrane-bounded organelle	GO:0034062//RNA polymerase activity	GO:0006259//DNA metabolic process
gene-SPSC_06498	417	492	572	1914	1815	1973	16.57	17.52	19.63	68.02	74.53	70.62	17.9067	71.0567	1.98847	5.56278e-127	6.19479e-126	--	Pal1 cell morphology [Ceraceosorus bombacis]	-	-	-	-	GO:0031224//intrinsic component of membrane;GO:0032153//cell division site;GO:0044444//cytoplasmic part	GO:0016747//transferase activity, transferring acyl groups other than amino-acyl groups	GO:0009987//cellular process
gene-SPSC_01128	117	158	114	1052	838	950	5.3	6.42	4.46	42.64	39.25	38.78	5.39333	40.2233	2.89878	6.1117e-127	6.79465e-126	--	FAR-17a AIG1 protein [Rutstroemia sp. NJR-2017a BVV2]	-	-	-	-	-	-	-
gene-SPSC_05998	4454	5379	5198	2342	1951	2388	273.59	296.01	275.67	128.64	123.82	132.11	281.757	128.19	-1.13617	1.24059e-126	1.37691e-125	MRPS9	related to MRPS9-mitochondrial ribosomal protein, small subunit [Sporisorium scitamineum]	Genetic Information Processing	Translation	ko03010//Ribosome	K02996	GO:0030529//intracellular ribonucleoprotein complex	-	GO:0010467//gene expression
gene-SPSC_05775	7	7	8	1559	1352	1426	0.24	0.21	0.23	47.17	47.27	43.46	0.226667	45.9667	7.66387	2.44728e-126	2.71165e-125	--	related to conserved hypothetical Ustilaginaceae-specific protein [Moesziomyces antarcticus]	-	-	-	-	-	-	-
gene-SPSC_00331	573	642	704	35	36	54	20.79	20.87	22.05	1.14	1.35	1.76	21.2367	1.41667	-3.90599	2.46043e-126	2.72167e-125	--	conserved hypothetical Ustilaginaceae-specific protein [Sporisorium reilianum SRZ2]	-	-	-	-	-	-	-
gene-SPSC_02181	5563	6398	5879	2634	2269	2730	313.23	322.74	285.81	132.62	132	138.44	307.26	134.353	-1.19343	7.29182e-126	8.0526e-125	PEX19-1	related to PEX19-required for biogenesis of peroxisomes (peroxin) [Sporisorium scitamineum]	Cellular Processes	Transport and catabolism	ko04146//Peroxisome	K13337	-	-	-
gene-SPSC_01315	3587	4229	4049	1772	1476	1595	116.8	123.37	113.84	51.6	49.66	46.78	118.003	49.3467	-1.2578	1.40322e-125	1.54704e-124	--	tetracycline-efflux transporter [Melanopsichium pennsylvanicum 4]	-	-	-	-	-	-	GO:0044763//single-organism cellular process
gene-SPSC_01800	6682	7799	7307	3461	3031	3577	366.69	383.43	346.21	169.83	171.86	176.79	365.443	172.827	-1.08032	1.44295e-125	1.58821e-124	ARO4	probable phospho-2-dehydro-3-deoxyheptonate aldolase, tyrosine-inhibited [Sporisorium scitamineum]	Metabolism;Metabolism;Metabolism;Metabolism	Global and overview maps;Global and overview maps;Global and overview maps;Amino acid metabolism	ko01100//Metabolic pathways;ko01110//Biosynthesis of secondary metabolites;ko01230//Biosynthesis of amino acids;ko00400//Phenylalanine, tyrosine and tryptophan biosynthesis	K01626;K01626;K01626;K01626	GO:0043231//intracellular membrane-bounded organelle;GO:0044444//cytoplasmic part	GO:0016765//transferase activity, transferring alkyl or aryl (other than methyl) groups	GO:0007275//multicellular organism development;GO:0008652//cellular amino acid biosynthetic process;GO:0043650//dicarboxylic acid biosynthetic process
gene-SPSC_06492	379	487	446	1819	1424	1718	36.75	42.3	37.34	157.71	142.65	150.02	38.7967	150.127	1.95218	2.21186e-125	2.43048e-124	--	non-catalytic module family expn protein [Moesziomyces aphidis DSM 70725]	-	-	-	-	-	-	-
gene-SPSC_00121	2051	2353	2213	728	685	774	108.16	111.17	100.76	34.33	37.32	36.76	106.697	36.1367	-1.56198	3.48066e-125	3.81836e-124	--	uncharacterized protein SPSC_00121 [Sporisorium scitamineum]	-	-	-	-	-	-	-
gene-SPSC_04847	5463	5601	6796	16190	13967	15246	75.86	69.68	81.48	201.04	200.4	190.68	75.6733	197.373	1.38307	6.61417e-125	7.24388e-124	SPT23	related to SPT23-suppressor of TY retrotransposon [Sporisorium scitamineum]	-	-	-	-	-	-	-
gene-SPSC_01127	821	973	954	2641	2350	2683	22.5	23.89	22.57	64.72	66.54	66.22	22.9867	65.8267	1.51787	8.32997e-125	9.10798e-124	--	Similar to S.cerevisiae protein OAF1 (Oleate-activated transcription factor) [Malassezia sympodialis ATCC 42132]	-	-	-	-	GO:0043231//intracellular membrane-bounded organelle	GO:0046914//transition metal ion binding	GO:0006355//regulation of transcription, DNA-templated
gene-SPSC_02276	5635	6060	6477	2983	2558	3087	180.23	173.65	178.87	85.32	84.53	88.92	177.583	86.2567	-1.04179	1.47049e-124	1.60518e-123	Gulo	related to L-gulonolactone oxidase [Sporisorium scitamineum]	Metabolism;Metabolism	Global and overview maps;Carbohydrate metabolism	ko01100//Metabolic pathways;ko00053//Ascorbate and aldarate metabolism	K00103;K00103	GO:0031966//mitochondrial membrane	GO:0000166//nucleotide binding;GO:0016616//oxidoreductase activity, acting on the CH-OH group of donors, NAD or NADP as acceptor;GO:0016899//oxidoreductase activity, acting on the CH-OH group of donors, oxygen as acceptor	GO:0006950//response to stress;GO:0009987//cellular process;GO:0030447//filamentous growth;GO:0044710//single-organism metabolic process
gene-SPSC_02211	804	944	1009	2678	2333	2715	24.11	25.36	26.12	71.81	72.29	73.33	25.1967	72.4767	1.52428	2.46308e-124	2.68427e-123	scd2	related to Protein scd2/ral3 [Sporisorium scitamineum]	Environmental Information Processing	Signal transduction	ko04011//MAPK signaling pathway - yeast	K11237	GO:0030427//site of polarized growth;GO:0044444//cytoplasmic part	-	GO:0009987//cellular process;GO:0016043//cellular component organization;GO:0032502//developmental process
gene-SPSC_06681	4876	5607	5564	2710	2146	2638	304.7	313.9	300.2	151.43	138.56	148.47	306.267	146.153	-1.06731	6.08106e-124	6.61627e-123	--	related to chicken h-caldesmon, Uso1p and YKL201c [Ustilago bromivora]	-	-	-	-	-	-	-
gene-SPSC_04318	3638	4010	4451	1598	1437	1759	88.08	86.98	93.05	34.6	35.95	38.36	89.37	36.3033	-1.29969	6.64251e-124	7.21529e-123	--	uncharacterized protein SPSC_04318 [Sporisorium scitamineum]	-	-	-	-	-	-	-
gene-SPSC_03278	282	335	331	1347	1138	1392	6.14	6.53	6.22	26.23	25.6	27.3	6.29667	26.3767	2.0666	2.58259e-123	2.80069e-122	--	inorganic pyrophosphatase-like protein [Pseudozyma hubeiensis SY62]	-	-	-	-	-	-	-
gene-SPSC_06332	247	266	284	1220	1091	1212	9.67	9.33	9.6	42.73	44.15	42.76	9.53333	43.2133	2.18042	3.90914e-123	4.23235e-122	btgC	glucan beta-glucosidase, partial [Melanopsichium pennsylvanicum 4]	Metabolism;Metabolism	Global and overview maps;Carbohydrate metabolism	ko01100//Metabolic pathways;ko00500//Starch and sucrose metabolism	K01210;K01210	-	GO:0003824//catalytic activity	GO:0044238//primary metabolic process
gene-SPSC_02861	7324	7901	8156	3304	3224	3328	173.07	167.26	166.4	69.81	78.71	70.83	168.91	73.1167	-1.20798	4.64186e-123	5.01745e-122	--	proteophosphoglycan ppg4 [Moesziomyces aphidis DSM 70725]	-	-	-	-	-	-	-
gene-SPSC_00930	531	665	648	2209	1716	2170	9.25	10.38	9.75	34.41	30.89	34.05	9.79333	33.1167	1.75769	6.32225e-122	6.82268e-121	--	viral A-type inclusion protein repeat protein [Pseudozyma hubeiensis SY62]	-	-	-	-	-	-	-
gene-SPSC_06291	2861	3203	3173	1262	1163	1231	184.11	184.65	176.29	72.62	77.33	71.34	181.683	73.7633	-1.30045	1.32249e-121	1.42485e-120	hem2	probable porphobilinogen synthase [Sporisorium scitamineum]	Metabolism;Metabolism;Metabolism	Global and overview maps;Global and overview maps;Metabolism of cofactors and vitamins	ko01100//Metabolic pathways;ko01110//Biosynthesis of secondary metabolites;ko00860//Porphyrin and chlorophyll metabolism	K01698;K01698;K01698	GO:0044444//cytoplasmic part	GO:0016836//hydro-lyase activity;GO:0043169//cation binding	GO:0006778//porphyrin-containing compound metabolic process;GO:0018130//heterocycle biosynthetic process
gene-SPSC_01043	4678	5141	5221	2222	2098	2276	255.42	251.47	246.13	108.49	118.36	111.92	251.007	112.923	-1.15238	1.95924e-121	2.10404e-120	--	mnn4-regulates the mannosylphosphorylation [Moesziomyces antarcticus]	-	-	-	-	-	-	-
gene-SPSC_02867	17867	19573	19361	8981	8214	9900	450.25	441.89	421.25	202.38	213.87	224.69	437.797	213.647	-1.03503	1.97296e-121	2.11535e-120	GPD2	related to GUT2-glycerol-3-phosphate dehydrogenase, mitochondrial [Sporisorium scitamineum]	Metabolism;Metabolism	Global and overview maps;Lipid metabolism	ko01110//Biosynthesis of secondary metabolites;ko00564//Glycerophospholipid metabolism	K00111;K00111	GO:0005739//mitochondrion	GO:0046872//metal ion binding;GO:0052590//sn-glycerol-3-phosphate:ubiquinone oxidoreductase activity	GO:0044238//primary metabolic process;GO:0044281//small molecule metabolic process;GO:0044763//single-organism cellular process;GO:0052646//alditol phosphate metabolic process;GO:0055114//oxidation-reduction process
gene-SPSC_04910	1136	1365	1297	339	267	351	75.81	81.61	74.73	20.23	18.41	21.1	77.3833	19.9133	-1.95829	3.59846e-121	3.85192e-120	aclN	related to 7alpha-cephem-methoxylase P8 chain [Sporisorium scitamineum]	-	-	-	-	-	-	-
gene-SPSC_05618	3526	4006	4006	1778	1565	1834	255.83	260.4	250.95	115.35	117.32	119.84	255.727	117.503	-1.1219	3.70435e-121	3.95887e-120	GGC1	probable GGC1-Protein of the mitochondrial carrier family (MCF) [Sporisorium scitamineum]	-	-	-	-	GO:0031224//intrinsic component of membrane;GO:0043231//intracellular membrane-bounded organelle	GO:0015216//purine nucleotide transmembrane transporter activity	GO:0001408//guanine nucleotide transport;GO:0046916//cellular transition metal ion homeostasis
gene-SPSC_01918	272	279	284	1239	1127	1284	12.18	11.19	10.98	49.6	52.13	51.77	11.45	51.1667	2.15986	5.08914e-121	5.43005e-120	SPAC12G12.12	related to nucleotide-sugar transporter [Ustilago trichophora]	-	-	-	-	GO:0031224//intrinsic component of membrane	GO:0005402//cation:sugar symporter activity	GO:0006818//hydrogen transport
gene-SPSC_05123	1805	1955	2091	586	591	644	61.56	59.73	61.57	17.87	20.82	19.78	60.9533	19.49	-1.64497	2.53535e-120	2.6965e-119	SPBC21C3.15c	related to aldehyde dehydrogenase [Sporisorium scitamineum]	-	-	-	-	-	GO:0016903//oxidoreductase activity, acting on the aldehyde or oxo group of donors	GO:0044710//single-organism metabolic process
gene-SPSC_00332	613	859	738	86	65	71	32.97	41.39	34.27	4.14	3.61	3.44	36.21	3.73	-3.27914	3.23109e-120	3.43096e-119	ATEG_09964	related to transesterase [Sporisorium scitamineum]	-	-	-	-	-	-	-
gene-SPSC_05862	7649	8429	9455	4099	3655	3935	40.12	39.61	42.82	19.23	19.81	18.59	40.85	19.21	-1.08848	7.61126e-120	8.05626e-119	SID2	Ferrichrome siderophore peptide synthetase [Sporisorium scitamineum]	-	-	-	-	-	-	GO:0019184//nonribosomal peptide biosynthetic process;GO:0044550//secondary metabolite biosynthetic process;GO:0044763//single-organism cellular process;GO:0065008//regulation of biological quality
gene-SPSC_04892	223	258	263	1315	1008	1158	19.52	20.23	19.88	102.93	91.17	91.29	19.8767	95.13	2.25882	1.07774e-119	1.13893e-118	--	MUTL-like protein 1 [Pseudozyma hubeiensis SY62]	-	-	-	-	-	-	-
gene-SPSC_05699	5904	6687	7069	2982	2825	3137	120.88	122.66	124.97	54.6	59.76	57.85	122.837	57.4033	-1.09753	1.25369e-119	1.32276e-118	asnS	related to Asparaginyl-tRNA synthetase [Sporisorium scitamineum]	Genetic Information Processing	Translation	ko00970//Aminoacyl-tRNA biosynthesis	K01893	GO:0044424//intracellular part	GO:0004812//aminoacyl-tRNA ligase activity;GO:0032550//purine ribonucleoside binding	GO:0006418//tRNA aminoacylation for protein translation
gene-SPSC_02683	9750	10314	11643	5432	4677	5350	113.04	107.12	116.54	56.31	56.02	55.86	112.233	56.0633	-1.00137	1.3902e-119	1.46446e-118	SPAC144.05	related to SNF2 family helicase/ATPase [Sporisorium scitamineum]	-	-	-	-	-	GO:0003824//catalytic activity;GO:0046872//metal ion binding;GO:0097159//organic cyclic compound binding;GO:1901363//heterocyclic compound binding	GO:0006281//DNA repair
gene-SPSC_04186	1731	1944	2096	4653	3915	4608	39.99	40.23	41.8	96.11	93.44	95.87	40.6733	95.14	1.22597	1.59778e-119	1.68046e-118	DRS1	related to DRS1-RNA helicase of the DEAD box family [Sporisorium scitamineum]	-	-	-	-	GO:0030684//preribosome;GO:0043231//intracellular membrane-bounded organelle;GO:0043232//intracellular non-membrane-bounded organelle	GO:0003676//nucleic acid binding;GO:0017111//nucleoside-triphosphatase activity;GO:0032550//purine ribonucleoside binding	GO:0016072//rRNA metabolic process;GO:0022618//ribonucleoprotein complex assembly
gene-SPSC_05220	567	625	718	63	48	66	19.04	18.8	20.81	1.89	1.67	2	19.55	1.85333	-3.39897	1.97639e-119	2.07537e-118	--	carbamoylphosphate synthase large subunit [Pseudozyma hubeiensis SY62]	-	-	-	-	-	-	-
gene-SPSC_05852	3291	3944	3944	8122	7163	8158	118.79	127.54	122.92	262.15	267.15	265.21	123.083	264.837	1.10547	2.42457e-119	2.54196e-118	--	glycosyltransferase family 71 protein [Moesziomyces antarcticus]	-	-	-	-	-	-	-
gene-SPSC_02515	289	368	438	1743	1484	1573	6.15	7.02	8.05	33.17	32.63	30.15	7.07333	31.9833	2.17686	2.48942e-119	2.60583e-118	cdc25	related to M-phase inducer phosphatase [Sporisorium scitamineum]	Cellular Processes;Environmental Information Processing	Cell growth and death;Signal transduction	ko04111//Cell cycle - yeast;ko04011//MAPK signaling pathway - yeast	K02555;K02555	GO:0044464//cell part	GO:0016783//sulfurtransferase activity	GO:0006470//protein dephosphorylation;GO:0044770//cell cycle phase transition;GO:0050794//regulation of cellular process;GO:1903047//mitotic cell cycle process
gene-SPSC_00925	1154	1239	1267	3360	3015	3234	20.52	19.74	19.45	53.42	55.39	51.79	19.9033	53.5333	1.42743	5.02035e-119	5.24682e-118	sudA	probable SMC3-required for structural maintenance of chromosomes [Sporisorium scitamineum]	-	-	-	-	GO:0008278//cohesin complex;GO:0031224//intrinsic component of membrane;GO:0043231//intracellular membrane-bounded organelle	GO:0005048//signal sequence binding;GO:0016301//kinase activity;GO:0032550//purine ribonucleoside binding	GO:0000003//reproduction;GO:0000070//mitotic sister chromatid segregation;GO:0006259//DNA metabolic process;GO:0006796//phosphate-containing compound metabolic process;GO:0007062//sister chromatid cohesion;GO:0007186//G-protein coupled receptor signaling pathway;GO:0035437//maintenance of protein localization in endoplasmic reticulum;GO:0044710//single-organism metabolic process
gene-SPSC_04465	394	474	450	1778	1536	1586	10.65	11.48	10.5	42.97	42.89	38.6	10.8767	41.4867	1.93141	5.59106e-119	5.83407e-118	--	Thioredoxin-like protein AAED1 [Penicillium rolfsii]	-	-	-	-	-	-	-
gene-SPSC_04035	122	180	144	1041	802	1056	5.9	7.8	6.01	45.03	40.08	46	6.57	43.7033	2.73378	8.21714e-119	8.56081e-118	--	Monopolin complex, subunit Csm1/Pcs1 [Ceraceosorus bombacis]	-	-	-	-	-	-	-
gene-SPSC_01203	5896	7922	6708	2584	1994	2564	518.21	623.79	509.05	203.09	181.08	202.96	550.35	195.71	-1.49163	1.07539e-118	1.1186e-117	--	O-methyltransferase [Pseudozyma hubeiensis SY62]	-	-	-	-	-	GO:0008168//methyltransferase activity	GO:0008152//metabolic process
gene-SPSC_03417	967	1006	1219	3273	2719	3195	34.05	31.74	37.06	103.06	98.93	101.33	34.2833	101.107	1.5603	1.73234e-118	1.79914e-117	exg1	related to Glucan 1,3-beta-glucosidase precursor [Sporisorium scitamineum]	Metabolism;Metabolism	Global and overview maps;Carbohydrate metabolism	ko01100//Metabolic pathways;ko00500//Starch and sucrose metabolism	K01210;K01210	-	GO:0016787//hydrolase activity	GO:0044238//primary metabolic process
gene-SPSC_00120	2514	2584	2889	6440	5415	6294	33.51	30.86	33.25	76.76	74.58	75.56	32.54	75.6333	1.21681	5.71854e-118	5.92974e-117	rga1	related to GTPase-activating protein of the rho/rac family (LRG1 protein) [Sporisorium scitamineum]	-	-	-	-	GO:0030427//site of polarized growth;GO:0044424//intracellular part	GO:0046914//transition metal ion binding	GO:0007165//signal transduction;GO:0016043//cellular component organization
gene-SPSC_06549	278	296	313	1471	1176	1250	5.09	4.85	4.94	24.06	22.23	20.59	4.96	22.2933	2.1682	1.30395e-117	1.34999e-116	--	uncharacterized protein SPSC_06549 [Sporisorium scitamineum]	-	-	-	-	-	-	-
gene-SPSC_04693	2791	3122	3600	7769	6819	7753	49.96	50.06	55.63	124.34	126.11	124.98	51.8833	125.143	1.27024	1.47484e-117	1.52454e-116	--	related to ASG1-activator of stress genes [Sporisorium scitamineum]	-	-	-	-	GO:0043231//intracellular membrane-bounded organelle	GO:0003676//nucleic acid binding;GO:0046914//transition metal ion binding	GO:0006355//regulation of transcription, DNA-templated
gene-SPSC_04037	1240	1537	1475	3799	3184	3623	28.07	31.18	28.83	76.91	74.48	73.87	29.36	75.0867	1.3547	2.67428e-117	2.76009e-116	YND1	related to YND1-apyrase (NDPase/NTPase) [Sporisorium scitamineum]	Metabolism;Metabolism;Metabolism	Global and overview maps;Nucleotide metabolism;Nucleotide metabolism	ko01100//Metabolic pathways;ko00230//Purine metabolism;ko00240//Pyrimidine metabolism	K14642;K14642;K14642	GO:0005794//Golgi apparatus	GO:0017110//nucleoside-diphosphatase activity;GO:0017111//nucleoside-triphosphatase activity	GO:0007275//multicellular organism development;GO:0009191//ribonucleoside diphosphate catabolic process;GO:0009261//ribonucleotide catabolic process;GO:1901565//organonitrogen compound catabolic process
gene-SPSC_06587	4786	5391	5715	2240	2028	2534	154.22	155.63	159	64.54	67.52	73.54	156.283	68.5333	-1.18929	6.15534e-117	6.34297e-116	ERG27	related to ERG27-3-keto sterol reductase [Sporisorium scitamineum]	Metabolism;Metabolism;Metabolism	Global and overview maps;Global and overview maps;Lipid metabolism	ko01100//Metabolic pathways;ko01110//Biosynthesis of secondary metabolites;ko00100//Steroid biosynthesis	K09827;K09827;K09827	-	-	-
gene-SPSC_00898	667	869	813	2434	2191	2609	26.51	30.94	27.9	86.51	89.98	93.39	28.45	89.96	1.66086	7.56177e-117	7.78017e-116	RCC2	related to SRM1-nucleotide exchange factor [Sporisorium scitamineum]	-	-	-	-	-	GO:0046914//transition metal ion binding	GO:0006996//organelle organization;GO:0044763//single-organism cellular process
gene-SPSC_03784	2249	2176	2786	7505	6062	7188	53.03	45.97	56.72	158.23	147.68	152.64	51.9067	152.85	1.55812	1.00421e-116	1.03161e-115	FOXJ3	transcription factor of the forkhead hnf3 family [Melanopsichium pennsylvanicum 4]	-	-	-	-	GO:0043231//intracellular membrane-bounded organelle	-	GO:0006351//transcription, DNA-templated;GO:0010468//regulation of gene expression;GO:0016043//cellular component organization;GO:0044763//single-organism cellular process;GO:0050794//regulation of cellular process
gene-SPSC_02153	408	467	437	1582	1423	1602	27.65	28.36	25.57	95.88	99.65	97.79	27.1933	97.7733	1.84619	4.62305e-116	4.74184e-115	--	secreted protein [Moesziomyces antarcticus]	-	-	-	-	-	-	-
gene-SPSC_02984	282	325	298	1269	1164	1312	7.47	7.71	6.82	30.07	31.87	31.31	7.33333	31.0833	2.0836	6.55286e-116	6.71086e-115	--	wd40 repeat-containing protein l2dtl [Melanopsichium pennsylvanicum 4]	-	-	-	-	-	-	-
gene-SPSC_04736	569	591	699	2082	1759	2179	30.3	28.2	32.14	99.15	96.79	104.51	30.2133	100.15	1.72891	1.88656e-115	1.92609e-114	umv3	RecName: Full=Sexual development regulator umv3 [Ustilago maydis 521]	-	-	-	-	-	-	-
gene-SPSC_01045	314	308	335	1319	1163	1369	33.28	29.25	30.66	125.01	127.36	130.68	31.0633	127.683	2.03929	2.13722e-115	2.17865e-114	NIK1	sensory transduction histidine kinase [Moesziomyces antarcticus T-34]	-	-	-	-	-	-	-
gene-SPSC_00732	786	867	779	126	122	118	88.98	87.93	76.14	12.75	14.27	12.03	84.35	13.0167	-2.69603	2.63547e-115	2.68243e-114	--	Membrane-associated, eicosanoid/glutathione metabolism (MAPEG) protein [Penicillium roqueforti FM164]	-	-	-	-	-	-	GO:0006351//transcription, DNA-templated
gene-SPSC_05291	1486	1497	1848	4728	4011	4532	14.46	13.05	15.53	41.14	40.33	39.72	14.3467	40.3967	1.49352	3.47547e-115	3.53197e-114	--	ra domain-containing protein [Melanopsichium pennsylvanicum 4]	-	-	-	-	-	-	GO:0006810//transport
gene-SPSC_03250	2491	3101	3023	1207	982	1201	98.1	109.41	102.79	42.51	39.96	42.6	103.433	41.69	-1.31093	8.12719e-115	8.24667e-114	GAL1	related to GAL1-galactokinase [Sporisorium scitamineum]	Metabolism;Metabolism;Metabolism	Global and overview maps;Carbohydrate metabolism;Carbohydrate metabolism	ko01100//Metabolic pathways;ko00520//Amino sugar and nucleotide sugar metabolism;ko00052//Galactose metabolism	K00849;K00849;K00849	GO:0044424//intracellular part	GO:0016772//transferase activity, transferring phosphorus-containing groups;GO:0032550//purine ribonucleoside binding	GO:0016310//phosphorylation;GO:0019318//hexose metabolic process
gene-SPSC_05972	802	827	1004	3201	2374	2920	10.19	9.42	11.02	36.38	31.18	33.43	10.21	33.6633	1.7212	1.79157e-114	1.81513e-113	--	Uncharacterised protein family UPF0592 [Ceraceosorus bombacis]	-	-	-	-	-	-	-
gene-SPSC_04430	120	136	112	831	751	854	4.71	4.78	3.79	29.16	30.45	30.18	4.42667	29.93	2.7573	1.85461e-114	1.87612e-113	--	helicase C-terminal domain-containing protein-containing protein [Pseudozyma hubeiensis SY62]	-	-	-	-	-	-	-
gene-SPSC_00030	482	505	593	1913	1544	1808	19.16	17.98	20.35	67.99	63.41	64.72	19.1633	65.3733	1.77035	3.6383e-114	3.67491e-113	pri2	related to PRI2-DNA-directed DNA polymerase alpha, 58 KD subunit (DNA primase) [Sporisorium scitamineum]	Genetic Information Processing	Replication and repair	ko03030//DNA replication	K02685	GO:0043231//intracellular membrane-bounded organelle	GO:0016772//transferase activity, transferring phosphorus-containing groups	GO:0006261//DNA-dependent DNA replication;GO:0044710//single-organism metabolic process;GO:0044763//single-organism cellular process
gene-SPSC_00677	3568	3810	4131	8538	7010	8568	56.68	54.23	56.66	121.29	115.06	122.59	55.8567	119.647	1.09898	6.08116e-114	6.13299e-113	--	ankyrin repeat protein [Pseudozyma hubeiensis SY62]	-	-	-	-	-	-	-
gene-SPSC_01848	6837	7656	7733	3563	2676	3611	341.4	342.5	333.39	159.09	138.06	162.39	339.097	153.18	-1.14647	1.11452e-113	1.12231e-112	Got2	probable aspartate aminotransferase, mitochondrial precursor [Sporisorium scitamineum]	Metabolism;Metabolism;Metabolism;Metabolism;Metabolism;Metabolism;Metabolism;Metabolism;Metabolism;Metabolism;Metabolism;Metabolism	Global and overview maps;Global and overview maps;Global and overview maps;Global and overview maps;Amino acid metabolism;Amino acid metabolism;Amino acid metabolism;Global and overview maps;Amino acid metabolism;Amino acid metabolism;Amino acid metabolism;Amino acid metabolism	ko01100//Metabolic pathways;ko01110//Biosynthesis of secondary metabolites;ko01230//Biosynthesis of amino acids;ko01200//Carbon metabolism;ko00270//Cysteine and methionine metabolism;ko00330//Arginine and proline metabolism;ko00250//Alanine, aspartate and glutamate metabolism;ko01210//2-Oxocarboxylic acid metabolism;ko00350//Tyrosine metabolism;ko00360//Phenylalanine metabolism;ko00220//Arginine …	K14455;K14455;K14455;K14455;K14455;K14455;K14455;K14455;K14455;K14455;K14455;K14455	-	GO:0043168//anion binding;GO:0060089//molecular transducer activity;GO:0070546//L-phenylalanine aminotransferase activity	GO:0006531//aspartate metabolic process;GO:0007569//cell aging;GO:0008652//cellular amino acid biosynthetic process
gene-SPSC_03888	1724	2018	1827	633	458	588	101.02	105.93	92.43	33.17	27.73	31.03	99.7933	30.6433	-1.70337	1.17758e-113	1.18402e-112	shy1	related to Surfeit locus protein 1 [Sporisorium scitamineum]	-	-	-	-	-	-	-
gene-SPSC_00583	2226	2511	2576	5853	4856	6260	98.42	99.47	98.34	231.41	221.85	249.28	98.7433	234.18	1.24586	1.27636e-113	1.28139e-112	DSK1	related to Kinesin-like protein KIF2C [Sporisorium scitamineum]	-	-	-	-	GO:0015630//microtubule cytoskeleton;GO:0043234//protein complex;GO:0044430//cytoskeletal part	GO:0016787//hydrolase activity;GO:0036094//small molecule binding;GO:0097159//organic cyclic compound binding;GO:1901363//heterocyclic compound binding	GO:0044763//single-organism cellular process
gene-SPSC_01053	3160	3328	3289	1330	1177	1407	216.9	204.65	194.92	81.63	83.47	86.98	205.49	84.0267	-1.29015	1.35287e-113	1.3541e-112	HQD2	related to hydroxyquinol-1,2-dioxygenase [Sporisorium scitamineum]	-	-	-	-	-	GO:0005506//iron ion binding;GO:0019114//catechol dioxygenase activity	GO:0018958//phenol-containing compound metabolic process;GO:0044710//single-organism metabolic process
gene-SPSC_06113	3012	3185	3788	1282	1150	1284	109.09	103.34	118.45	41.52	43.03	41.88	110.293	42.1433	-1.38797	1.83227e-113	1.83117e-112	zdhhc16a	vacuole protein [Pseudozyma hubeiensis SY62]	-	-	-	-	GO:0031224//intrinsic component of membrane;GO:0043231//intracellular membrane-bounded organelle;GO:0044444//cytoplasmic part	GO:0016409//palmitoyltransferase activity;GO:0046914//transition metal ion binding	-
gene-SPSC_01862	3352	3576	3297	1358	1023	1218	264.51	252.81	224.63	95.82	83.41	86.56	247.317	88.5967	-1.48104	4.64217e-113	4.63238e-112	--	thioredoxin-like protein [Moesziomyces antarcticus]	-	-	-	-	-	-	-
gene-SPSC_03813	2037	1946	2350	6164	5054	5750	16.9	14.46	16.83	45.73	43.33	42.97	16.0633	44.01	1.45406	9.27289e-113	9.23942e-112	Arhgap27	related to BEM2-GTPase-activating protein [Sporisorium scitamineum]	Environmental Information Processing	Signal transduction	ko04011//MAPK signaling pathway - yeast	K19844	GO:0044464//cell part	GO:0008047//enzyme activator activity	GO:0043087//regulation of GTPase activity
gene-SPSC_00828	66	66	76	675	562	694	6.55	5.86	6.51	59.86	57.59	61.99	6.30667	59.8133	3.24552	1.04102e-112	1.0357e-111	--	uncharacterized protein SPSC_00828 [Sporisorium scitamineum]	-	-	-	-	-	-	-
gene-SPSC_02282	1851	2265	1962	694	567	661	187.02	205.02	171.15	62.7	59.19	60.15	187.73	60.68	-1.62937	4.64631e-112	4.61566e-111	RCF1	RecName: Full=Respiratory supercomplex factor 1, mitochondrial [Ustilago maydis 521]	-	-	-	-	GO:0031304//intrinsic component of mitochondrial inner membrane;GO:0043234//protein complex	-	GO:0007005//mitochondrion organization;GO:0008535//respiratory chain complex IV assembly
gene-SPSC_01324	349	357	423	1765	1521	1477	35.93	32.93	37.6	162.5	161.8	136.96	35.4867	153.753	2.11527	2.00162e-111	1.98247e-110	rot1	related to ROT1-protein that may be involved in cell wall function [Sporisorium scitamineum]	-	-	-	-	-	-	GO:0044267//cellular protein metabolic process;GO:0044763//single-organism cellular process
gene-SPSC_00062	736	846	783	2486	1965	2470	33.71	34.72	30.97	101.83	93	101.9	33.1333	98.91	1.57783	2.87875e-111	2.84696e-110	Uhrf1	uhrf1 protein [Moesziomyces antarcticus]	-	-	-	-	-	-	-
gene-SPSC_01366	1283	1338	1528	3801	3081	3594	30.02	28.05	30.87	79.53	74.49	75.74	29.6467	76.5867	1.36922	3.97554e-111	3.92577e-110	wc-2	related to zinc finger protein white collar 2 (wc-2) [Sporisorium scitamineum]	-	-	-	-	-	GO:0003677//DNA binding;GO:0046914//transition metal ion binding;GO:0060089//molecular transducer activity	GO:0010468//regulation of gene expression;GO:0044699//single-organism process;GO:0050794//regulation of cellular process
gene-SPSC_02263	12322	12162	14978	5930	4684	5615	180.87	159.94	189.82	77.83	71.04	74.23	176.877	74.3667	-1.25002	8.29119e-111	8.17521e-110	atrF	probable SNQ2-ABC transporter involved in multidrug resistance [Sporisorium scitamineum]	Environmental Information Processing	Membrane transport	ko02010//ABC transporters	K08712	GO:0031224//intrinsic component of membrane	GO:0015405//P-P-bond-hydrolysis-driven transmembrane transporter activity;GO:0017111//nucleoside-triphosphatase activity;GO:0032550//purine ribonucleoside binding;GO:0043167//ion binding	GO:0044763//single-organism cellular process;GO:0051234//establishment of localization
gene-SPSC_03137	2030	2286	2271	888	757	922	109.73	110.7	105.99	42.92	42.28	44.88	108.807	43.36	-1.32733	2.33566e-110	2.29957e-109	galT	probable GAL7-UDP-glucose--hexose-1-phosphate uridylyltransferase [Sporisorium scitamineum]	Metabolism;Metabolism;Metabolism	Global and overview maps;Carbohydrate metabolism;Carbohydrate metabolism	ko01100//Metabolic pathways;ko00520//Amino sugar and nucleotide sugar metabolism;ko00052//Galactose metabolism	K00965;K00965;K00965	GO:0044424//intracellular part	GO:0046914//transition metal ion binding;GO:0070569//uridylyltransferase activity	GO:0019388//galactose catabolic process
gene-SPSC_06679	1329	1442	1632	3728	3203	3806	47.89	46.55	50.78	120.13	119.26	123.52	48.4067	120.97	1.32137	4.24543e-110	4.16744e-109	caf5	benomyl methotrexate resistance protein [Moesziomyces antarcticus]	-	-	-	-	-	-	GO:0044763//single-organism cellular process
gene-SPSC_02619	1314	1543	1519	3640	3069	3496	29.38	30.91	29.32	72.78	70.9	70.4	29.87	71.36	1.25642	9.65137e-110	9.46006e-109	--	protein prib [Melanopsichium pennsylvanicum 4]	-	-	-	-	GO:0043231//intracellular membrane-bounded organelle	GO:0046914//transition metal ion binding	GO:0006355//regulation of transcription, DNA-templated
gene-SPSC_06071	924	1157	1045	3081	2466	3088	58.08	65.15	56.71	173.16	160.15	174.8	59.98	169.37	1.49762	1.52999e-109	1.49524e-108	adhA	probable NADP-dependent alcohol dehydrogenase [Sporisorium scitamineum]	-	-	-	-	-	GO:0016491//oxidoreductase activity;GO:0043169//cation binding	GO:0044710//single-organism metabolic process
gene-SPSC_03555	1524	1596	1875	4300	3754	4334	27.71	26	29.44	69.92	70.53	70.98	27.7167	70.4767	1.34639	1.56323e-109	1.52548e-108	--	predicted midasin [Pseudozyma hubeiensis SY62]	-	-	-	-	-	-	-
gene-SPSC_03630	10295	10438	11560	4941	4666	5101	573.7	521.11	556.19	246.21	268.65	256.01	550.333	256.957	-1.09878	2.1665e-109	2.11107e-108	IDH1	probable IDH1-isocitrate dehydrogenase [NAD] subunit 1, mitochondrial [Sporisorium scitamineum]	Metabolism;Metabolism;Metabolism;Metabolism;Metabolism;Metabolism	Global and overview maps;Global and overview maps;Global and overview maps;Global and overview maps;Global and overview maps;Carbohydrate metabolism	ko01100//Metabolic pathways;ko01110//Biosynthesis of secondary metabolites;ko01230//Biosynthesis of amino acids;ko01200//Carbon metabolism;ko01210//2-Oxocarboxylic acid metabolism;ko00020//Citrate cycle (TCA cycle)	K00030;K00030;K00030;K00030;K00030;K00030	GO:0009295//nucleoid;GO:0030062//mitochondrial tricarboxylic acid cycle enzyme complex	GO:0000166//nucleotide binding;GO:0004448//isocitrate dehydrogenase activity;GO:0046872//metal ion binding	GO:0006101//citrate metabolic process;GO:0006536//glutamate metabolic process
gene-SPSC_04017	1613	1829	1748	596	550	586	61.19	62.16	57.25	20.22	21.56	20.02	60.2	20.6	-1.54712	2.52213e-109	2.45399e-108	rihA	related to nucleoside hydrolase [Sporisorium scitamineum]	Metabolism;Metabolism;Metabolism	Global and overview maps;Nucleotide metabolism;Metabolism of cofactors and vitamins	ko01100//Metabolic pathways;ko00240//Pyrimidine metabolism;ko00760//Nicotinate and nicotinamide metabolism	K01240;K01240;K01240	-	GO:0003824//catalytic activity	GO:0044237//cellular metabolic process;GO:0044238//primary metabolic process;GO:0071704//organic substance metabolic process
gene-SPSC_04314	3889	4062	4585	9441	8568	9481	157.76	147.62	160.59	342.46	359.11	346.38	155.323	349.317	1.16926	2.54344e-109	2.47109e-108	acu-9	probable malate synthase, glyoxysomal [Sporisorium scitamineum]	Metabolism;Metabolism;Metabolism;Metabolism;Metabolism	Global and overview maps;Global and overview maps;Global and overview maps;Carbohydrate metabolism;Carbohydrate metabolism	ko01100//Metabolic pathways;ko01110//Biosynthesis of secondary metabolites;ko01200//Carbon metabolism;ko00620//Pyruvate metabolism;ko00630//Glyoxylate and dicarboxylate metabolism	K01638;K01638;K01638;K01638;K01638	GO:0044439//peroxisomal part	GO:0016833//oxo-acid-lyase activity;GO:0046912//transferase activity, transferring acyl groups, acyl groups converted into alkyl on transfer	GO:0006083//acetate metabolic process;GO:0006101//citrate metabolic process;GO:0006631//fatty acid metabolic process;GO:0007275//multicellular organism development;GO:0044262//cellular carbohydrate metabolic process
gene-SPSC_04508	972	1045	1201	3010	2518	2899	18.24	17.57	19.46	50.52	48.83	49	18.4233	49.45	1.42444	2.99684e-109	2.90733e-108	Atad5	telomere length regulation protein [Pseudozyma hubeiensis SY62]	-	-	-	-	-	-	-
gene-SPSC_02589	990	971	1113	2937	2601	2914	14.78	12.99	14.35	39.22	40.13	39.19	14.04	39.5133	1.4928	3.40768e-109	3.30107e-108	Daglb	lipase [Pseudozyma hubeiensis SY62]	-	-	-	-	-	GO:0003824//catalytic activity	-
gene-SPSC_01656	983	930	1144	3487	2792	3114	12.67	10.74	12.73	40.2	37.19	36.16	12.0467	37.85	1.65166	4.51808e-109	4.36397e-108	sepH	related to ser/thr protein kinase [Sporisorium scitamineum]	-	-	-	-	GO:0044444//cytoplasmic part;GO:0044732//mitotic spindle pole body	GO:0004672//protein kinase activity;GO:0032550//purine ribonucleoside binding;GO:0043169//cation binding	GO:0000912//assembly of actomyosin apparatus involved in cytokinesis;GO:0006468//protein phosphorylation;GO:0007165//signal transduction;GO:0007346//regulation of mitotic cell cycle;GO:0032467//positive regulation of cytokinesis;GO:0051128//regulation of cellular component organization;GO:1902589//single-organism organelle organization;GO:1903047//mitotic cell cycle process
gene-SPSC_02093	548	657	639	2018	1596	1955	26.99	28.99	27.17	88.87	81.22	86.72	27.7167	85.6033	1.62691	6.23268e-109	6.01131e-108	--	related to splicing factor 3b, subunit 2 [Sporisorium scitamineum]	-	-	-	-	-	-	-
gene-SPSC_04561	2240	2489	2672	1067	802	946	45.26	45.06	46.62	19.28	16.74	17.22	45.6467	17.7467	-1.36296	9.64979e-109	9.29353e-108	--	FOG: PPR repeat [Moesziomyces antarcticus T-34]	-	-	-	-	-	-	-
gene-SPSC_05684	4218	4722	4960	2333	1911	2403	162.57	163.04	165.05	80.4	76.1	83.41	163.553	79.97	-1.03223	1.42432e-108	1.36975e-107	tim44	related to TIM44-mitochondrial inner membrane import receptor subunit [Sporisorium scitamineum]	-	-	-	-	-	-	-
gene-SPSC_00728	3382	3716	3534	1601	1322	1434	474.83	467.41	428.39	201	191.77	181.32	456.877	191.363	-1.25549	1.82883e-108	1.75621e-107	cox-4	probable COX4-cytochrome-c oxidase chain IV [Sporisorium scitamineum]	Metabolism;Metabolism	Global and overview maps;Energy metabolism	ko01100//Metabolic pathways;ko00190//Oxidative phosphorylation	K02265;K02265	GO:0005740//mitochondrial envelope	GO:0046872//metal ion binding	GO:0007275//multicellular organism development;GO:0015992//proton transport;GO:0045333//cellular respiration
gene-SPSC_02271	2995	3498	3227	7561	6987	8223	139.56	146.03	129.83	315.05	336.4	345.1	138.473	332.183	1.26237	2.01085e-108	1.92821e-107	afvA	related to flavin oxidoreductase [Sporisorium scitamineum]	-	-	-	-	-	GO:0003824//catalytic activity;GO:0032553//ribonucleotide binding	GO:0007275//multicellular organism development;GO:0044710//single-organism metabolic process
gene-SPSC_00697	2753	2907	2912	6684	6174	6720	61.56	58.23	56.22	133.64	142.63	135.32	58.67	137.197	1.22555	2.13674e-108	2.04596e-107	--	uncharacterized protein SPSC_00697 [Sporisorium scitamineum]	-	-	-	-	-	-	-
gene-SPSC_00817	3087	3735	3519	1579	1291	1590	156.31	169.44	153.85	71.49	67.54	72.51	159.867	70.5133	-1.1809	5.54687e-108	5.30355e-107	--	GNAT family [Moesziomyces antarcticus]	-	-	-	-	-	-	-
gene-SPSC_00418	654	619	745	2209	1888	2212	22.92	19.43	22.54	69.22	68.36	69.81	21.63	69.13	1.67628	1.11403e-107	1.06362e-106	PAB1	probable PAB1-mRNA polyadenylate-binding protein [Sporisorium scitamineum]	Genetic Information Processing;Genetic Information Processing;Genetic Information Processing	Translation;Folding, sorting and degradation;Translation	ko03013//RNA transport;ko03018//RNA degradation;ko03015//mRNA surveillance pathway	K13126;K13126;K13126	GO:0043229//intracellular organelle;GO:0044444//cytoplasmic part	GO:0003676//nucleic acid binding	GO:0006810//transport;GO:0010468//regulation of gene expression;GO:0031323//regulation of cellular metabolic process;GO:0044260//cellular macromolecule metabolic process;GO:0080090//regulation of primary metabolic process
gene-SPSC_00651	1107	1379	1142	252	258	261	83.11	92.75	74.02	16.92	20.01	17.65	83.2933	18.1933	-2.19479	1.43414e-107	1.36728e-106	--	transketolase [Pseudozyma hubeiensis SY62]	-	-	-	-	-	-	-
gene-SPSC_01691	2275	2643	2777	5625	4855	5732	53.18	55.35	56.04	117.57	117.25	120.67	54.8567	118.497	1.11111	2.24413e-107	2.13644e-106	HSF4	DNA binding transcription factor [Pseudozyma hubeiensis SY62]	-	-	-	-	GO:0043231//intracellular membrane-bounded organelle	GO:0001071//nucleic acid binding transcription factor activity;GO:0003677//DNA binding	GO:0009987//cellular process;GO:0010468//regulation of gene expression
gene-SPSC_00608	278	296	320	1205	1045	1206	8.93	8.52	8.88	34.62	34.69	34.89	8.77667	34.7333	1.98458	2.35643e-107	2.24013e-106	RYL2	related to GTP-binding protein Rab5c [Sporisorium scitamineum]	-	-	-	-	-	GO:0032550//purine ribonucleoside binding	GO:0035556//intracellular signal transduction;GO:0051179//localization
gene-SPSC_00362	2595	2681	2958	6410	5263	6244	74.71	69.15	73.53	165.02	156.56	161.9	72.4633	161.16	1.15317	3.22843e-107	3.0647e-106	bdf1	related to BDF1-sporulation protein [Sporisorium scitamineum]	-	-	-	-	-	-	GO:0009987//cellular process
gene-SPSC_01120	904	980	1014	2624	2459	2696	20.79	20.19	20.14	53.97	58.44	55.85	20.3733	56.0867	1.46098	3.42595e-107	3.24754e-106	SPBPB7E8.02	related to suppressor protein PSP1 [Sporisorium scitamineum]	-	-	-	-	-	-	-
gene-SPSC_05907	190	210	181	1106	831	1126	12.96	12.83	10.66	67.46	58.56	69.17	12.15	65.0633	2.42089	3.69079e-107	3.4936e-106	--	S-adenosylhomocysteine hydrolase [Moesziomyces antarcticus T-34]	Cellular Processes	Cell growth and death	ko04111//Cell cycle - yeast	K02307	GO:0000942//condensed nuclear chromosome outer kinetochore;GO:0005819//spindle	-	GO:0008608//attachment of spindle microtubules to kinetochore;GO:0070507//regulation of microtubule cytoskeleton organization
gene-SPSC_04760	578	579	623	64	61	72	25.15	22.57	23.4	2.49	2.74	2.82	23.7067	2.68333	-3.14319	5.09248e-107	4.81352e-106	MEL	probable alpha-galactosidase [Sporisorium scitamineum]	Metabolism;Metabolism;Metabolism;Metabolism;Metabolism	Global and overview maps;Lipid metabolism;Carbohydrate metabolism;Lipid metabolism;Glycan biosynthesis and metabolism	ko01100//Metabolic pathways;ko00561//Glycerolipid metabolism;ko00052//Galactose metabolism;ko00600//Sphingolipid metabolism;ko00603//Glycosphingolipid biosynthesis - globo and isoglobo series	K07407;K07407;K07407;K07407;K07407	-	GO:0004557//alpha-galactosidase activity	GO:0044238//primary metabolic process
gene-SPSC_03298	482	527	625	1815	1633	1847	13.24	12.97	14.83	44.59	46.35	45.7	13.68	45.5467	1.73528	5.48562e-107	5.17774e-106	SPCC4B3.13	drugsodium antiporter [Pseudozyma hubeiensis SY62]	-	-	-	-	-	GO:0015291//secondary active transmembrane transporter activity	GO:0044763//single-organism cellular process
gene-SPSC_00155	6237	6625	7382	14105	12333	13918	159.97	152.23	163.47	323.49	326.83	321.5	158.557	323.94	1.03073	1.15896e-106	1.09236e-105	SPAC227.15	related to REG1-regulatory subunit for protein phosphatase Glc7p [Sporisorium scitamineum]	-	-	-	-	-	-	-
gene-SPSC_03690	3258	3374	3731	7909	7197	7803	135.47	125.68	133.94	294.06	309.19	292.2	131.697	298.483	1.18043	1.32734e-106	1.24929e-105	Hmgb3	chromatin-associated protein [Melanopsichium pennsylvanicum 4]	-	-	-	-	-	-	-
gene-SPSC_06154	3217	4006	3863	1727	1441	1718	189.53	211.44	196.5	90.98	87.72	91.16	199.157	89.9533	-1.14666	1.49945e-106	1.40927e-105	hibA	probable 3-hydroxyisobutyrate dehydrogenase, mitochondrial precursor [Sporisorium scitamineum]	Metabolism;Metabolism	Global and overview maps;Amino acid metabolism	ko01100//Metabolic pathways;ko00280//Valine, leucine and isoleucine degradation	K00020;K00020	-	GO:0000166//nucleotide binding;GO:0016616//oxidoreductase activity, acting on the CH-OH group of donors, NAD or NADP as acceptor;GO:0048037//cofactor binding	GO:0006739//NADP metabolic process;GO:0009081//branched-chain amino acid metabolic process
gene-SPSC_05548	321	360	372	1298	1189	1416	10.6	10.65	10.6	38.31	40.55	42.1	10.6167	40.32	1.92516	1.55882e-106	1.463e-105	--	uncharacterized protein SPSC_05548 [Sporisorium scitamineum]	-	-	-	-	-	-	-
gene-SPSC_01806	798	964	1034	2626	2201	2635	31.37	33.95	35.1	92.31	89.4	93.29	33.4733	91.6667	1.45338	1.58181e-106	1.48247e-105	--	left border a protein [Anthracocystis walkeri]	-	-	-	-	-	GO:0016787//hydrolase activity	GO:0044238//primary metabolic process
gene-SPSC_04162	8605	9486	9213	4397	4056	4753	335.23	331.08	309.89	153.17	163.26	166.76	325.4	161.063	-1.01459	2.1658e-106	2.02692e-105	aif1	monodehydroascorbate/ferredoxin reductase [Kalmanozyma brasiliensis GHG001]	-	-	-	-	-	GO:0000166//nucleotide binding;GO:0043169//cation binding;GO:0051536//iron-sulfur cluster binding	GO:0019725//cellular homeostasis;GO:0044710//single-organism metabolic process
gene-SPSC_00842	622	648	707	2064	1682	1982	16.66	15.55	16.35	49.45	46.56	47.83	16.1867	47.9467	1.56662	3.70314e-106	3.46079e-105	--	potential fungal zinc cluster transcription factor [Pseudozyma hubeiensis SY62]	-	-	-	-	GO:0043231//intracellular membrane-bounded organelle	GO:0003676//nucleic acid binding;GO:0046914//transition metal ion binding	GO:0006355//regulation of transcription, DNA-templated
gene-SPSC_01475	293	289	342	1277	1059	1288	9.67	8.55	9.75	37.69	36.12	38.29	9.32333	37.3667	2.00283	9.34966e-106	8.72547e-105	--	C3HC4 finger protein [Pseudozyma hubeiensis SY62]	-	-	-	-	-	-	-
gene-SPSC_06598	2957	3701	3493	1486	1170	1498	178.59	200.25	182.14	80.25	73.01	81.48	186.993	78.2467	-1.25689	2.41542e-105	2.24783e-104	AIM18	chalcone-flavanone isomerase [Melanopsichium pennsylvanicum 4]	-	-	-	-	-	GO:0016853//isomerase activity	-
gene-SPSC_01318	14463	17567	13938	2271	1599	1846	2868.92	3121.85	2387.11	402.82	327.72	329.79	2792.63	353.443	-2.98207	8.94721e-105	8.29149e-104	CC-1	probable CYTOCHROME C [Sporisorium scitamineum]	-	-	-	-	GO:0031970//organelle envelope lumen;GO:0043231//intracellular membrane-bounded organelle;GO:0044425//membrane part;GO:0044444//cytoplasmic part	GO:0046906//tetrapyrrole binding;GO:0046914//transition metal ion binding	GO:0042773//ATP synthesis coupled electron transport
gene-SPSC_05075	1281	1397	1544	3716	2948	3523	24.49	23.93	25.48	63.52	58.23	60.66	24.6333	60.8033	1.30354	1.01831e-104	9.42359e-104	--	[Cryptococcus gattii WM276] [Cryptococcus gattii WM276]	-	-	-	-	-	-	-
gene-SPSC_02659	1044	1001	1110	3007	2591	2944	19.84	17.04	18.21	51.09	50.86	50.38	18.3633	50.7767	1.46734	1.06311e-104	9.81081e-104	SPAC1420.01c	hD domain-containing protein [Moesziomyces antarcticus]	-	-	-	-	-	-	-
gene-SPSC_02574	817	925	962	2453	2216	2422	48.26	48.96	49.07	129.58	135.26	128.86	48.7633	131.233	1.42827	1.39897e-104	1.28923e-103	Acot8	probable peroxisomal acyl-coenzyme A thioester hydrolase 1 [Sporisorium scitamineum]	Metabolism;Cellular Processes	Global and overview maps;Transport and catabolism	ko01100//Metabolic pathways;ko04146//Peroxisome	K11992;K11992	-	GO:0016289//CoA hydrolase activity	-
gene-SPSC_04876	643	863	870	2498	2192	2387	12.36	14.86	14.44	42.93	43.53	41.32	13.8867	42.5933	1.61693	4.45484e-104	4.09969e-103	ATP1A1	K, P-type ATPase (mediates high-affinity potassium or sodium uptake) [Sporisorium scitamineum]	-	-	-	-	GO:0031224//intrinsic component of membrane;GO:0044464//cell part	GO:0016787//hydrolase activity;GO:0032550//purine ribonucleoside binding;GO:0043169//cation binding	GO:0044699//single-organism process;GO:0050794//regulation of cellular process
gene-SPSC_00720	2239	2563	2701	5478	4965	5567	49.15	50.4	51.19	107.52	112.61	110.06	50.2467	110.063	1.13123	9.33173e-104	8.57587e-103	ADP1	related to ADP1-ABC transporter [Sporisorium scitamineum]	-	-	-	-	-	GO:0017111//nucleoside-triphosphatase activity;GO:0032550//purine ribonucleoside binding	-
gene-SPSC_06181	7424	7596	8322	3926	3380	4107	271.6	248.97	262.87	128.44	127.76	135.32	261.147	130.507	-1.00074	1.1096e-103	1.01831e-102	NDH2	probable NDE1-mitochondrial cytosolically directed NADH dehydrogenase [Sporisorium scitamineum]	-	-	-	-	-	GO:0000166//nucleotide binding	GO:0044237//cellular metabolic process;GO:0044710//single-organism metabolic process
gene-SPSC_05424	2243	2490	2832	5834	5064	5879	59.07	58.75	64.39	137.39	137.79	139.44	60.7367	138.207	1.18619	1.1188e-103	1.02533e-102	abcd1	probable peroxisomal half ABC transporter [Sporisorium scitamineum]	Cellular Processes;Environmental Information Processing	Transport and catabolism;Membrane transport	ko04146//Peroxisome;ko02010//ABC transporters	K15628;K15628	GO:0005777//peroxisome;GO:0031224//intrinsic component of membrane	GO:0015405//P-P-bond-hydrolysis-driven transmembrane transporter activity;GO:0017111//nucleoside-triphosphatase activity;GO:0032550//purine ribonucleoside binding	GO:0009062//fatty acid catabolic process;GO:0015908//fatty acid transport
gene-SPSC_01420	5068	6244	5894	2668	2481	2725	193.26	213.31	194.06	90.98	97.75	93.59	200.21	94.1067	-1.08915	1.28096e-103	1.17233e-102	thiM	related to thiamine-phosphate diphosphorylase / hydroxyethylthiazole kinase [Sporisorium scitamineum]	Metabolism;Metabolism	Global and overview maps;Metabolism of cofactors and vitamins	ko01100//Metabolic pathways;ko00730//Thiamine metabolism	K14154;K14154	-	GO:0016301//kinase activity;GO:0016765//transferase activity, transferring alkyl or aryl (other than methyl) groups	GO:0006772//thiamine metabolic process;GO:0006796//phosphate-containing compound metabolic process
gene-SPSC_05317	224	289	288	1171	949	1139	4	4.62	4.44	18.7	17.51	18.32	4.35333	18.1767	2.0619	1.80932e-103	1.65359e-102	tmem184A	predicted seven transmembrane receptor - rhodopsin family [Moesziomyces antarcticus T-34]	-	-	-	-	-	-	-
gene-SPSC_06213	1800	2304	2029	734	548	699	112.48	128.99	109.47	41.01	35.38	39.34	116.98	38.5767	-1.60046	3.20941e-103	2.92511e-102	SPAC1687.21	phosphoglycerate mutase [Pseudozyma hubeiensis SY62]	Metabolism;Metabolism;Metabolism;Metabolism;Metabolism;Metabolism;Metabolism	Global and overview maps;Global and overview maps;Global and overview maps;Global and overview maps;Carbohydrate metabolism;Amino acid metabolism;Energy metabolism	ko01100//Metabolic pathways;ko01110//Biosynthesis of secondary metabolites;ko01230//Biosynthesis of amino acids;ko01200//Carbon metabolism;ko00010//Glycolysis / Gluconeogenesis;ko00260//Glycine, serine and threonine metabolism;ko00680//Methane metabolism	K15634;K15634;K15634;K15634;K15634;K15634;K15634	-	GO:0016868//intramolecular transferase activity, phosphotransferases	-
gene-SPSC_05800	4443	4995	5370	2606	2021	2396	167.07	168.27	174.34	87.62	78.52	81.14	169.893	82.4267	-1.04345	3.55521e-103	3.23582e-102	MET3	probable sulfate adenylyltransferase [Sporisorium scitamineum]	Metabolism;Metabolism;Metabolism;Metabolism;Metabolism;Metabolism	Global and overview maps;Global and overview maps;Nucleotide metabolism;Energy metabolism;Metabolism of other amino acids;Biosynthesis of other secondary metabolites	ko01100//Metabolic pathways;ko01110//Biosynthesis of secondary metabolites;ko00230//Purine metabolism;ko00920//Sulfur metabolism;ko00450//Selenocompound metabolism;ko00261//Monobactam biosynthesis	K00958;K00958;K00958;K00958;K00958;K00958	GO:0044424//intracellular part	GO:0004779//sulfate adenylyltransferase activity;GO:0016301//kinase activity;GO:0032550//purine ribonucleoside binding	GO:0000097//sulfur amino acid biosynthetic process;GO:0006796//phosphate-containing compound metabolic process
gene-SPSC_04869	531	665	534	51	22	40	52.42	58.82	45.52	4.5	2.24	3.56	52.2533	3.43333	-3.92784	5.48038e-103	4.98121e-102	--	uncharacterized protein SPSC_04869 [Sporisorium scitamineum]	-	-	-	-	-	-	-
gene-SPSC_03097	5116	5765	5519	2646	2316	2836	266.54	269.09	248.26	123.27	124.67	133.07	261.297	127.003	-1.04082	6.11753e-103	5.55271e-102	PED1	probable acetyl-CoA C-acyltransferase precursor [Sporisorium scitamineum]	Metabolism;Metabolism;Cellular Processes;Metabolism;Metabolism;Metabolism;Metabolism;Metabolism	Global and overview maps;Global and overview maps;Transport and catabolism;Amino acid metabolism;Lipid metabolism;Global and overview maps;Lipid metabolism;Lipid metabolism	ko01100//Metabolic pathways;ko01110//Biosynthesis of secondary metabolites;ko04146//Peroxisome;ko00280//Valine, leucine and isoleucine degradation;ko00071//Fatty acid degradation;ko01212//Fatty acid metabolism;ko01040//Biosynthesis of unsaturated fatty acids;ko00592//alpha-Linolenic acid metabolism	K07513;K07513;K07513;K07513;K07513;K07513;K07513;K07513	-	GO:0003988//acetyl-CoA C-acyltransferase activity	GO:0032787//monocarboxylic acid metabolic process
gene-SPSC_02398	1153	1325	1173	3289	2946	3437	46.51	47.88	40.85	118.64	122.79	124.87	45.08	122.1	1.4375	8.22004e-103	7.45089e-102	--	related to wd-repeat protein 8 [Sporisorium scitamineum]	-	-	-	-	-	-	-
gene-SPSC_05318	2383	2642	3005	6250	5219	6083	80.89	80.34	88.07	189.7	183.03	185.95	83.1	186.227	1.16414	1.61031e-102	1.45764e-101	MSY001_2108	related to Glucose oxidase [Sporisorium reilianum SRZ2]	-	-	-	-	-	GO:0000166//nucleotide binding;GO:0016614//oxidoreductase activity, acting on CH-OH group of donors	GO:0044710//single-organism metabolic process
gene-SPSC_03560	763	742	828	2308	2015	2271	23.47	20.45	21.99	63.47	64.03	62.91	21.97	63.47	1.53054	9.24487e-102	8.34557e-101	YJR054W	vacuole protein [Pseudozyma hubeiensis SY62]	-	-	-	-	-	-	-
gene-SPSC_05063	1802	1800	2156	5085	4397	4827	35.61	31.87	36.79	89.87	89.79	85.92	34.7567	88.5267	1.34882	1.1301e-101	1.01878e-100	MSG5	tyrosine-protein phosphatase [Melanopsichium pennsylvanicum 4]	Environmental Information Processing	Signal transduction	ko04011//MAPK signaling pathway - yeast	K11240	-	-	-
gene-SPSC_05585	668	614	707	2166	1851	2124	8.5	7	7.76	24.63	24.32	24.33	7.75333	24.4267	1.65557	1.36891e-101	1.23239e-100	--	uncharacterized protein SPSC_05585 [Sporisorium scitamineum]	-	-	-	-	-	-	-
MSTRG.5830	2480	3098	2357	810	602	708	411.42	460.43	337.6	120.16	103.19	105.78	403.15	109.71	-1.87762	2.13401e-101	1.91598e-100	ATX1	probable ATX1-antioxidant protein and metal homeostasis factor [Sporisorium reilianum SRZ2]	-	-	-	-	GO:0044444//cytoplasmic part	GO:0005507//copper ion binding	GO:0006979//response to oxidative stress;GO:0034756//regulation of iron ion transport;GO:0046916//cellular transition metal ion homeostasis
gene-SPSC_06122	31	50	28	571	484	557	2.39	3.46	1.87	39.43	38.62	38.74	2.57333	38.93	3.91917	2.4879e-101	2.2307e-100	--	uncharacterized protein SPSC_06122 [Sporisorium scitamineum]	-	-	-	-	-	-	-
gene-SPSC_00311	663	719	787	2061	1811	2059	14.61	14.2	14.98	40.62	41.24	40.87	14.5967	40.91	1.48681	3.33295e-101	2.98434e-100	--	uncharacterized protein SPSC_00311 [Sporisorium scitamineum]	-	-	-	-	-	-	-
gene-SPSC_01818	584	697	731	1966	1686	2052	26.7	28.54	28.85	80.36	79.63	84.48	28.03	81.49	1.53965	8.85387e-101	7.9171e-100	--	blue copper oxidase CueO [Ustilago esculenta]	-	-	-	-	-	-	-
gene-SPSC_05866	516	643	594	1823	1546	1829	9.92	11.07	9.86	31.33	30.7	31.66	10.2833	31.23	1.60262	9.79504e-101	8.74689e-100	fft2	related to FUN30-protein important for chromosome integrity and segregation [Sporisorium scitamineum]	-	-	-	-	GO:0043229//intracellular organelle	GO:0032550//purine ribonucleoside binding	GO:0006342//chromatin silencing;GO:0051276//chromosome organization
gene-SPSC_01081	2755	2882	3322	6892	5980	6692	52.57	49.27	54.74	117.61	117.91	115.02	52.1933	116.847	1.16268	3.39289e-100	3.02575e-99	AFUA_5G11750	related to ATP-dependent protease La [Sporisorium scitamineum]	-	-	-	-	-	GO:0004175//endopeptidase activity;GO:0032550//purine ribonucleoside binding;GO:0042623//ATPase activity, coupled	GO:0006508//proteolysis;GO:0009057//macromolecule catabolic process
gene-SPSC_02510	575	558	527	1943	1786	1932	23.5	20.43	18.6	71.01	75.42	71.12	20.8433	72.5167	1.79873	3.82591e-100	3.40732e-99	ATG15	related to Lipase, required for intravacuolar lysis of autophagic bodies [Sporisorium scitamineum]	Metabolism;Cellular Processes;Metabolism	Global and overview maps;Transport and catabolism;Lipid metabolism	ko01100//Metabolic pathways;ko04138//Autophagy - yeast;ko00561//Glycerolipid metabolism	K17900;K17900;K17900	GO:0005771//multivesicular body;GO:0010008//endosome membrane;GO:0031224//intrinsic component of membrane;GO:0044437//vacuolar part	GO:0016298//lipase activity	GO:0006629//lipid metabolic process;GO:0009267//cellular response to starvation;GO:0016237//lysosomal microautophagy;GO:0016485//protein processing;GO:0030397//membrane disassembly
gene-SPSC_05676	11361	12398	11311	5720	4510	4954	1535.27	1500.97	1319.71	691.19	629.7	602.93	1451.98	641.273	-1.17901	5.53386e-100	4.9152e-99	RpS27A	probable ubiquitin/ribosomal protein S27a fusion protein [Sporisorium scitamineum]	Genetic Information Processing	Translation	ko03010//Ribosome	K02977	GO:0015935//small ribosomal subunit;GO:0043231//intracellular membrane-bounded organelle	GO:0005198//structural molecule activity	GO:0006412//translation;GO:0022618//ribonucleoprotein complex assembly;GO:0030490//maturation of SSU-rRNA;GO:0032446//protein modification by small protein conjugation
gene-SPSC_00361	355	410	413	1393	1226	1331	13.76	14.23	13.82	48.27	49.08	46.45	13.9367	47.9333	1.78214	8.9114e-100	7.90454e-99	YEH2	related to triacylglycerol lipase [Sporisorium scitamineum]	Metabolism	Lipid metabolism	ko00100//Steroid biosynthesis	K01052	-	-	-
gene-SPSC_04547	88	126	85	778	673	721	4.45	5.7	3.71	35.14	35.13	32.8	4.62	34.3567	2.89463	1.22566e-99	1.08573e-98	--	protein FAM72A [Moesziomyces antarcticus]	-	-	-	-	-	-	-
gene-SPSC_03132	2867	3239	3103	1308	1228	1383	223.79	226.5	209.12	91.3	99.04	97.22	219.803	95.8533	-1.19731	1.28664e-99	1.13822e-98	GSTU8	related to glutathione-S-transferase [Sporisorium scitamineum]	Metabolism;Metabolism	Global and overview maps;Metabolism of other amino acids	ko01100//Metabolic pathways;ko00480//Glutathione metabolism	K00799;K00799	-	-	-
gene-SPSC_06240	3095	3316	3564	1508	1373	1414	95.87	92.02	95.32	41.77	43.94	39.45	94.4033	41.72	-1.1781	1.48675e-99	1.3135e-98	--	FIST N domain protein [Malassezia restricta CBS 7877]	-	-	-	-	-	-	-
gene-SPSC_05094	3858	4431	4675	8896	8219	9430	124.69	128.3	130.45	257.09	274.46	274.48	127.813	268.677	1.07183	4.62177e-99	4.07232e-98	lcf1	related to long-chain-fatty-acid-CoA ligase [Sporisorium scitamineum]	Metabolism;Cellular Processes;Metabolism;Metabolism;Metabolism	Global and overview maps;Transport and catabolism;Lipid metabolism;Global and overview maps;Lipid metabolism	ko01100//Metabolic pathways;ko04146//Peroxisome;ko00071//Fatty acid degradation;ko01212//Fatty acid metabolism;ko00061//Fatty acid biosynthesis	K01897;K01897;K01897;K01897;K01897	-	GO:0003824//catalytic activity	-
gene-SPSC_04347	24577	31146	26511	13117	10823	13327	2134.11	2422.95	1987.58	1018.49	971.02	1042.23	2181.55	1010.58	-1.11017	5.64504e-99	4.96733e-98	TPI1	probable TPI1-triose-phosphate isomerase [Sporisorium scitamineum]	Metabolism;Metabolism;Metabolism;Metabolism;Metabolism;Metabolism;Metabolism	Global and overview maps;Global and overview maps;Global and overview maps;Global and overview maps;Carbohydrate metabolism;Carbohydrate metabolism;Carbohydrate metabolism	ko01100//Metabolic pathways;ko01110//Biosynthesis of secondary metabolites;ko01230//Biosynthesis of amino acids;ko01200//Carbon metabolism;ko00010//Glycolysis / Gluconeogenesis;ko00562//Inositol phosphate metabolism;ko00051//Fructose and mannose metabolism	K01803;K01803;K01803;K01803;K01803;K01803;K01803	GO:0043231//intracellular membrane-bounded organelle	GO:0016861//intramolecular oxidoreductase activity, interconverting aldoses and ketoses	GO:0006007//glucose catabolic process;GO:0006090//pyruvate metabolic process;GO:0046496//nicotinamide nucleotide metabolic process
gene-SPSC_05332	3385	3689	3982	7636	6941	7800	48.79	47.64	49.56	98.42	103.37	101.26	48.6633	101.017	1.05369	1.44961e-98	1.27389e-97	BST1	related to BST1-negative regulator of COPII vesicle formation [Sporisorium scitamineum]	Metabolism;Metabolism	Global and overview maps;Glycan biosynthesis and metabolism	ko01100//Metabolic pathways;ko00563//Glycosylphosphatidylinositol(GPI)-anchor biosynthesis	K05294;K05294	GO:0031090//organelle membrane;GO:0031224//intrinsic component of membrane;GO:0043231//intracellular membrane-bounded organelle	GO:0052689//carboxylic ester hydrolase activity	GO:0006664//glycolipid metabolic process;GO:0006996//organelle organization;GO:0016482//cytoplasmic transport;GO:0035437//maintenance of protein localization in endoplasmic reticulum;GO:0043161//proteasome-mediated ubiquitin-dependent protein catabolic process
gene-SPSC_05953	142	178	165	841	718	870	6.88	7.73	6.91	36.46	35.96	37.99	7.17333	36.8033	2.35912	1.54628e-98	1.35524e-97	--	dash complex subunit [Melanopsichium pennsylvanicum 4]	-	-	-	-	GO:0000942//condensed nuclear chromosome outer kinetochore;GO:0005819//spindle	-	-
gene-SPSC_02836	2543	2962	2871	1040	1055	1140	116.49	121.56	113.55	42.6	49.93	47.03	117.2	46.52	-1.33305	2.14482e-98	1.87736e-97	Dus4l	related to tRNA dihydrouridine synthase [Sporisorium scitamineum]	-	-	-	-	-	GO:0000166//nucleotide binding;GO:0016627//oxidoreductase activity, acting on the CH-CH group of donors	GO:0006399//tRNA metabolic process;GO:0044710//single-organism metabolic process
gene-SPSC_00972	3321	3892	4061	1930	1643	1864	49.42	51.89	52.18	25.68	25.26	24.98	51.1633	25.3067	-1.01559	2.18173e-98	1.90714e-97	STE6	related to STE6-ABC transporter [Sporisorium scitamineum]	Environmental Information Processing	Membrane transport	ko02010//ABC transporters	K05658	GO:0031224//intrinsic component of membrane;GO:0044464//cell part	GO:0015405//P-P-bond-hydrolysis-driven transmembrane transporter activity;GO:0017111//nucleoside-triphosphatase activity;GO:0032550//purine ribonucleoside binding	GO:0044763//single-organism cellular process;GO:0044765//single-organism transport
gene-SPSC_06469	386	465	448	1726	1266	1518	67.85	73.23	67.99	271.3	229.94	240.32	69.69	247.187	1.82658	3.73362e-98	3.25941e-97	Hsd17b4	related to peroxisomal protein POX18 [Ustilago trichophora]	-	-	-	-	-	-	-
gene-SPSC_04682	3134	3578	3787	7509	6530	7101	47.96	49.05	50.03	102.75	103.24	97.86	49.0133	101.283	1.04715	5.26868e-98	4.59346e-97	AREA	related to transcription factor ScGATA-6 [Sporisorium scitamineum]	-	-	-	-	GO:0044424//intracellular part	GO:0003677//DNA binding;GO:0046914//transition metal ion binding	GO:0006355//regulation of transcription, DNA-templated;GO:0019740//nitrogen utilization
gene-SPSC_05844	579	756	646	2232	1764	2314	41.45	48.49	39.93	142.89	130.49	149.21	43.29	140.863	1.70219	8.28749e-98	7.21589e-97	SPS19	related to SPS19-peroxisomal 2,4-dienoyl-CoA reductase [Sporisorium scitamineum]	Cellular Processes	Transport and catabolism	ko04146//Peroxisome	K13237	-	GO:0016491//oxidoreductase activity	GO:0044710//single-organism metabolic process;GO:0044763//single-organism cellular process
gene-SPSC_06152	1938	2346	2449	839	661	917	55.8	60.51	60.88	21.6	19.66	23.78	59.0633	21.68	-1.4459	8.51647e-98	7.40553e-97	hapX	TPA: b-ZIP transcription factor [Ustilago maydis 521]	-	-	-	-	GO:0043231//intracellular membrane-bounded organelle	GO:0001071//nucleic acid binding transcription factor activity;GO:0043565//sequence-specific DNA binding;GO:0044212//transcription regulatory region DNA binding	GO:0009628//response to abiotic stimulus;GO:0034599//cellular response to oxidative stress;GO:0036003//positive regulation of transcription from RNA polymerase II promoter in response to stress;GO:0042181//ketone biosynthetic process;GO:0044550//secondary metabolite biosynthetic process
gene-SPSC_02368	2083	2507	2517	987	869	1060	167.43	180.53	174.67	70.94	72.17	76.73	174.21	73.28	-1.24934	8.93345e-98	7.75793e-97	nat9	related to N-acetyltransferase [Sporisorium scitamineum]	-	-	-	-	-	-	-
gene-SPSC_05911	465	575	543	1650	1548	1809	12.07	13.37	12.17	38.3	41.52	42.29	12.5367	40.7033	1.69899	9.22355e-98	7.99938e-97	ADA2	related to ADA2-general transcriptional adaptor or co-activator [Sporisorium scitamineum]	-	-	-	-	GO:0005634//nucleus	GO:0003677//DNA binding;GO:0046914//transition metal ion binding	GO:0006355//regulation of transcription, DNA-templated;GO:0010811//positive regulation of cell-substrate adhesion;GO:0016570//histone modification;GO:0030447//filamentous growth;GO:0042493//response to drug;GO:0043708//cell adhesion involved in biofilm formation;GO:0044115//development of symbiont involved in interaction with host;GO:0071555//cell wall organization
gene-SPSC_03620	7035	8619	7369	3561	3017	3564	1041.83	1143.52	942.22	471.56	461.64	475.35	1042.52	469.517	-1.15083	2.47287e-97	2.13906e-96	rps12	ribosomal 40S subunit protein S12 [Ustilago maydis 521]	Genetic Information Processing	Translation	ko03010//Ribosome	K02951	GO:0015935//small ribosomal subunit;GO:0031224//intrinsic component of membrane	GO:0005198//structural molecule activity;GO:0016491//oxidoreductase activity	GO:0010467//gene expression;GO:0044238//primary metabolic process;GO:0044710//single-organism metabolic process
gene-SPSC_00439	1960	2025	2198	4945	4248	4615	36.75	34.02	35.59	82.92	82.31	77.94	35.4533	81.0567	1.19301	3.1702e-97	2.73869e-96	--	fungal-specific transcription factor domain-domain-containing protein [Microdochium bolleyi]	-	-	-	-	GO:0043231//intracellular membrane-bounded organelle	GO:0003676//nucleic acid binding;GO:0046914//transition metal ion binding	GO:0006355//regulation of transcription, DNA-templated
gene-SPSC_02817	2806	3528	2983	1119	1065	1119	213.63	240.63	196.08	76.18	83.77	76.73	216.78	78.8933	-1.45826	4.23776e-97	3.65617e-96	linX	related to oxidoreductase [Sporisorium scitamineum]	-	-	-	-	-	GO:0003824//catalytic activity	GO:0044710//single-organism metabolic process
gene-SPSC_06040	730	826	801	2128	1881	2196	40.26	40.82	38.15	104.96	107.2	109.09	39.7433	107.083	1.42995	5.56048e-97	4.79112e-96	--	related to Ca2+-transporting ATPase [Sporisorium scitamineum]	-	-	-	-	-	-	-
gene-SPSC_05187	3409	3700	3989	8008	6924	7500	47.92	46.6	48.42	100.67	100.57	94.96	47.6467	98.7333	1.05116	5.63718e-97	4.8509e-96	ro-3	related to Dynactin 1 [Sporisorium scitamineum]	-	-	-	-	GO:0015630//microtubule cytoskeleton;GO:0044430//cytoskeletal part	GO:0005515//protein binding	GO:0000003//reproduction;GO:0007018//microtubule-based movement;GO:0051641//cellular localization
gene-SPSC_02888	4301	4322	5407	12365	10444	11483	52.07	46.88	56.52	133.85	130.64	125.2	51.8233	129.897	1.32569	6.30837e-97	5.42143e-96	FKS1	probable 1,3-beta-D-glucan synthase subunit [Sporisorium scitamineum]	Metabolism;Environmental Information Processing;Metabolism	Global and overview maps;Signal transduction;Carbohydrate metabolism	ko01100//Metabolic pathways;ko04011//MAPK signaling pathway - yeast;ko00500//Starch and sucrose metabolism	K00706;K00706;K00706	-	GO:0017111//nucleoside-triphosphatase activity;GO:0032550//purine ribonucleoside binding;GO:0035251//UDP-glucosyltransferase activity	GO:0006074//(1->3)-beta-D-glucan metabolic process
gene-SPSC_06575	1256	1441	1455	3289	2756	3208	44.16	45.39	44.17	103.4	100.11	101.58	44.5733	101.697	1.19002	7.67971e-97	6.59142e-96	--	uncharacterized protein SPSC_06575 [Sporisorium scitamineum]	-	-	-	-	-	-	-
gene-SPSC_02481	361	324	403	1419	1224	1383	21.99	17.68	21.19	77.28	77.03	75.86	20.2867	76.7233	1.91913	8.85385e-97	7.58934e-96	--	Ubiquitin-conjugating enzyme E2 L3 [Malassezia restricta CBS 7877]	-	-	-	-	-	-	-
gene-SPSC_04222	1453	1836	1520	470	305	431	171.67	194.34	155.06	49.66	37.23	45.86	173.69	44.25	-1.97277	9.54564e-97	8.17175e-96	Rangrf	potential Ran guanine nucleotide release factor [Pseudozyma hubeiensis SY62]	-	-	-	-	-	-	-
gene-SPSC_04802	3318	3821	3514	1696	1302	1540	115.15	118.8	105.3	52.63	46.69	48.14	113.083	49.1533	-1.20203	1.35048e-96	1.15461e-95	LPE10	related to LPE10-strong similarity to Mrs2p [Sporisorium scitamineum]	-	-	-	-	-	-	GO:0070838//divalent metal ion transport
gene-SPSC_06420	3379	3552	4091	9513	7534	8315	71.28	67.13	74.51	179.44	164.2	157.97	70.9733	167.203	1.23625	1.98389e-96	1.69398e-95	Pol	related to Reverse transcriptase [Sporisorium scitamineum]	-	-	-	-	-	-	-
gene-SPSC_02231	1410	1381	1494	471	376	481	74.91	65.73	68.53	22.37	20.64	23.01	69.7233	22.0067	-1.6637	2.33386e-96	1.99024e-95	fer8	related to AIF1-mitochondrial cell death effector [Sporisorium scitamineum]	-	-	-	-	-	GO:0000166//nucleotide binding	GO:0044710//single-organism metabolic process
gene-SPSC_04343	3664	3963	4628	9334	7691	9314	52.22	50.6	56.95	118.96	113.26	119.56	53.2567	117.26	1.13868	6.3607e-96	5.41027e-95	SPAC24B11.12c	related to DNF1-protein transporter [Sporisorium scitamineum]	-	-	-	-	GO:0031224//intrinsic component of membrane	GO:0003824//catalytic activity;GO:0005548//phospholipid transporter activity;GO:0032550//purine ribonucleoside binding;GO:0046872//metal ion binding	GO:0015914//phospholipid transport
gene-SPSC_01775	710	868	666	122	93	95	166.86	182.76	135.14	25.64	22.58	20.11	161.587	22.7767	-2.82668	6.81558e-96	5.78975e-95	--	related to ATPase inhibitor, mitochondrial precursor [Sporisorium scitamineum]	-	-	-	-	GO:0043231//intracellular membrane-bounded organelle	GO:0030234//enzyme regulator activity	GO:0006140//regulation of nucleotide metabolic process;GO:0009892//negative regulation of metabolic process
gene-SPSC_05026	2840	3135	3194	1548	1297	1523	109.65	108.44	106.47	53.44	51.74	52.96	108.187	52.7133	-1.03728	8.90812e-96	7.55764e-95	ERG11	Sterol 14 alpha-demethylase [Sporisorium scitamineum]	Metabolism;Metabolism;Metabolism	Global and overview maps;Global and overview maps;Lipid metabolism	ko01100//Metabolic pathways;ko01110//Biosynthesis of secondary metabolites;ko00100//Steroid biosynthesis	K05917;K05917;K05917	-	GO:0016709//oxidoreductase activity, acting on paired donors, with incorporation or reduction of molecular oxygen, NAD(P)H as one donor, and incorporation of one atom of oxygen;GO:0046906//tetrapyrrole binding;GO:0046914//transition metal ion binding	GO:0006066//alcohol metabolic process;GO:0042493//response to drug
gene-SPSC_06082	149	123	209	1176	893	999	3.6	2.66	4.35	25.38	22.27	21.71	3.53667	23.12	2.70868	1.43745e-95	1.21797e-94	SPBC3H7.02	probable Sulfate permease [Sporisorium scitamineum]	-	-	-	-	GO:0031224//intrinsic component of membrane	GO:0015103//inorganic anion transmembrane transporter activity	GO:0008272//sulfate transport;GO:0044763//single-organism cellular process
gene-SPSC_05633	626	650	799	2193	1791	2100	10.58	9.84	11.66	33.15	31.28	31.97	10.6933	32.1333	1.58736	1.50427e-95	1.27296e-94	STU1	related to STU1-component of the mitotic spindle [Sporisorium scitamineum]	-	-	-	-	GO:0005737//cytoplasm;GO:0005816//spindle pole body;GO:0043231//intracellular membrane-bounded organelle;GO:0043234//protein complex	-	GO:0000280//nuclear division;GO:0007026//negative regulation of microtubule depolymerization;GO:0007051//spindle organization;GO:1903047//mitotic cell cycle process
gene-SPSC_02151	1027	1012	1171	3161	2954	2964	27.08	23.91	26.66	74.53	80.48	70.39	25.8833	75.1333	1.53743	1.75226e-95	1.48093e-94	--	acid protease [Melanopsichium pennsylvanicum 4]	-	-	-	-	-	-	GO:0019538//protein metabolic process
gene-SPSC_04898	2391	2487	2812	5801	5042	5634	30.97	28.86	31.45	67.2	67.49	65.73	30.4267	66.8067	1.13466	1.76731e-95	1.49174e-94	pakA	related to Serine/threonine kinase [Sporisorium scitamineum]	-	-	-	-	GO:0044424//intracellular part	GO:0004672//protein kinase activity;GO:0036094//small molecule binding;GO:0097159//organic cyclic compound binding;GO:1901363//heterocyclic compound binding	GO:0000746//conjugation;GO:0006464//cellular protein modification process;GO:0006996//organelle organization;GO:0007165//signal transduction;GO:0016049//cell growth;GO:0016310//phosphorylation;GO:0032109//positive regulation of response to nutrient levels;GO:0033554//cellular response to stress;GO:0042594//response to starvation;GO:0043936//asexual sporulation resulting in formation of a cellular…
gene-SPSC_04027	462	499	578	1683	1367	1660	8.64	8.36	9.33	28.15	26.42	27.96	8.77667	27.51	1.64821	1.81527e-95	1.53027e-94	--	METHYLTRANSFERASE [Ceraceosorus bombacis]	-	-	-	-	-	-	-
gene-SPSC_06148	1609	1850	2035	4643	3602	4427	16.48	16.98	18	42.52	38.12	40.84	17.1533	40.4933	1.2392	2.20701e-95	1.85815e-94	--	uncharacterized protein SPSC_06148 [Sporisorium scitamineum]	-	-	-	-	-	-	-
gene-SPSC_03513	6438	6516	7117	3252	3011	3279	465.55	422.13	444.35	210.28	224.97	213.55	444.01	216.267	-1.03778	2.94002e-95	2.47215e-94	--	riboflavin-aldehyde forming enzyme [Moesziomyces antarcticus]	-	-	-	-	-	-	GO:0009620//response to fungus
gene-SPSC_06356	888	1036	985	2849	2200	2553	36.43	38.08	34.89	104.52	93.26	94.33	36.4667	97.37	1.4169	3.16557e-95	2.65843e-94	MAT1	related to acetyltransferase involved in MEL production [Sporisorium scitamineum]	-	-	-	-	-	-	-
gene-SPSC_04922	2851	3263	3291	1383	1330	1401	200.14	205.21	199.47	86.81	96.47	88.58	201.607	90.62	-1.15364	3.1837e-95	2.67028e-94	ODC2	probable ODC2-Mitochondrial 2-oxodicarboxylate carrier [Sporisorium scitamineum]	-	-	-	-	GO:0031224//intrinsic component of membrane	-	GO:0006259//DNA metabolic process;GO:0044763//single-organism cellular process;GO:0051234//establishment of localization
gene-SPSC_06097	413	412	431	1462	1250	1392	17.24	15.41	15.53	54.57	53.91	52.33	16.06	53.6033	1.73885	4.86684e-95	4.07168e-94	--	cytochrome c oxidase assembly protein PET191 [Moesziomyces antarcticus T-34]	-	-	-	-	-	-	-
gene-SPSC_05049	1298	1542	1471	3485	2935	3321	82.06	87.34	80.29	197.01	191.72	189.09	83.23	192.607	1.21048	8.40954e-95	7.02669e-94	orf3	probable fatty alcohol oxidase [Sporisorium scitamineum]	-	-	-	-	-	GO:0016705//oxidoreductase activity, acting on paired donors, with incorporation or reduction of molecular oxygen;GO:0043169//cation binding	GO:0044710//single-organism metabolic process
gene-SPSC_03307	431	439	472	1456	1265	1515	25.89	23.62	24.48	78.2	78.5	81.95	24.6633	79.55	1.68949	1.64357e-94	1.37158e-93	YPQ1	G-protein coupled receptor - Stm1-related [Kalmanozyma brasiliensis GHG001]	-	-	-	-	GO:0031166//integral component of vacuolar membrane	GO:0015171//amino acid transmembrane transporter activity	GO:0015802//basic amino acid transport
gene-SPSC_03524	3596	4341	4094	2066	1620	1903	110.6	119.61	108.72	56.82	51.48	52.71	112.977	53.67	-1.07384	3.00926e-94	2.50809e-93	SPAC10F6.14c	potential mitochondrial chaperonin [Pseudozyma hubeiensis SY62]	-	-	-	-	-	GO:0016740//transferase activity	-
gene-SPSC_02435	288	328	323	1138	1008	1180	22.24	22.69	21.53	78.58	80.42	82.06	22.1533	80.3533	1.85883	1.59077e-93	1.32418e-92	SPBP8B7.05c	related to carbonic anhydrase [Sporisorium scitamineum]	Metabolism;Metabolism	Global and overview maps;Energy metabolism	ko01100//Metabolic pathways;ko00910//Nitrogen metabolism	K01673;K01673	-	-	-
gene-SPSC_06339	413	383	470	1575	1250	1572	8.06	6.7	7.92	27.48	25.2	27.63	7.56	26.77	1.82416	1.82099e-93	1.51391e-92	--	oligopeptide transporter [Panaeolus cyanescens]	-	-	-	-	-	-	-
gene-SPSC_05616	1066	1264	1258	401	321	410	31.4	33.36	32	10.56	9.77	10.88	32.2533	10.4033	-1.6324	2.22699e-93	1.84913e-92	--	uncharacterized protein SPSC_05616 [Sporisorium scitamineum]	-	-	-	-	-	-	-
gene-SPSC_01222	3086	3184	3675	7543	6678	7286	34.81	32.17	35.79	76.08	77.82	74.01	34.2567	75.97	1.14905	2.24156e-93	1.85889e-92	--	potential transmembrane protein [Pseudozyma hubeiensis SY62]	-	-	-	-	GO:0031224//intrinsic component of membrane	-	-
gene-SPSC_01817	322	369	457	1480	1206	1399	9.75	10.01	11.95	40.08	37.73	38.15	10.57	38.6533	1.87062	3.57129e-93	2.95792e-92	--	DNA replication/checkpoint protein [Ceraceosorus bombacis]	-	-	-	-	-	-	-
gene-SPSC_01901	1212	1320	1319	3212	2665	3001	80.63	78.67	75.76	191.08	183.19	179.81	78.3533	184.693	1.23707	4.09142e-93	3.38449e-92	CBR1	related to cytochrome-b5 reductase [Sporisorium scitamineum]	Metabolism	Carbohydrate metabolism	ko00520//Amino sugar and nucleotide sugar metabolism	K00326	GO:0031224//intrinsic component of membrane;GO:0031966//mitochondrial membrane	GO:0016653//oxidoreductase activity, acting on NAD(P)H, heme protein as acceptor	GO:0044710//single-organism metabolic process
gene-SPSC_02217	583	656	706	1870	1605	1801	34.82	35.1	36.41	99.87	99.05	96.88	35.4433	98.6	1.47607	9.42544e-93	7.76779e-92	--	glycoside hydrolase [Moesziomyces antarcticus]	-	-	-	-	-	-	-
gene-SPSC_00117	1335	1412	1682	3768	3517	3847	26.17	24.8	28.47	66.05	71.23	67.92	26.48	68.4	1.36909	1.09763e-92	9.03463e-92	cdc10	related to transcription factor MBP1 [Sporisorium scitamineum]	-	-	-	-	GO:0043231//intracellular membrane-bounded organelle	GO:0003676//nucleic acid binding	GO:0006355//regulation of transcription, DNA-templated;GO:0006366//transcription from RNA polymerase II promoter
gene-SPSC_04609	639	741	749	1920	1728	2007	18.32	19.04	18.54	49.23	51.2	51.83	18.6333	50.7533	1.44562	2.91594e-92	2.39418e-91	--	TPR-like protein [Obba rivulosa]	-	-	-	-	-	-	-
gene-SPSC_05336	710	863	871	2168	1923	2166	27.81	30.28	29.46	75.93	77.83	76.41	29.1833	76.7233	1.39452	3.74235e-92	3.06891e-91	maf1	related to MAF1-negative regulator of RNA polymerase III [Sporisorium scitamineum]	-	-	-	-	-	-	-
gene-SPSC_06665	506	503	643	1797	1628	1856	8.2	7.3	9	26.04	27.26	27.09	8.16667	26.7967	1.71423	5.05259e-92	4.13315e-91	--	uncharacterized protein SPSC_06665 [Sporisorium scitamineum]	-	-	-	-	-	-	-
gene-SPSC_01255	2068	2604	2672	5754	5308	5660	52.54	59.27	58.61	130.73	139.34	129.51	56.8067	133.193	1.22939	8.75997e-92	7.14822e-91	--	C6 zinc finger domain protein [Aspergillus niger CBS 513.88]	-	-	-	-	-	-	GO:0006355//regulation of transcription, DNA-templated
gene-SPSC_06079	1518	2036	1854	568	378	571	88.95	106.88	93.8	29.76	22.88	30.13	96.5433	27.59	-1.80703	1.16812e-91	9.52024e-91	DDB_G0268948	related to TMT1-trans-aconitate methyltransferase [Sporisorium scitamineum]	-	-	-	-	-	GO:0016741//transferase activity, transferring one-carbon groups	GO:0008152//metabolic process
gene-SPSC_06186	711	762	745	2146	1808	1992	20.23	19.42	18.3	54.59	53.15	51.04	19.3167	52.9267	1.45415	1.17883e-91	9.5957e-91	AVT1	related to amino acid transport protein [Sporisorium scitamineum]	-	-	-	-	GO:0031224//intrinsic component of membrane	-	GO:0006812//cation transport;GO:0006865//amino acid transport
gene-SPSC_02736	1862	1813	2236	5960	4394	5495	14.34	12.51	14.87	41.05	34.97	38.12	13.9067	38.0467	1.45199	1.64673e-91	1.33716e-90	--	membrane coat complex Retromer, subunit VPS5/SNX1 [Moesziomyces antarcticus T-34]	-	-	-	-	-	-	-
gene-SPSC_03941	2902	3067	3319	1419	1269	1526	182.93	173.21	180.64	79.99	82.65	86.63	178.927	83.09	-1.10662	3.45418e-91	2.80139e-90	ISA1	related to ISA1-Fe/S cluster assembly protein [Sporisorium scitamineum]	-	-	-	-	GO:0032991//macromolecular complex;GO:0044429//mitochondrial part	GO:0046914//transition metal ion binding;GO:0051536//iron-sulfur cluster binding	GO:0006768//biotin metabolic process;GO:0009058//biosynthetic process;GO:0046916//cellular transition metal ion homeostasis;GO:0051604//protein maturation
gene-SPSC_01826	446	494	527	1566	1301	1467	15.4	15.29	15.72	48.37	46.43	45.63	15.47	46.81	1.59734	6.17594e-91	4.99656e-90	--	homeodomain transcription factor bW2 [Sporisorium scitamineum]	-	-	-	-	-	-	-
gene-SPSC_05251	1841	2038	2029	889	686	809	134.02	132.92	127.53	57.87	51.6	53.04	131.49	54.17	-1.27939	6.20708e-91	5.01563e-90	STE14	related to STE14-farnesyl cysteine carboxyl-methyltransferase [Sporisorium scitamineum]	Metabolism;Metabolism	Global and overview maps;Metabolism of terpenoids and polyketides	ko01110//Biosynthesis of secondary metabolites;ko00900//Terpenoid backbone biosynthesis	K00587;K00587	GO:0019866//organelle inner membrane;GO:0031224//intrinsic component of membrane;GO:0043231//intracellular membrane-bounded organelle	GO:0003880//protein C-terminal carboxyl O-methyltransferase activity;GO:0046914//transition metal ion binding	GO:0006355//regulation of transcription, DNA-templated;GO:0006479//protein methylation;GO:0048193//Golgi vesicle transport;GO:0051604//protein maturation
gene-SPSC_05431	1800	2039	1805	665	511	701	181.02	183.7	156.72	59.8	53.1	63.49	173.813	58.7967	-1.56373	6.74333e-91	5.44231e-90	wos2	related to SBA1-Hsp90 associated co-chaperone [Sporisorium scitamineum]	-	-	-	-	GO:0044424//intracellular part	-	GO:0044238//primary metabolic process;GO:0044260//cellular macromolecule metabolic process;GO:0050794//regulation of cellular process
gene-SPSC_03478	242	246	279	1065	962	1002	6.38	5.81	6.35	25.11	26.21	23.79	6.18	25.0367	2.01836	1.06107e-90	8.55313e-90	--	uncharacterized protein SPSC_03478 [Sporisorium scitamineum]	-	-	-	-	-	-	-
gene-SPSC_03188	4461	5414	5030	2552	2089	2614	245.43	266.85	238.93	125.55	118.75	129.52	250.403	124.607	-1.00687	5.49303e-90	4.42245e-89	--	2-nitropropane dioxygenase [Moesziomyces antarcticus]	Metabolism;Metabolism	Global and overview maps;Energy metabolism	ko01100//Metabolic pathways;ko00910//Nitrogen metabolism	K00459;K00459	-	GO:0016703//oxidoreductase activity, acting on single donors with incorporation of molecular oxygen, incorporation of one atom of oxygen (internal monooxygenases or internal mixed function oxidases)	GO:0044710//single-organism metabolic process
gene-SPSC_02522	3243	3906	3882	1950	1592	1795	174.42	188.21	180.27	93.78	88.47	86.95	180.967	89.7333	-1.01201	6.0429e-90	4.85925e-89	--	6-phosphogluconate dehydrogenase c-terminal domain-like protein [Melanopsichium pennsylvanicum 4]	Metabolism;Metabolism;Metabolism	Global and overview maps;Global and overview maps;Metabolism of cofactors and vitamins	ko01100//Metabolic pathways;ko01110//Biosynthesis of secondary metabolites;ko00770//Pantothenate and CoA biosynthesis	K00077;K00077;K00077	-	GO:0000166//nucleotide binding;GO:0016614//oxidoreductase activity, acting on CH-OH group of donors;GO:0048037//cofactor binding	GO:0044710//single-organism metabolic process
gene-SPSC_01702	1281	1474	1432	539	395	493	140.6	144.93	135.7	52.9	44.79	48.73	140.41	48.8067	-1.5245	6.18301e-90	4.9659e-89	--	IncA domain protein [Rhizoctonia solani AG-3 Rhs1AP]	-	-	-	-	-	-	-
gene-SPSC_05754	493	454	621	1927	1565	1891	11.98	9.88	13.03	41.86	39.28	41.37	11.63	40.8367	1.81201	9.05037e-90	7.26002e-89	--	dynactin [Pseudozyma hubeiensis SY62]	-	-	-	-	-	-	-
gene-SPSC_02988	776	921	893	230	197	243	60.57	64.41	60.18	16.05	15.89	17.08	61.72	16.34	-1.91733	9.53383e-90	7.63859e-89	srdF	related to short chain dehydrogenase [Sporisorium scitamineum]	-	-	-	-	-	GO:0003824//catalytic activity	GO:0044710//single-organism metabolic process
gene-SPSC_03988	1304	1288	1564	3834	3306	3528	53.7	47.52	55.61	141.19	140.68	130.86	52.2767	137.577	1.396	1.03945e-89	8.31812e-89	--	potential zinc finger protein [Pseudozyma hubeiensis SY62]	-	-	-	-	GO:0005622//intracellular	GO:0043169//cation binding	GO:0006357//regulation of transcription from RNA polymerase II promoter;GO:0070887//cellular response to chemical stimulus
gene-SPSC_02070	3816	4150	4416	8366	7637	8278	154.22	150.26	154.09	302.33	318.9	301.3	152.857	307.51	1.00845	1.66499e-89	1.33079e-88	rrb1	related to RRB1-involved in the regulation of ribosome biosynthesis [Sporisorium scitamineum]	-	-	-	-	-	-	-
gene-SPSC_03992	1175	1392	1407	3092	2719	3042	24.83	26.36	25.68	58.44	59.38	57.9	25.6233	58.5733	1.19279	2.14417e-89	1.71172e-88	alp6	related to Spindle pole body component alp6 [Sporisorium scitamineum]	-	-	-	-	GO:0005816//spindle pole body	-	GO:0000226//microtubule cytoskeleton organization
gene-SPSC_06061	300	298	330	1139	976	1168	12.03	10.71	11.43	40.86	40.45	42.2	11.39	41.17	1.85383	2.18961e-89	1.74589e-88	SPBC83.11	TPT-domain-containing protein [Moesziomyces antarcticus]	-	-	-	-	-	-	-
gene-SPSC_02245	855	948	1070	2501	2102	2436	11.28	11.2	12.19	29.5	28.65	28.94	11.5567	29.03	1.32882	2.36666e-89	1.88479e-88	ppk16	related to ser/thr protein kinases [Sporisorium scitamineum]	-	-	-	-	GO:0044444//cytoplasmic part;GO:0060187//cell pole	GO:0004672//protein kinase activity;GO:0032550//purine ribonucleoside binding	GO:0006464//cellular protein modification process;GO:0006796//phosphate-containing compound metabolic process;GO:0010646//regulation of cell communication
gene-SPSC_02906	266	253	314	1088	1004	1197	10.04	8.55	10.23	36.71	39.14	40.68	9.60667	38.8433	2.01556	2.4162e-89	1.92193e-88	STL1	probable sugar transporter [Sporisorium scitamineum]	-	-	-	-	GO:0031224//intrinsic component of membrane	GO:0022857//transmembrane transporter activity	GO:0006810//transport;GO:0044763//single-organism cellular process
gene-SPSC_03080	2757	3278	3113	1357	1241	1483	166.05	176.87	161.88	73.08	77.22	80.44	168.267	76.9133	-1.12944	4.27409e-89	3.3957e-88	abhd11	alpha beta hydrolase [Melanopsichium pennsylvanicum 4]	-	-	-	-	-	GO:0003824//catalytic activity	-
gene-SPSC_05594	179	196	228	886	784	891	6.99	6.85	7.68	30.92	31.61	31.32	7.17333	31.2833	2.12468	5.73509e-89	4.55098e-88	HK1	histidine kinase [Pseudozyma hubeiensis SY62]	-	-	-	-	-	GO:0016772//transferase activity, transferring phosphorus-containing groups	GO:0006796//phosphate-containing compound metabolic process;GO:0044182//filamentous growth of a population of unicellular organisms;GO:0050789//regulation of biological process;GO:0050896//response to stimulus
MSTRG.2888	1548	1878	1695	669	577	644	125.67	136.59	118.81	48.56	48.4	47.09	127.023	48.0167	-1.40349	1.32182e-88	1.0464e-87	--	Similar to S.cerevisiae protein COX20 (Mitochondrial inner membrane protein) [Malassezia sympodialis ATCC 42132]	-	-	-	-	-	-	-
gene-SPSC_05569	292	254	318	1200	982	1187	14.41	11.23	13.55	52.97	50.09	52.77	13.0633	51.9433	1.99142	1.74472e-88	1.37953e-87	--	protein of centromere protein cenp-o family [Melanopsichium pennsylvanicum 4]	-	-	-	-	-	-	GO:0051276//chromosome organization
gene-SPSC_01303	289	322	357	1135	1010	1183	9.93	9.92	10.6	34.89	35.87	36.62	10.15	35.7933	1.81821	1.75284e-88	1.3843e-87	CON7	zinc finger containing protein [Pseudozyma hubeiensis SY62]	-	-	-	-	-	GO:0043169//cation binding	GO:0022413//reproductive process in single-celled organism;GO:0032882//regulation of chitin metabolic process
gene-SPSC_03996	273	294	360	1178	1058	1148	14.72	14.2	16.76	56.8	58.94	55.75	15.2267	57.1633	1.90849	1.99807e-88	1.5761e-87	--	related to RAX1-Protein involved in determination of budding patterns [Sporisorium scitamineum]	-	-	-	-	-	-	-
gene-SPSC_03116	985	1157	1189	354	332	348	54.19	57.03	56.48	17.42	18.87	17.24	55.9	17.8433	-1.64746	4.3773e-88	3.44466e-87	Slc25a26	related to PET8 protein, member of the mitochondrial carrier (MCF) family [Sporisorium scitamineum]	-	-	-	-	GO:0031224//intrinsic component of membrane	-	-
gene-SPSC_00647	851	908	918	2393	1925	2286	18.2	17.4	16.95	45.76	42.54	44.03	17.5167	44.11	1.33238	4.87005e-88	3.82787e-87	ATG1	related to APG1-essential for autophagocytosis [Sporisorium scitamineum]	Cellular Processes;Cellular Processes;Cellular Processes	Transport and catabolism;Transport and catabolism;Transport and catabolism	ko04138//Autophagy - yeast;ko04139//Mitophagy - yeast;ko04136//Autophagy - other eukaryotes	K08269;K08269;K08269	-	-	-
gene-SPSC_02979	2437	2631	2329	926	852	943	197.35	190.88	162.84	67.05	71.29	68.77	183.69	69.0367	-1.41184	1.14304e-87	8.97368e-87	--	E3 ubiquitin-protein ligase RNF213 [Mus musculus] [Rhizoctonia solani]	-	-	-	-	-	-	-
gene-SPSC_03166	6	3	4	1287	1085	1257	0.28	0.13	0.16	54.57	53.16	53.68	0.19	53.8033	8.14555	1.92641e-87	1.50879e-86	--	glycosyltransferase family 2 protein [Melanopsichium pennsylvanicum 4]	-	-	-	-	-	GO:0016740//transferase activity	-
gene-SPSC_04396	549	605	721	2119	1636	1859	11.82	11.67	13.41	40.81	36.4	36.06	12.3	37.7567	1.61807	4.05235e-87	3.17011e-86	prr1	related to SKN7-transcription factor [Sporisorium scitamineum]	-	-	-	-	GO:0044424//intracellular part	GO:0001071//nucleic acid binding transcription factor activity;GO:0003677//DNA binding	GO:0006357//regulation of transcription from RNA polymerase II promoter;GO:0006979//response to oxidative stress;GO:0035556//intracellular signal transduction;GO:0042221//response to chemical
gene-SPSC_01008	327	325	363	1178	1050	1279	19.92	17.73	19.09	64.16	66.08	70.16	18.9133	66.8	1.82044	5.83898e-87	4.56239e-86	GPA3	guanine nucleotide-binding protein alpha-3 subunit [Sporisorium scitamineum]	Cellular Processes	Cell growth and death	ko04113//Meiosis - yeast	K04630	GO:0005816//spindle pole body;GO:0016020//membrane;GO:0043231//intracellular membrane-bounded organelle;GO:0044444//cytoplasmic part	GO:0005102//receptor binding;GO:0017076//purine nucleotide binding;GO:0017111//nucleoside-triphosphatase activity;GO:0032403//protein complex binding;GO:0032550//purine ribonucleoside binding;GO:0043169//cation binding;GO:0060089//molecular transducer activity	GO:0000430//regulation of transcription from RNA polymerase II promoter by glucose;GO:0005991//trehalose metabolic process;GO:0007189//adenylate cyclase-activating G-protein coupled receptor signaling pathway;GO:0007569//cell aging;GO:0009732//detection of hexose stimulus;GO:0009757//hexose mediated signaling;GO:0010389//regulation of G2/M transition of mitotic cell cycle;GO:0016049//cell growth;…
gene-SPSC_06081	770	965	995	2375	2065	2339	24.3	27.29	27.12	67.03	67.35	66.49	26.2367	66.9567	1.35164	8.39551e-87	6.55225e-86	--	uncharacterized protein SPSC_06081 [Sporisorium scitamineum]	-	-	-	-	-	-	-
gene-SPSC_04723	4463	4691	4598	1869	1867	2108	340.98	321.09	303.31	127.69	147.38	145.05	321.793	140.04	-1.2003	1.04316e-86	8.13177e-86	PYR6	Orotidine 5`-phosphate decarboxylase [Sporisorium scitamineum]	-	-	-	-	-	-	-
gene-SPSC_04762	149	150	184	791	684	877	7.9	7.12	8.42	37.48	37.45	41.86	7.81333	38.93	2.31687	1.33137e-86	1.03662e-85	--	related to MTW1-component of the MIND kinetochore complex [Sporisorium scitamineum]	-	-	-	-	GO:0000775//chromosome, centromeric region;GO:0043231//intracellular membrane-bounded organelle	-	GO:0000280//nuclear division;GO:0007051//spindle organization;GO:0051641//cellular localization
gene-SPSC_02719	398	498	433	1504	1204	1462	63.27	70.93	59.44	213.81	197.77	209.33	64.5467	206.97	1.68101	4.20256e-86	3.26833e-85	HTZ1	probable histone H2A F/Z family member HTZ1 [Sporisorium scitamineum]	-	-	-	-	GO:0000790//nuclear chromatin;GO:0033202//DNA helicase complex	GO:0000977//RNA polymerase II regulatory region sequence-specific DNA binding;GO:0003682//chromatin binding;GO:0046983//protein dimerization activity	GO:0000956//nuclear-transcribed mRNA catabolic process;GO:0006342//chromatin silencing;GO:0016568//chromatin modification;GO:0034728//nucleosome organization
gene-SPSC_03794	6237	7079	6351	3416	2826	3167	991.57	1008.26	871.77	485.62	464.21	453.46	957.2	467.763	-1.03304	4.41884e-86	3.42848e-85	eat-5	related to COX13-cytochrome-c oxidase chain VIa [Sporisorium scitamineum]	Metabolism;Metabolism	Global and overview maps;Energy metabolism	ko01100//Metabolic pathways;ko00190//Oxidative phosphorylation	K02266;K02266	GO:0019866//organelle inner membrane;GO:0044455//mitochondrial membrane part	-	GO:0015992//proton transport
gene-SPSC_04366	1405	1474	1699	4510	3493	3755	24.92	23.42	26.02	71.53	64.01	59.98	24.7867	65.1733	1.39472	6.21314e-86	4.815e-85	pkbA	serine/threonine protein kinase B-related Ukb1 [Sporisorium scitamineum]	-	-	-	-	GO:0044444//cytoplasmic part	GO:0004672//protein kinase activity;GO:0032550//purine ribonucleoside binding	GO:0006464//cellular protein modification process;GO:0006796//phosphate-containing compound metabolic process;GO:0016043//cellular component organization;GO:0044763//single-organism cellular process;GO:0050794//regulation of cellular process
gene-SPSC_01717	3060	3302	3889	1583	1379	1485	45.07	43.57	49.46	20.85	20.99	19.7	46.0333	20.5133	-1.16612	1.00719e-85	7.79628e-85	--	uncharacterized protein SPSC_01717 [Sporisorium scitamineum]	-	-	-	-	-	-	-
gene-SPSC_00373	29	28	33	476	364	523	2.25	1.94	2.21	32.99	29.15	36.5	2.13333	32.88	3.94603	1.21029e-85	9.35752e-85	--	kinetochore protein spc25 protein [Moesziomyces antarcticus]	-	-	-	-	GO:0005694//chromosome;GO:0044446//intracellular organelle part	-	-
gene-SPSC_01336	350	374	410	1340	1081	1219	15.32	14.67	15.49	52.44	48.89	48.05	15.16	49.7933	1.71568	1.59688e-85	1.23321e-84	MP	related to Chitin deacetylase precursor [Sporisorium scitamineum]	-	-	-	-	-	GO:0016787//hydrolase activity	GO:0044238//primary metabolic process
gene-SPSC_03071	1206	1382	1335	489	427	490	93.46	95.95	89.33	33.89	34.19	34.2	92.9133	34.0933	-1.4464	1.61785e-85	1.24795e-84	CBR1	related to carbonyl reductase [Sporisorium scitamineum]	Metabolism;Metabolism;Metabolism	Global and overview maps;Metabolism of cofactors and vitamins;Lipid metabolism	ko01100//Metabolic pathways;ko00790//Folate biosynthesis;ko00590//Arachidonic acid metabolism	K00079;K00079;K00079	-	GO:0003824//catalytic activity	GO:0044710//single-organism metabolic process
gene-SPSC_03667	5576	5789	5728	2588	2515	2701	553.04	514.39	490.51	229.52	257.73	241.27	519.313	242.84	-1.0966	1.69658e-85	1.30563e-84	spi1	Small GTPase - RAS protein [Kalmanozyma brasiliensis GHG001]	Genetic Information Processing;Genetic Information Processing	Translation;Translation	ko03013//RNA transport;ko03008//Ribosome biogenesis in eukaryotes	K07936;K07936	GO:0031224//intrinsic component of membrane;GO:0043231//intracellular membrane-bounded organelle;GO:0044444//cytoplasmic part	GO:0017111//nucleoside-triphosphatase activity;GO:0032550//purine ribonucleoside binding	GO:0000459//exonucleolytic trimming involved in rRNA processing;GO:0010389//regulation of G2/M transition of mitotic cell cycle;GO:0015031//protein transport;GO:0016482//cytoplasmic transport;GO:0031935//regulation of chromatin silencing;GO:0035556//intracellular signal transduction
gene-SPSC_06485	796	890	1053	2486	2195	2414	30.84	30.9	35.23	86.14	87.88	84.24	32.3233	86.0867	1.41321	1.95721e-85	1.50446e-84	--	alkaline phosphatase [Pseudozyma hubeiensis SY62]	-	-	-	-	-	-	-
gene-SPSC_04829	2153	2970	2643	1040	855	1033	125.81	155.49	133.35	54.34	51.62	54.37	138.217	53.4433	-1.37085	6.4002e-85	4.90263e-84	--	extracellular dioxygenase [Moesziomyces aphidis DSM 70725]	-	-	-	-	-	GO:0005506//iron ion binding;GO:0016491//oxidoreductase activity	GO:0008152//metabolic process
gene-SPSC_04304	1922	2057	2350	5000	4012	4638	16.61	15.93	17.53	38.64	35.82	36.1	16.69	36.8533	1.14281	8.493e-85	6.49822e-84	cut1	related to Separin [Sporisorium scitamineum]	Cellular Processes;Cellular Processes	Cell growth and death;Cell growth and death	ko04111//Cell cycle - yeast;ko04113//Meiosis - yeast	K02365;K02365	GO:0044424//intracellular part	GO:0016787//hydrolase activity	GO:0006996//organelle organization;GO:0022402//cell cycle process
gene-SPSC_05043	2806	3307	3181	1250	1276	1268	136.95	144.6	134.05	54.55	64.35	55.74	138.533	58.2133	-1.25081	9.63506e-85	7.36354e-84	Gtf2e1	related to TFA1-TFIIE subunit (transcription initiation factor), 66 kD [Sporisorium scitamineum]	Genetic Information Processing	Transcription	ko03022//Basal transcription factors	K03136	-	GO:0003677//DNA binding	GO:0006412//translation
gene-SPSC_01003	1666	1901	2010	4013	3696	4087	35.28	36.07	36.75	75.99	80.87	77.95	36.0333	78.27	1.11913	1.36351e-84	1.04085e-83	SPAC3G9.05	related to SPA2 protein [Sporisorium scitamineum]	Environmental Information Processing	Signal transduction	ko04011//MAPK signaling pathway - yeast	K19846	GO:0030427//site of polarized growth	-	GO:0000003//reproduction;GO:0044763//single-organism cellular process;GO:0050789//regulation of biological process
gene-SPSC_05886	7678	9136	7274	3343	2768	3440	1152.85	1228.95	942.99	448.84	429.42	465.18	1108.26	447.813	-1.30733	1.86886e-84	1.42498e-83	crp-28	probable 40S ribosomal protein S23 [Sporisorium reilianum SRZ2]	Genetic Information Processing	Translation	ko03010//Ribosome	K02973	GO:0044391//ribosomal subunit	GO:0005198//structural molecule activity	GO:0010467//gene expression
gene-SPSC_04351	14	17	23	431	423	441	1.01	1.1	1.43	27.78	31.5	28.63	1.18	29.3033	4.63421	2.21014e-84	1.68326e-83	--	related to RMD1-cytoplasmic protein required for sporulation [Sporisorium scitamineum]	-	-	-	-	-	-	-
gene-SPSC_06334	267	296	263	1065	885	1080	11.14	11.07	9.48	39.75	38.17	40.6	10.5633	39.5067	1.90303	2.22791e-84	1.69485e-83	RNASEH2A	related to 35 kDa ribonuclease H [Sporisorium scitamineum]	Genetic Information Processing	Replication and repair	ko03030//DNA replication	K10743	-	GO:0003676//nucleic acid binding;GO:0016891//endoribonuclease activity, producing 5'-phosphomonoesters	GO:0090501//RNA phosphodiester bond hydrolysis
gene-SPSC_05832	1399	1670	1710	3610	3245	3513	21.68	23.19	22.88	50.03	51.97	49.04	22.5833	50.3467	1.15664	2.57229e-84	1.95235e-83	--	Transcriptional activator of proteases prtT [Grifola frondosa]	-	-	-	-	-	GO:0046872//metal ion binding	GO:0006355//regulation of transcription, DNA-templated
gene-SPSC_03123	1342	1578	1627	627	482	613	51.81	54.58	54.24	21.65	19.23	21.32	53.5433	20.7333	-1.36875	2.91943e-84	2.21329e-83	CYP86A7	related to Cytochrome P450 [Sporisorium scitamineum]	Metabolism	Lipid metabolism	ko00073//Cutin, suberine and wax biosynthesis	K15402	-	GO:0016491//oxidoreductase activity;GO:0046906//tetrapyrrole binding;GO:0046914//transition metal ion binding	GO:0044710//single-organism metabolic process
gene-SPSC_01520	79	103	128	659	550	676	2.86	3.34	4	21.31	20.55	22.01	3.4	21.29	2.64657	6.12937e-84	4.64151e-83	ARB_02965	related to Amidase family protein [Sporisorium scitamineum]	Metabolism;Metabolism;Metabolism;Metabolism	Global and overview maps;Amino acid metabolism;Amino acid metabolism;Amino acid metabolism	ko01100//Metabolic pathways;ko00330//Arginine and proline metabolism;ko00380//Tryptophan metabolism;ko00360//Phenylalanine metabolism	K01426;K01426;K01426;K01426	-	GO:0016879//ligase activity, forming carbon-nitrogen bonds	-
gene-SPSC_04904	2889	3464	2750	1052	996	1026	405.62	435.71	333.36	132.07	144.48	129.73	391.563	135.427	-1.53173	6.70838e-84	5.06261e-83	RpL28	related to 60S ribosomal protein L28 [Sporisorium scitamineum]	Genetic Information Processing	Translation	ko03010//Ribosome	K02903	GO:0030529//intracellular ribonucleoprotein complex	-	GO:0010467//gene expression
gene-SPSC_00171	1455	1540	1775	3820	3114	3647	44.56	42.25	46.93	104.61	98.54	100.59	44.58	101.247	1.18341	7.43539e-84	5.60488e-83	--	expressed protein [Pseudozyma hubeiensis SY62]	-	-	-	-	-	-	-
gene-SPSC_00056	1367	1879	1691	536	419	584	133.74	164.69	142.84	46.89	42.35	51.46	147.09	46.9	-1.64904	9.18338e-84	6.90682e-83	VPS60-2	related to VPS60 involved in vacuolar protein sorting [Sporisorium scitamineum]	Cellular Processes	Transport and catabolism	ko04144//Endocytosis	K12198	GO:0044424//intracellular part	-	GO:0032509//endosome transport via multivesicular body sorting pathway;GO:0040007//growth
gene-SPSC_03482	3247	3466	4036	7947	6965	7555	46.62	44.58	50.03	102.02	103.32	97.69	47.0767	101.01	1.10141	9.86631e-84	7.41204e-83	snf21	probable SNF2-component of SWI/SNF global transcription activator complex [Sporisorium scitamineum]	-	-	-	-	GO:0043231//intracellular membrane-bounded organelle	GO:0005515//protein binding;GO:0016817//hydrolase activity, acting on acid anhydrides;GO:0032550//purine ribonucleoside binding	GO:0010468//regulation of gene expression
gene-SPSC_01015	8656	11003	9681	4479	4271	4791	514.17	585.53	496.5	237.9	262.13	256.3	532.067	252.11	-1.07755	1.22378e-83	9.18323e-83	adh	related to ADH2-Alcohol dehydrogenase II [Sporisorium scitamineum]	-	-	-	-	-	GO:0003824//catalytic activity	GO:0044710//single-organism metabolic process
gene-SPSC_06299	443	420	544	1580	1343	1694	13.05	11.08	13.84	41.62	40.88	44.94	12.6567	42.48	1.74689	3.39885e-83	2.5476e-82	--	related to white collar 1 protein [Sporisorium scitamineum]	-	-	-	-	-	GO:0005488//binding	GO:0010467//gene expression;GO:0050794//regulation of cellular process
gene-SPSC_02784	1156	1425	1182	410	317	372	108.67	120.01	95.94	34.46	30.79	31.5	108.207	32.25	-1.74642	4.99205e-83	3.73755e-82	YML079W	related to NADH-ubiquinone oxidoreductase B16.6 subunit [Sporisorium scitamineum]	-	-	-	-	-	-	-
gene-SPSC_05710	732	762	952	2552	1980	2317	16.66	15.54	18.71	51.94	46.56	47.49	16.97	48.6633	1.51985	5.46368e-83	4.08604e-82	ada1	probable AMD1-AMP deaminase [Sporisorium scitamineum]	Metabolism;Metabolism;Metabolism	Global and overview maps;Global and overview maps;Nucleotide metabolism	ko01100//Metabolic pathways;ko01110//Biosynthesis of secondary metabolites;ko00230//Purine metabolism	K01490;K01490;K01490	-	GO:0003824//catalytic activity	GO:0006188//IMP biosynthetic process;GO:0044765//single-organism transport;GO:0071702//organic substance transport
gene-SPSC_00537	1268	1228	1332	3223	2811	3099	42.31	36.71	38.37	96.16	96.91	93.13	39.13	95.4	1.28571	5.72585e-83	4.27728e-82	--	uncharacterized protein SPSC_00537 [Sporisorium scitamineum]	-	-	-	-	-	-	-
gene-SPSC_01264	829	1019	853	2557	2133	2721	70.85	78.02	62.94	195.4	188.34	209.43	70.6033	197.723	1.48567	9.09938e-83	6.78206e-82	PXG2	related to calcium-binding protein caleosin [Ustilago trichophora]	Metabolism	Lipid metabolism	ko00073//Cutin, suberine and wax biosynthesis	K17991	-	-	-
gene-SPSC_04094	2594	2927	3031	1266	1121	1444	95.71	96.75	96.56	41.77	42.74	47.98	96.34	44.1633	-1.12529	1.03817e-82	7.72912e-82	FDXR	related to NADPH:adrenodoxin oxidoreductase precursor, mitochondrial [Sporisorium scitamineum]	-	-	-	-	-	-	-
gene-SPSC_05667	1106	1231	1425	3051	2717	3025	24.83	24.76	27.62	61.25	63.03	61.17	25.7367	61.8167	1.26417	2.70364e-82	2.00609e-81	txl1	related to TRX2-thioredoxin II [Sporisorium scitamineum]	-	-	-	-	-	GO:0015036//disulfide oxidoreductase activity	GO:0019725//cellular homeostasis;GO:0044710//single-organism metabolic process
gene-SPSC_00454	2466	2684	2674	1136	1102	1201	142.18	138.64	133.12	58.57	65.65	62.36	137.98	62.1933	-1.14963	3.10478e-82	2.30115e-81	rplC	related to MRPL9-mitochondrial ribosomal protein, large subunit [Sporisorium scitamineum]	Genetic Information Processing	Translation	ko03010//Ribosome	K02906	GO:0000315//organellar large ribosomal subunit;GO:0043231//intracellular membrane-bounded organelle	GO:0005198//structural molecule activity	GO:0006412//translation
gene-SPSC_02852	497	517	609	1706	1343	1612	5.8	5.4	6.13	17.79	16.18	16.93	5.77667	16.9667	1.55439	5.09058e-82	3.76453e-81	SPAC824.09c	potential Arf GTPase-activating protein [Pseudozyma hubeiensis SY62]	Cellular Processes	Transport and catabolism	ko04144//Endocytosis	K12486	-	GO:0005488//binding	-
gene-SPSC_03956	3691	4518	4222	2122	1624	2113	191.38	209.87	189.01	98.39	87	98.67	196.753	94.6867	-1.05515	8.1247e-82	5.98823e-81	dph1	related to DSK2-ubiquitin-like protein [Sporisorium scitamineum]	Genetic Information Processing	Folding, sorting and degradation	ko04141//Protein processing in endoplasmic reticulum	K04523	-	-	-
gene-SPSC_03795	1364	1401	1693	3669	3159	3565	52.29	48.12	56.04	125.77	125.13	123.09	52.15	124.663	1.2573	9.19963e-82	6.77297e-81	VAC8	probable VAC8-vacuolar membrane protein, required for the cytoplasm-to-vacuole targeting [Sporisorium scitamineum]	-	-	-	-	GO:0005774//vacuolar membrane;GO:0043234//protein complex;GO:0044232//organelle membrane contact site	GO:0005515//protein binding;GO:0016879//ligase activity, forming carbon-nitrogen bonds	GO:0006810//transport;GO:0007033//vacuole organization;GO:0016050//vesicle organization;GO:0016237//lysosomal microautophagy;GO:0022607//cellular component assembly
gene-SPSC_00936	6068	7716	6752	3427	2804	3500	408.72	465.62	392.67	206.41	195.14	212.32	422.337	204.623	-1.04542	1.07773e-81	7.9257e-81	SFC1	probable succinate-fumarate transporter (mitochondrial) [Sporisorium scitamineum]	-	-	-	-	GO:0031224//intrinsic component of membrane	GO:0015138//fumarate transmembrane transporter activity	GO:0006083//acetate metabolic process;GO:0006631//fatty acid metabolic process;GO:0015744//succinate transport
gene-SPSC_01541	166	240	239	908	809	948	5.95	7.71	7.4	29.11	29.97	30.61	7.02	29.8967	2.09044	1.53332e-81	1.12636e-80	SKN1	related to KRE6-glucan synthase subunit [Sporisorium scitamineum]	-	-	-	-	-	GO:0003824//catalytic activity	-
gene-SPSC_04338	473	483	549	1468	1335	1559	20.01	18.31	20.06	55.54	58.36	59.41	19.46	57.77	1.56981	2.68932e-81	1.97117e-80	--	Proline-rich nuclear receptor coactivator [Ceraceosorus bombacis]	-	-	-	-	-	-	-
gene-SPSC_00719	1651	1621	1906	4500	3583	4062	21.39	18.81	21.32	52.13	47.96	47.39	20.5067	49.16	1.26139	4.03969e-81	2.95768e-80	--	related to GAL11-subunit of the RNA polymerase II mediator complex [Sporisorium scitamineum]	-	-	-	-	GO:0043231//intracellular membrane-bounded organelle;GO:0043234//protein complex	GO:0005488//binding	GO:0006355//regulation of transcription, DNA-templated
gene-SPSC_00988	2163	2224	2489	4893	4366	4940	32.52	29.96	32.31	65.79	67.83	66.9	31.5967	66.84	1.08094	4.27254e-81	3.12471e-80	Ptprg	related to Protein-tyrosine phosphatase, receptor type 1 [Sporisorium scitamineum]	Environmental Information Processing	Signal transduction	ko04011//MAPK signaling pathway - yeast	K19806	-	GO:0004721//phosphoprotein phosphatase activity	GO:0006470//protein dephosphorylation
gene-SPSC_01556	1045	1168	1186	2627	2211	2630	53.92	54	52.84	121.22	117.88	122.23	53.5867	120.443	1.16841	4.93682e-81	3.60655e-80	vcx1	probable VCX1-Vacuolar Ca++/H+ exchanger [Sporisorium scitamineum]	-	-	-	-	GO:0031224//intrinsic component of membrane;GO:0043231//intracellular membrane-bounded organelle;GO:0044444//cytoplasmic part	GO:0005451//monovalent cation:proton antiporter activity;GO:0015368//calcium:cation antiporter activity	GO:0006816//calcium ion transport;GO:0034220//ion transmembrane transport
gene-SPSC_00158	2722	2830	3141	5941	5336	6118	59.87	55.77	59.65	116.85	121.27	121.2	58.43	119.773	1.03553	5.27319e-81	3.84804e-80	--	Sds3-like protein [Malassezia restricta CBS 7877]	-	-	-	-	-	GO:0003824//catalytic activity;GO:0032553//ribonucleotide binding;GO:0043167//ion binding	GO:0006357//regulation of transcription from RNA polymerase II promoter;GO:0044283//small molecule biosynthetic process;GO:0044763//single-organism cellular process;GO:0045892//negative regulation of transcription, DNA-templated;GO:0045893//positive regulation of transcription, DNA-templated
gene-SPSC_01535	995	1052	1149	2562	2154	2521	22.86	21.66	22.79	52.64	51.14	52.17	22.4367	51.9833	1.21219	5.83643e-81	4.25437e-80	pptc7	related to PTC7-type 2C protein phosphatase (C-terminal fragment) [Sporisorium scitamineum]	-	-	-	-	-	-	-
gene-SPSC_06150	491	519	403	40	24	43	104.08	98.56	73.76	7.58	5.26	8.21	92.1333	7.01667	-3.71487	8.18993e-81	5.96335e-80	--	uncharacterized protein SPSC_06150 [Sporisorium scitamineum]	-	-	-	-	-	-	-
gene-SPSC_05659	12824	13205	16239	7391	6152	7069	257.93	237.94	282	132.93	127.85	128.05	259.29	129.61	-1.00039	1.0291e-80	7.48497e-80	ppoA	Ssp1 [Ustilago maydis]	-	-	-	-	-	GO:0016491//oxidoreductase activity;GO:0046906//tetrapyrrole binding;GO:0046914//transition metal ion binding	GO:0006950//response to stress;GO:0044237//cellular metabolic process;GO:0044710//single-organism metabolic process;GO:0044763//single-organism cellular process;GO:0071704//organic substance metabolic process
gene-SPSC_04541	353	355	393	1222	1050	1184	10.89	9.81	10.47	33.7	33.46	32.89	10.39	33.35	1.68249	1.0327e-80	7.49605e-80	PRKX	probable cAMP-dependent protein kinase catalytic subunit [Sporisorium scitamineum]	-	-	-	-	-	GO:0004672//protein kinase activity;GO:0043167//ion binding	GO:0006796//phosphate-containing compound metabolic process
gene-SPSC_00060	2193	2758	2636	1179	1007	1050	164.07	184.86	170.27	78.87	77.84	70.75	173.067	75.82	-1.19068	1.03288e-80	7.49605e-80	GPP2	related to GS1 protein [Sporisorium scitamineum]	-	-	-	-	-	GO:0003824//catalytic activity	-
gene-SPSC_01250	556	703	683	153	102	114	19.48	22.07	20.66	4.79	3.69	3.6	20.7367	4.02667	-2.36453	1.1215e-80	8.13027e-80	--	class I alpha-mannosidase [Pseudozyma hubeiensis SY62]	-	-	-	-	-	-	-
gene-SPSC_00978	2150	2703	2550	5254	4815	5507	52.65	59.3	53.91	115.04	121.82	121.45	55.2867	119.437	1.11124	1.13415e-80	8.21301e-80	ANO10	related to IST2-Plasma membrane protein that may be involved in osmotolerance [Sporisorium scitamineum]	-	-	-	-	-	-	GO:0044763//single-organism cellular process
gene-SPSC_04049	2107	2205	2523	5016	4142	4912	80.35	75.33	83.07	171.04	163.2	168.7	79.5833	167.647	1.07489	1.73824e-80	1.25738e-79	spe2	related to S-adenosylmethionine decarboxylase (spe-2) [Sporisorium scitamineum]	Metabolism;Metabolism;Metabolism	Global and overview maps;Amino acid metabolism;Amino acid metabolism	ko01100//Metabolic pathways;ko00270//Cysteine and methionine metabolism;ko00330//Arginine and proline metabolism	K01611;K01611;K01611	-	-	GO:0006596//polyamine biosynthetic process
gene-SPSC_02472	306	385	365	1197	1018	1139	14.26	16.07	14.68	49.88	49.01	47.8	15.0033	48.8967	1.70445	3.0811e-80	2.22148e-79	exgA	probable EXG1-exo-beta-1,3-glucanase (I/II), major isoform [Sporisorium scitamineum]	Metabolism;Metabolism	Global and overview maps;Carbohydrate metabolism	ko01100//Metabolic pathways;ko00500//Starch and sucrose metabolism	K01210;K01210	-	GO:0016787//hydrolase activity	GO:0044238//primary metabolic process
gene-SPSC_01950	983	1154	1092	2677	2137	2654	52.35	55.06	50.21	127.48	117.59	127.29	52.54	124.12	1.24025	3.78483e-80	2.72294e-79	LAP1	related to bacterial leucyl aminopeptidase precursor [Sporisorium scitamineum]	-	-	-	-	-	GO:0016787//hydrolase activity;GO:0043169//cation binding	GO:0019538//protein metabolic process
gene-SPSC_05902	3361	3908	4049	2083	1578	1834	110.61	115.22	115.05	61.3	53.66	54.36	113.627	56.44	-1.00951	4.53601e-80	3.2563e-79	CTSE	related to MKC7-aspartyl protease of the periplasmic space [Sporisorium scitamineum]	-	-	-	-	-	-	-
gene-SPSC_06312	1904	2428	2256	928	788	998	143.94	164.45	147.26	62.73	61.55	67.95	151.883	64.0767	-1.24509	5.7229e-80	4.10389e-79	tm-1	probable TIM-barrel enzyme, possibly a dioxygenase [Ustilago trichophora]	-	-	-	-	-	-	-
gene-SPSC_00279	1385	1636	1528	3598	2848	3562	50.76	53.71	48.35	117.9	107.84	117.56	50.94	114.433	1.16764	7.55582e-80	5.41242e-79	amdS	related to AMD2-acetamidase [Sporisorium scitamineum]	Metabolism;Metabolism;Metabolism;Metabolism	Global and overview maps;Amino acid metabolism;Amino acid metabolism;Amino acid metabolism	ko01100//Metabolic pathways;ko00330//Arginine and proline metabolism;ko00380//Tryptophan metabolism;ko00360//Phenylalanine metabolism	K01426;K01426;K01426;K01426	-	GO:0016810//hydrolase activity, acting on carbon-nitrogen (but not peptide) bonds;GO:0016879//ligase activity, forming carbon-nitrogen bonds	-
gene-SPSC_02498	5431	6769	5858	2962	2516	3069	707.39	789.87	658.78	344.98	338.6	360.01	718.68	347.863	-1.04683	1.57126e-79	1.12068e-78	gcv3	probable Glycine cleavage system H protein, mitochondrial precursor [Sporisorium scitamineum]	Metabolism;Metabolism;Metabolism;Metabolism;Metabolism	Global and overview maps;Global and overview maps;Global and overview maps;Amino acid metabolism;Carbohydrate metabolism	ko01100//Metabolic pathways;ko01110//Biosynthesis of secondary metabolites;ko01200//Carbon metabolism;ko00260//Glycine, serine and threonine metabolism;ko00630//Glyoxylate and dicarboxylate metabolism	K02437;K02437;K02437;K02437;K02437	-	-	GO:0006546//glycine catabolic process
gene-SPSC_03074	1198	1491	1349	509	438	473	82.76	92.27	80.46	31.44	31.26	29.43	85.1633	30.71	-1.47152	2.01356e-79	1.4346e-78	NTMT1	related to TAE1-AdoMet-dependent proline methyltransferase [Sporisorium scitamineum]	-	-	-	-	-	GO:0016740//transferase activity	GO:0008152//metabolic process
gene-SPSC_01172	6796	8280	6954	3638	3047	3491	773.37	844.15	683.25	370.19	358.26	357.79	766.923	362.08	-1.08277	2.09892e-79	1.49382e-78	EGD2	related to nascent polypeptide-associated complex alpha chain [Sporisorium scitamineum]	-	-	-	-	GO:0005840//ribosome;GO:0043231//intracellular membrane-bounded organelle;GO:0043234//protein complex	GO:0032182//ubiquitin-like protein binding;GO:1902936//phosphatidylinositol bisphosphate binding	GO:0006458//'de novo' protein folding;GO:0006612//protein targeting to membrane
gene-SPSC_01194	305	334	352	1086	1029	1137	3.27	3.2	3.25	10.4	11.39	10.97	3.24	10.92	1.75291	2.15922e-79	1.53508e-78	--	NACHT domain protein [Moesziomyces antarcticus]	-	-	-	-	-	-	-
gene-SPSC_01005	706	863	754	207	166	170	87.73	96.07	80.89	23	21.31	19.03	88.23	21.1133	-2.06311	2.20032e-79	1.56263e-78	--	SPOSA6832_02347, partial [Sporidiobolus salmonicolor]	-	-	-	-	-	-	-
gene-SPSC_01995	415	439	442	1333	1108	1361	26.01	24.65	23.92	74.7	71.75	76.82	24.86	74.4233	1.58193	3.6052e-79	2.55487e-78	rfc4	probable RFC4-DNA replication factor C, 37 kDa subunit [Sporisorium scitamineum]	Genetic Information Processing;Genetic Information Processing;Genetic Information Processing	Replication and repair;Replication and repair;Replication and repair	ko03030//DNA replication;ko03420//Nucleotide excision repair;ko03430//Mismatch repair	K10755;K10755;K10755	GO:0005657//replication fork;GO:0043231//intracellular membrane-bounded organelle;GO:0043234//protein complex;GO:0044444//cytoplasmic part	GO:0003824//catalytic activity;GO:0032550//purine ribonucleoside binding	GO:0006271//DNA strand elongation involved in DNA replication;GO:0007059//chromosome segregation
gene-SPSC_03326	3935	4971	4315	2014	1721	2167	169.48	191.81	160.46	77.57	76.59	84.06	173.917	79.4067	-1.13106	5.86901e-79	4.14585e-78	--	related to 3-oxoadipate enol-lactone hydrolase [Sporisorium scitamineum]	-	-	-	-	-	GO:0016209//antioxidant activity	GO:0044710//single-organism metabolic process
gene-SPSC_04627	5053	5019	6165	13057	10225	12521	117.86	104.88	124.15	272.32	246.41	263.02	115.63	260.583	1.17223	7.95245e-79	5.60563e-78	SPB1	probable AdoMet-dependent rRNA methyltransferase SPB1 [Ustilago trichophora]	-	-	-	-	GO:0030684//preribosome;GO:0043231//intracellular membrane-bounded organelle;GO:0043232//intracellular non-membrane-bounded organelle	GO:0008171//O-methyltransferase activity;GO:0008649//rRNA methyltransferase activity	GO:0000154//rRNA modification;GO:0000460//maturation of 5.8S rRNA;GO:0000470//maturation of LSU-rRNA;GO:0032259//methylation
gene-SPSC_04204	2169	2371	2391	1174	965	1148	84.35	82.6	80.28	40.82	38.77	40.21	82.41	39.9333	-1.04523	1.19061e-78	8.37474e-78	SPAC20G4.01	related to ATP-binding cassette (ABC) transporter [Sporisorium scitamineum]	Genetic Information Processing	Folding, sorting and degradation	ko03018//RNA degradation	K12608	GO:0044424//intracellular part	GO:0017111//nucleoside-triphosphatase activity;GO:0032550//purine ribonucleoside binding	-
gene-SPSC_04920	1216	1179	1310	3629	2799	3074	17.18	14.93	15.98	45.86	40.87	39.12	16.03	41.95	1.3879	1.25948e-78	8.84975e-78	FRK1	related to Serine/threonine protein kinase [Sporisorium scitamineum]	-	-	-	-	-	GO:0004672//protein kinase activity;GO:0032550//purine ribonucleoside binding	GO:0006464//cellular protein modification process;GO:0006796//phosphate-containing compound metabolic process
gene-SPSC_01064	2919	2679	3301	7328	6474	7244	89.91	73.92	87.78	201.82	206.02	200.94	83.87	202.927	1.27473	1.40643e-78	9.87181e-78	mug80	alternative cyclin Pcl11 [Ustilago maydis]	-	-	-	-	-	GO:0019900//kinase binding	-
gene-SPSC_04994	938	908	1116	2831	2215	2634	11.22	9.73	11.53	30.29	27.38	28.38	10.8267	28.6833	1.40562	1.64854e-78	1.15468e-77	--	Up-regulated during septation-domain-containing protein [Aspergillus candidus]	-	-	-	-	-	-	-
gene-SPSC_02562	5947	6146	7240	14674	11810	13238	43.72	40.48	45.96	96.47	89.71	87.65	43.3867	91.2767	1.07299	2.35228e-78	1.64585e-77	TAO3	related to TAO3-Transcriptional Activator of OCH1 [Sporisorium scitamineum]	-	-	-	-	GO:0044464//cell part	-	GO:0044763//single-organism cellular process
gene-SPSC_01011	2958	3065	3638	7518	6327	6847	28.63	26.58	30.4	65.06	63.27	59.68	28.5367	62.67	1.13496	5.58936e-78	3.89843e-77	dnmbp	invasion-inducing protein TIAM1/CDC24 [Moesziomyces antarcticus T-34]	-	-	-	-	-	-	GO:0050794//regulation of cellular process
gene-SPSC_06279	678	825	688	181	119	153	115.43	125.83	101.13	27.55	20.93	23.46	114.13	23.98	-2.25077	5.82753e-78	4.06028e-77	--	related to PET100-chaperone that specifically facilitates the assembly of cytochrome c oxidase [Sporisorium scitamineum]	-	-	-	-	-	-	-
gene-SPSC_05264	1905	2538	2249	892	810	931	94.69	113.02	96.52	39.65	41.6	41.68	101.41	40.9767	-1.30733	8.43892e-78	5.87356e-77	dom34	probable Pelota protein [Sporisorium scitamineum]	Genetic Information Processing	Translation	ko03015//mRNA surveillance pathway	K06965	GO:0005737//cytoplasm	GO:0003824//catalytic activity	GO:0000956//nuclear-transcribed mRNA catabolic process;GO:0044763//single-organism cellular process;GO:0050794//regulation of cellular process
MSTRG.3683	2256	2480	2762	1232	1074	1196	151.8	149.5	160.46	74.13	74.67	72.48	153.92	73.76	-1.06127	8.95114e-78	6.22353e-77	--	-	-	-	-	-	-	-	-
gene-SPSC_00917	1067	1228	1345	2904	2341	2844	30.44	31.38	33.12	74.07	68.99	73.06	31.6467	72.04	1.18674	1.35772e-77	9.43003e-77	mccA	probable methylcrotonoyl-CoA carboxylase biotin carboxylase chain [Sporisorium scitamineum]	Metabolism;Metabolism	Global and overview maps;Amino acid metabolism	ko01100//Metabolic pathways;ko00280//Valine, leucine and isoleucine degradation	K01968;K01968	-	GO:0016879//ligase activity, forming carbon-nitrogen bonds;GO:0032550//purine ribonucleoside binding;GO:0043169//cation binding	-
gene-SPSC_04711	138	149	137	831	569	774	6.36	6.15	5.45	34.26	27.1	32.14	5.98667	31.1667	2.38018	1.92274e-77	1.33264e-76	NUF2	related to Myosin-like protein NUF2 [Sporisorium scitamineum]	-	-	-	-	GO:0000775//chromosome, centromeric region;GO:0043234//protein complex	-	GO:0000280//nuclear division;GO:0044763//single-organism cellular process
gene-SPSC_01179	4016	4333	4023	2132	1689	1894	464.34	448.84	401.61	220.43	201.78	197.23	438.263	206.48	-1.0858	3.06086e-77	2.11704e-76	cya-4	probable cytochrome-c oxidase chain V precursor [Sporisorium scitamineum]	Metabolism;Metabolism	Global and overview maps;Energy metabolism	ko01100//Metabolic pathways;ko00190//Oxidative phosphorylation	K02263;K02263	-	GO:0009055//electron carrier activity	GO:0015992//proton transport;GO:0044237//cellular metabolic process
gene-SPSC_05987	1581	1531	1921	4388	3647	4095	17.33	15.04	18.19	43.02	41.32	40.44	16.8533	41.5933	1.30332	3.32874e-77	2.29992e-76	--	sirtuin 5 and related class III sirtuins [Moesziomyces antarcticus T-34]	Cellular Processes	Cell growth and death	ko04111//Cell cycle - yeast	K11272	-	-	-
gene-SPSC_01148	1130	1088	1280	404	274	341	65.5	56.5	64.06	20.94	16.41	17.8	62.02	18.3833	-1.75434	5.37596e-77	3.70667e-76	pi	expansin [Pseudozyma hubeiensis SY62]	-	-	-	-	-	-	-
gene-SPSC_04355	2414	2773	2821	5688	5155	5328	42.85	44.1	43.24	90.29	94.55	85.18	43.3967	90.0067	1.05245	7.79732e-77	5.36501e-76	--	related to gamma-tubulin complex component 5 [Sporisorium scitamineum]	-	-	-	-	GO:0005819//spindle	-	-
gene-SPSC_04390	2173	2271	2405	1017	884	1125	82	76.77	78.35	34.32	34.46	38.23	79.04	35.67	-1.14787	8.72382e-77	5.99627e-76	prnB	probable general amino acid permease [Sporisorium scitamineum]	-	-	-	-	GO:0031224//intrinsic component of membrane	GO:0046943//carboxylic acid transmembrane transporter activity	GO:0006865//amino acid transport;GO:0044763//single-organism cellular process
gene-SPSC_00601	1460	1553	1401	565	446	524	254.58	242.6	210.92	88.09	80.35	82.29	236.033	83.5767	-1.49782	9.83198e-77	6.75096e-76	SPBC21C3.19	DUF1960-domain-containing protein [Moesziomyces antarcticus]	-	-	-	-	GO:0044464//cell part	-	-
gene-SPSC_06519	1539	1696	2176	4794	4010	4753	20.29	20.03	24.77	56.52	54.62	56.44	21.6967	55.86	1.36434	1.60946e-76	1.10396e-75	--	arrestin [Rhizophagus irregularis DAOM 181602=DAOM 197198]	-	-	-	-	-	-	-
gene-SPSC_04810	339	443	417	1316	1043	1297	9.48	11.1	10.07	32.92	30.14	32.67	10.2167	31.91	1.64308	3.25601e-76	2.22645e-75	--	apoptosis inhibitor IAP1 and related BIR domain proteins, partial [Moesziomyces antarcticus T-34]	-	-	-	-	GO:0043232//intracellular non-membrane-bounded organelle;GO:0044446//intracellular organelle part	-	GO:0009987//cellular process
gene-SPSC_01457	1634	1831	2015	3907	3253	3822	22.63	22.72	24.1	48.39	46.55	47.68	23.15	47.54	1.03813	3.49805e-75	2.38212e-74	--	related to c-module-binding factor [Sporisorium scitamineum]	-	-	-	-	-	-	-
gene-SPSC_02409	247	293	276	1155	808	1050	10.92	11.61	10.54	45.67	36.91	41.81	11.0233	41.4633	1.91128	4.93673e-75	3.3584e-74	--	uncharacterized protein SPSC_02409 [Sporisorium scitamineum]	-	-	-	-	-	-	-
gene-SPSC_04296	2189	2301	2586	5179	4102	5032	43.5	40.97	44.37	92.03	84.23	90.06	42.9467	88.7733	1.04758	5.50165e-75	3.73504e-74	--	diphenol oxidase-A2 [Moesziomyces antarcticus]	-	-	-	-	-	-	-
gene-SPSC_00522	481	548	506	1549	1222	1470	29.3	29.9	26.61	84.36	76.9	80.63	28.6033	80.63	1.49513	5.97424e-75	4.05172e-74	--	lipoprotein [Moesziomyces antarcticus]	-	-	-	-	-	-	-
gene-SPSC_00179	1852	2064	2065	1004	778	930	56.96	56.87	54.84	27.61	24.72	25.76	56.2233	26.03	-1.11099	6.8336e-75	4.62507e-74	--	related to SAF1-protein involved in proteasome-dependent degradation [Sporisorium scitamineum]	-	-	-	-	-	-	-
gene-SPSC_05673	310	347	376	1160	914	1152	14.73	14.77	15.43	49.29	44.88	49.3	14.9767	47.8233	1.675	7.55784e-75	5.10482e-74	--	related to DNA repair protein rad9 [Sporisorium scitamineum]	-	-	-	-	-	-	GO:0006974//cellular response to DNA damage stimulus
gene-SPSC_03379	3345	3849	3539	1926	1493	1759	318.61	328.45	291.04	164.04	146.93	150.89	312.7	153.953	-1.02229	7.72441e-75	5.21201e-74	--	uncharacterized protein SPSC_03379 [Sporisorium scitamineum]	-	-	-	-	-	-	-
gene-SPSC_00924	2225	2795	2690	1161	970	1274	109.59	123.33	114.39	51.13	49.36	56.51	115.77	52.3333	-1.14546	1.17571e-74	7.92501e-74	--	proteophosphoglycan ppg4 [Moesziomyces antarcticus]	-	-	-	-	GO:0005694//chromosome;GO:0016020//membrane	GO:0016301//kinase activity;GO:0097159//organic cyclic compound binding;GO:1901363//heterocyclic compound binding	GO:0007165//signal transduction;GO:0015031//protein transport;GO:0044237//cellular metabolic process;GO:0051276//chromosome organization
gene-SPSC_00109	2861	2957	3434	6506	5429	6379	76.65	70.98	79.44	155.87	150.29	153.92	75.69	153.36	1.01875	1.28191e-74	8.63204e-74	--	uncharacterized protein SPSC_00109 [Sporisorium scitamineum]	-	-	-	-	-	-	-
gene-SPSC_03110	682	671	632	2111	1906	1889	64.11	56.51	51.3	177.45	185.13	159.93	57.3067	174.17	1.60372	1.43251e-74	9.62657e-74	--	Ser-Thr-rich glycosyl-phosphatidyl-inositol-anchored membrane family [Ceraceosorus bombacis]	-	-	-	-	-	-	-
gene-SPSC_00564	1002	1264	1190	3257	2365	2907	41.11	46.46	42.15	119.49	100.25	107.41	43.24	109.05	1.33455	2.03656e-74	1.36443e-73	--	related to NSP1-nuclear pore protein [Sporisorium scitamineum]	-	-	-	-	-	-	-
gene-SPSC_03704	1357	1559	1502	548	449	631	102.59	105.59	98.04	37.05	35.07	42.96	102.073	38.36	-1.41193	2.35501e-74	1.57619e-73	mdmC	related to O-methyltransferase [Sporisorium scitamineum]	-	-	-	-	-	GO:0008168//methyltransferase activity	GO:0008152//metabolic process
gene-SPSC_06616	4468	4639	5588	10984	9120	10173	238.53	221.88	257.57	524.36	503.06	489.13	239.327	505.517	1.07878	2.96238e-74	1.9807e-73	--	fasciclin domain protein 3 [Pseudozyma hubeiensis SY62]	-	-	-	-	-	GO:0003677//DNA binding	GO:0010468//regulation of gene expression
gene-SPSC_00509	166	152	226	988	741	834	5.36	4.39	6.3	28.51	24.71	24.24	5.35	25.82	2.27088	1.59433e-73	1.06385e-72	INVA	related to Sucrose-6-phosphate hydrolase [Sporisorium scitamineum]	Metabolism;Metabolism;Metabolism;Metabolism	Global and overview maps;Global and overview maps;Carbohydrate metabolism;Carbohydrate metabolism	ko01100//Metabolic pathways;ko01110//Biosynthesis of secondary metabolites;ko00500//Starch and sucrose metabolism;ko00052//Galactose metabolism	K01193;K01193;K01193;K01193	-	GO:0016787//hydrolase activity	GO:0044238//primary metabolic process
gene-SPSC_05556	497	647	528	1640	1525	1739	16.82	19.61	15.43	49.62	53.31	52.99	17.2867	51.9733	1.58811	1.70619e-73	1.13734e-72	FZR1	Cell cycle regulatory protein [Sporisorium scitamineum]	Cellular Processes;Genetic Information Processing	Cell growth and death;Folding, sorting and degradation	ko04111//Cell cycle - yeast;ko04120//Ubiquitin mediated proteolysis	K03364;K03364	GO:0005815//microtubule organizing center	-	GO:0010564//regulation of cell cycle process;GO:0031399//regulation of protein modification process;GO:0032436//positive regulation of proteasomal ubiquitin-dependent protein catabolic process;GO:0033043//regulation of organelle organization;GO:0045786//negative regulation of cell cycle;GO:0051338//regulation of transferase activity;GO:1902589//single-organism organelle organization
gene-SPSC_03634	1638	1895	1951	879	652	837	75.35	78.1	77.49	36.16	30.99	34.68	76.98	33.9433	-1.18136	2.84297e-73	1.89322e-72	--	uncharacterized protein SPSC_03634 [Sporisorium scitamineum]	-	-	-	-	-	-	-
gene-SPSC_01999	490	613	574	1524	1352	1531	43.6	48.86	44.1	121.25	124.29	122.69	45.52	122.743	1.43107	3.78382e-73	2.51723e-72	--	kelch repeat-containing protein [Kalmanozyma brasiliensis GHG001]	-	-	-	-	-	-	-
gene-SPSC_01462	1846	1925	2352	4879	4337	4610	24.99	23.35	27.49	59.07	60.67	56.21	25.2767	58.65	1.21432	4.07182e-73	2.70339e-72	CHS5	probable Csh5-chitin synthase 5 [Sporisorium scitamineum]	Metabolism;Metabolism	Global and overview maps;Carbohydrate metabolism	ko01100//Metabolic pathways;ko00520//Amino sugar and nucleotide sugar metabolism	K00698;K00698	GO:0016020//membrane;GO:0044464//cell part	GO:0008375//acetylglucosaminyltransferase activity;GO:0046906//tetrapyrrole binding	GO:0006023//aminoglycan biosynthetic process;GO:0030435//sporulation resulting in formation of a cellular spore
gene-SPSC_01012	1212	1197	1458	3218	2619	3213	45.97	40.68	47.75	109.15	102.65	109.77	44.8	107.19	1.2586	9.3843e-73	6.20562e-72	itr1	probable ITR2-myo-inositol transporter [Sporisorium scitamineum]	-	-	-	-	GO:0005774//vacuolar membrane;GO:0031224//intrinsic component of membrane	GO:0015166//polyol transmembrane transporter activity	GO:0015791//polyol transport;GO:0016049//cell growth
gene-SPSC_03682	2200	2580	2604	1152	1001	1288	153.44	161.21	156.81	71.85	72.14	80.91	157.153	74.9667	-1.06785	1.313e-72	8.6739e-72	SPAC4D7.04c	related to RER2-cis-prenyltransferase (C-terminal fragment) [Sporisorium scitamineum]	Metabolism;Metabolism	Global and overview maps;Metabolism of terpenoids and polyketides	ko01110//Biosynthesis of secondary metabolites;ko00900//Terpenoid backbone biosynthesis	K11778;K11778	-	GO:0016740//transferase activity	-
gene-SPSC_03890	2742	2625	3009	6532	5434	5987	56.04	48.06	53.09	119.37	114.74	110.19	52.3967	114.767	1.13116	2.60442e-72	1.7137e-71	Ythdc2	signal transduction protein involved in rna splicing [Melanopsichium pennsylvanicum 4]	-	-	-	-	-	-	-
gene-SPSC_05601	1086	1266	1239	2888	2241	2931	68.06	71.08	67.04	161.84	145.11	165.43	68.7267	157.46	1.19604	6.52077e-72	4.27365e-71	SPAC1071.09c	related to DnaJ protein [Sporisorium scitamineum]	-	-	-	-	-	-	-
gene-SPSC_02096	671	798	692	158	173	171	26.05	27.75	23.19	5.48	6.94	5.98	25.6633	6.13333	-2.06497	1.13613e-71	7.43137e-71	FCK2	related to Cytochrome P450 [Sporisorium scitamineum]	-	-	-	-	-	GO:0016491//oxidoreductase activity;GO:0046906//tetrapyrrole binding;GO:0046914//transition metal ion binding	GO:0044710//single-organism metabolic process
gene-SPSC_03361	1366	1916	1643	612	506	618	72.57	91.19	75.36	29.07	27.77	29.57	79.7067	28.8033	-1.46846	2.37294e-71	1.5506e-70	--	iron/ascorbate family oxidoreductases [Moesziomyces antarcticus T-34]	-	-	-	-	-	GO:0016705//oxidoreductase activity, acting on paired donors, with incorporation or reduction of molecular oxygen	GO:0044710//single-organism metabolic process
gene-SPSC_00846	925	1011	1038	2331	1940	2476	31.35	30.7	30.37	70.64	67.93	75.57	30.8067	71.38	1.21228	2.52562e-71	1.64874e-70	ain1	related to alpha-actinin [Sporisorium scitamineum]	-	-	-	-	-	GO:0046872//metal ion binding	GO:0030036//actin cytoskeleton organization
gene-SPSC_01575	814	809	954	2227	1851	2119	15.3	13.63	15.49	37.44	35.96	35.88	14.8067	36.4267	1.29875	2.86847e-71	1.87071e-70	--	probable Myp1 protein [Sporisorium scitamineum]	-	-	-	-	-	-	-
gene-SPSC_01871	898	884	913	265	253	285	47.24	41.66	41.47	12.47	13.75	13.5	43.4567	13.24	-1.71467	4.17652e-71	2.7211e-70	GCP1	related to probable O-sialoglycoprotein endopeptidase [Sporisorium scitamineum]	-	-	-	-	GO:0043231//intracellular membrane-bounded organelle	GO:0016746//transferase activity, transferring acyl groups;GO:0043169//cation binding	GO:0006400//tRNA modification;GO:0019538//protein metabolic process
gene-SPSC_06280	1665	1985	1789	839	686	807	110.77	118.31	102.76	49.91	47.15	48.35	110.613	48.47	-1.19036	6.08066e-71	3.95392e-70	--	NAD(P)-binding protein [Moesziomyces antarcticus]	-	-	-	-	-	GO:0003824//catalytic activity	GO:0044710//single-organism metabolic process
gene-SPSC_00338	140	181	157	719	591	705	6.58	7.62	6.37	30.22	28.7	29.84	6.85667	29.5867	2.10937	6.88663e-71	4.47361e-70	PaG_04054	probable lipase precursor [Sporisorium scitamineum]	-	-	-	-	-	GO:0016298//lipase activity	GO:0006629//lipid metabolic process
gene-SPSC_02563	852	942	985	325	244	335	77.08	76.35	76.94	26.29	22.81	27.29	76.79	25.4633	-1.5925	1.37432e-70	8.89283e-70	MDP1	related to magnesium-dependent acid phosphatase [Sporisorium scitamineum]	-	-	-	-	-	GO:0042578//phosphoric ester hydrolase activity	-
gene-SPSC_05631	579	713	772	1769	1594	1808	18.14	20.02	20.89	49.57	51.61	51.02	19.6833	50.7333	1.36596	1.72247e-70	1.11347e-69	lkh1	related to Protein kinase lkh1 [Sporisorium scitamineum]	-	-	-	-	GO:0044424//intracellular part	GO:0004672//protein kinase activity;GO:0032550//purine ribonucleoside binding	GO:0003006//developmental process involved in reproduction;GO:0006468//protein phosphorylation;GO:0010468//regulation of gene expression;GO:0010564//regulation of cell cycle process;GO:0019953//sexual reproduction;GO:0043900//regulation of multi-organism process;GO:0044767//single-organism developmental process;GO:0048856//anatomical structure development;GO:0050793//regulation of developmental p…
gene-SPSC_01448	9	15	17	373	303	405	0.32	0.47	0.52	11.76	11.04	12.87	0.436667	11.89	4.76707	2.50947e-70	1.62064e-69	PEP2	related to extracellular aspartic proteinase [Sporisorium scitamineum]	-	-	-	-	-	GO:0016787//hydrolase activity	GO:0019538//protein metabolic process
gene-SPSC_03224	1877	2131	2115	985	682	920	56.13	57.09	54.61	26.34	21.07	24.78	55.9433	24.0633	-1.21713	4.58472e-70	2.95509e-69	uve1	related to UV-endonuclease UVE-1 [Sporisorium scitamineum]	-	-	-	-	-	-	GO:0006281//DNA repair;GO:0009416//response to light stimulus
gene-SPSC_00163	831	916	917	2257	2010	2052	12.58	12.43	11.99	30.56	31.44	27.98	12.3333	29.9933	1.28208	8.87279e-70	5.70788e-69	--	Myosin-binding domain [Ceraceosorus bombacis]	-	-	-	-	-	-	GO:0006259//DNA metabolic process
gene-SPSC_01377	1396	1748	1620	3544	2930	3714	50.39	56.53	50.49	114.39	109.28	120.74	52.47	114.803	1.1296	1.07154e-69	6.88652e-69	ALG2	related to alpha-1,3-mannosyltransferase alg2 [Sporisorium scitamineum]	Metabolism;Metabolism;Metabolism	Global and overview maps;Glycan biosynthesis and metabolism;Glycan biosynthesis and metabolism	ko01100//Metabolic pathways;ko00510//N-Glycan biosynthesis;ko00513//Various types of N-glycan biosynthesis	K03843;K03843;K03843	-	GO:0000009//alpha-1,6-mannosyltransferase activity;GO:0004376//glycolipid mannosyltransferase activity	GO:0044237//cellular metabolic process;GO:0044763//single-organism cellular process;GO:0070085//glycosylation
gene-SPSC_05883	1150	1126	1251	2754	2486	2715	30.85	27.06	28.97	66.06	68.9	65.59	28.96	66.85	1.20687	2.69947e-69	1.73321e-68	BRE1	related to BRE1-E3 ubiquitin ligase [Sporisorium scitamineum]	-	-	-	-	GO:0000785//chromatin;GO:0043231//intracellular membrane-bounded organelle	GO:0005515//protein binding;GO:0019787//ubiquitin-like protein transferase activity;GO:0043565//sequence-specific DNA binding;GO:0046914//transition metal ion binding	GO:0000723//telomere maintenance;GO:0000725//recombinational repair;GO:0006325//chromatin organization;GO:0006342//chromatin silencing;GO:0006513//protein monoubiquitination;GO:0044773//mitotic DNA damage checkpoint;GO:0090329//regulation of DNA-dependent DNA replication
gene-SPSC_01245	103	104	124	668	479	584	2.32	2.1	2.41	13.44	11.14	11.83	2.27667	12.1367	2.41438	2.74721e-69	1.76215e-68	--	DNA-binding [Pseudozyma hubeiensis SY62]	Cellular Processes	Cell growth and death	ko04113//Meiosis - yeast	K12769	-	-	GO:0008152//metabolic process
gene-SPSC_04478	1696	1843	2030	832	762	896	48.96	47.66	50.6	21.48	22.73	23.29	49.0733	22.5	-1.12501	2.94061e-69	1.88438e-68	proS	related to prolyl-tRNA synthetase [Sporisorium scitamineum]	Genetic Information Processing	Translation	ko00970//Aminoacyl-tRNA biosynthesis	K01881	GO:0005737//cytoplasm	GO:0004812//aminoacyl-tRNA ligase activity;GO:0032550//purine ribonucleoside binding	GO:0006418//tRNA aminoacylation for protein translation
gene-SPSC_06121	27	44	46	416	322	447	1.03	1.5	1.51	14.19	12.69	15.35	1.34667	14.0767	3.38584	4.81521e-69	3.08266e-68	--	related to membrane protein Dik6 [Sporisorium scitamineum]	-	-	-	-	-	-	-
gene-SPSC_06503	1190	1351	1322	548	458	565	57.56	58.54	55.21	23.7	22.89	24.61	57.1033	23.7333	-1.26666	6.34625e-69	4.0589e-68	--	LETM1-like protein [Malassezia restricta CBS 7877]	Cellular Processes	Transport and catabolism	ko04139//Mitophagy - yeast	K17800	-	-	-
gene-SPSC_02243	484	662	708	1841	1525	1730	11.35	13.91	14.34	38.61	36.95	36.54	13.2	37.3667	1.50121	6.72192e-69	4.29503e-68	CHS1	chitin synthase 1 [Sporisorium scitamineum]	Metabolism;Metabolism	Global and overview maps;Carbohydrate metabolism	ko01100//Metabolic pathways;ko00520//Amino sugar and nucleotide sugar metabolism	K00698;K00698	GO:0044464//cell part	GO:0016758//transferase activity, transferring hexosyl groups	GO:0006023//aminoglycan biosynthetic process
gene-SPSC_05486	1842	1899	2110	936	800	950	95.97	88.64	94.91	43.61	43.06	44.58	93.1733	43.75	-1.09063	7.86149e-69	5.0135e-68	ERV41	CDK9 kinase-activating protein cyclin T [Kalmanozyma brasiliensis GHG001]	-	-	-	-	GO:0005783//endoplasmic reticulum;GO:0005794//Golgi apparatus;GO:0031300//intrinsic component of organelle membrane;GO:0044446//intracellular organelle part;GO:0098588//bounding membrane of organelle	-	-
gene-SPSC_02295	431	427	487	1324	1208	1278	12.41	11.01	12.11	34.09	35.93	33.14	11.8433	34.3867	1.53777	8.79535e-69	5.60365e-68	SPAC23C11.01	related to ICE2-integral ER membrane protein with type-III transmembrane domains [Sporisorium scitamineum]	-	-	-	-	-	-	-
gene-SPSC_00213	180	214	230	967	659	983	3.24	3.45	3.58	15.58	12.27	15.95	3.42333	14.6	2.09249	9.84764e-69	6.26806e-68	--	potential fungal zinc cluster transcription factor [Pseudozyma hubeiensis SY62]	-	-	-	-	-	-	GO:0006355//regulation of transcription, DNA-templated
gene-SPSC_04823	2130	2412	2352	1140	1046	1087	124.13	125.93	118.35	59.41	62.99	57.05	122.803	59.8167	-1.03773	1.03722e-68	6.59563e-68	otud6b	cysteine proteinase [Moesziomyces antarcticus]	-	-	-	-	GO:0044424//intracellular part	-	-
gene-SPSC_02911	1716	1608	1998	4278	3672	4208	60.82	51.06	61.15	135.59	134.48	134.33	57.6767	134.8	1.22476	1.08633e-68	6.9013e-68	ust1	related to ascospore maturation 1 protein [Sporisorium scitamineum]	Cellular Processes	Cell growth and death	ko04113//Meiosis - yeast	K12763	GO:0043231//intracellular membrane-bounded organelle	GO:0001071//nucleic acid binding transcription factor activity	GO:0006355//regulation of transcription, DNA-templated;GO:0022603//regulation of anatomical structure morphogenesis;GO:0034305//regulation of asexual sporulation;GO:0043938//positive regulation of sporulation;GO:0048646//anatomical structure formation involved in morphogenesis;GO:0051704//multi-organism process;GO:0070787//conidiophore development
gene-SPSC_06123	836	1029	1067	2277	1930	2346	57.38	63.28	63.23	139.76	136.88	145.03	61.2967	140.557	1.19727	1.27615e-68	8.09942e-68	--	uncharacterized protein SPSC_06123 [Sporisorium scitamineum]	-	-	-	-	-	-	-
gene-SPSC_05255	2730	3216	3314	6324	5860	6019	39.99	42.21	41.91	82.84	88.69	79.41	41.37	83.6467	1.01572	1.53561e-68	9.73683e-68	--	related to BRE4-protein involved in endocytosis [Sporisorium scitamineum]	-	-	-	-	-	-	-
gene-SPSC_05059	908	1074	1192	2474	2097	2443	29.97	31.76	33.97	73.03	71.52	72.63	31.9	72.3933	1.1823	1.83434e-68	1.16087e-67	--	uncharacterized protein SPSC_05059 [Sporisorium scitamineum]	-	-	-	-	-	-	-
gene-SPSC_00137	1680	1902	1824	879	751	812	136.56	138.51	128.01	63.89	63.07	59.44	134.36	62.1333	-1.11266	2.26038e-68	1.42913e-67	UMAG_10204	RecName: Full=Uncharacterized hydrolase UM10204 [Ustilago maydis 521]	-	-	-	-	-	GO:0003824//catalytic activity	-
gene-SPSC_00304	2865	2964	3390	6478	5562	6018	37.73	34.97	38.54	76.28	75.67	71.37	37.08	74.44	1.00544	2.26946e-68	1.4335e-67	--	uncharacterized protein SPSC_00304 [Sporisorium scitamineum]	-	-	-	-	-	-	-
gene-SPSC_03624	1557	1585	1814	3592	3262	3565	43.33	39.51	43.58	89.38	93.79	89.34	42.14	90.8367	1.10808	3.2495e-68	2.05059e-67	vid27	probable VID27-involved in Vacuole import and degradation [Sporisorium scitamineum]	-	-	-	-	GO:0044424//intracellular part	-	-
gene-SPSC_01880	247	287	296	904	853	941	11.69	12.16	12.09	38.24	41.7	40.1	11.98	40.0133	1.73985	3.72986e-68	2.35148e-67	--	uncharacterized protein SPSC_01880 [Sporisorium scitamineum]	-	-	-	-	-	-	-
gene-SPSC_03750	2697	3284	2986	1540	1115	1445	181.66	198.17	173.65	92.75	77.6	87.66	184.493	86.0033	-1.1011	5.62972e-68	3.5425e-67	--	S-adenosyl-L-methionine-dependent methyltransferase [Polyplosphaeria fusca]	-	-	-	-	-	-	-
gene-SPSC_03344	2676	3475	2950	1416	1204	1440	226.9	263.97	215.96	107.36	105.48	109.96	235.61	107.6	-1.13072	6.06815e-68	3.81114e-67	RIB7	related to RIB7-HTP reductase [Sporisorium scitamineum]	Metabolism;Metabolism	Global and overview maps;Metabolism of cofactors and vitamins	ko01100//Metabolic pathways;ko00740//Riboflavin metabolism	K14654;K14654	-	-	GO:0006771//riboflavin metabolic process
gene-SPSC_00724	918	1217	1229	2739	2304	2612	16.5	19.6	19.07	44.02	42.79	42.28	18.39	43.03	1.22642	1.20085e-67	7.52065e-67	Os02g0150800	synaptic vesicle transporter SVOP and related transporters [Moesziomyces antarcticus T-34]	-	-	-	-	-	-	-
gene-SPSC_02520	1569	1519	1745	3592	3292	3652	28.82	25	27.68	59	62.48	60.42	27.1667	60.6333	1.15827	2.04758e-67	1.27632e-66	--	homeodomain transcription factor [Pseudozyma hubeiensis SY62]	Cellular Processes	Cell growth and death	ko04111//Cell cycle - yeast	K12411	GO:0043231//intracellular membrane-bounded organelle	GO:0003677//DNA binding	GO:0010468//regulation of gene expression
gene-SPSC_05918	1544	1779	1836	859	724	819	88.55	91.41	90.91	44.05	42.9	42.3	90.29	43.0833	-1.06744	2.25512e-67	1.40304e-66	CLS	related to CRD1-cardiolipin synthase [Sporisorium scitamineum]	Metabolism;Metabolism	Global and overview maps;Lipid metabolism	ko01100//Metabolic pathways;ko00564//Glycerophospholipid metabolism	K08744;K08744	-	GO:0016772//transferase activity, transferring phosphorus-containing groups	GO:0044699//single-organism process
gene-SPSC_02770	1879	2303	2216	1112	897	1051	75.94	83.38	77.32	40.19	37.46	38.25	78.88	38.6333	-1.02981	2.39564e-67	1.48907e-66	--	zinc finger protein, C3HC4 type (RING finger) [Malassezia restricta]	-	-	-	-	-	-	-
gene-SPSC_00530	1378	1521	1616	658	618	653	49.41	48.86	50.03	21.1	22.9	21.09	49.4333	21.6967	-1.18801	3.52643e-67	2.18989e-66	--	pre-mRNA splicing factor [Pseudozyma hubeiensis SY62]	-	-	-	-	-	-	-
gene-SPSC_04880	317	379	367	1061	924	1089	11.9	12.75	11.89	35.61	35.84	36.82	12.18	36.09	1.56709	3.91503e-67	2.42893e-66	AGP3	probable AGP3-Protein of the amino-acid permease family [Sporisorium scitamineum]	-	-	-	-	GO:0031224//intrinsic component of membrane;GO:0043231//intracellular membrane-bounded organelle	GO:0046943//carboxylic acid transmembrane transporter activity	GO:0006865//amino acid transport;GO:0044763//single-organism cellular process
gene-SPSC_02722	345	414	408	1132	997	1118	8	8.6	8.16	23.46	23.87	23.33	8.25333	23.5533	1.51288	2.48303e-66	1.53332e-65	MSH5	related to MutS protein homolog 5 [Sporisorium scitamineum]	-	-	-	-	-	GO:0097159//organic cyclic compound binding;GO:1901363//heterocyclic compound binding	GO:0006259//DNA metabolic process;GO:0044710//single-organism metabolic process;GO:0044763//single-organism cellular process
gene-SPSC_00986	1053	1155	1172	2465	2079	2421	46.56	45.75	44.74	97.46	94.98	96.41	45.6833	96.2833	1.07562	3.52522e-66	2.17487e-65	--	DUF821 domain-containing protein [Moesziomyces antarcticus]	-	-	-	-	-	-	-
gene-SPSC_03267	1275	1513	1479	3086	2508	3193	78.99	83.98	79.11	170.96	160.54	178.16	80.6933	169.887	1.07405	3.68611e-66	2.27202e-65	PA1024	probable 2-Nitropropane dioxygenase [Sporisorium scitamineum]	-	-	-	-	-	GO:0016703//oxidoreductase activity, acting on single donors with incorporation of molecular oxygen, incorporation of one atom of oxygen (internal monooxygenases or internal mixed function oxidases)	GO:0044710//single-organism metabolic process
gene-SPSC_05077	1441	1719	1607	736	601	750	83.53	89.27	80.43	38.15	36	39.15	84.41	37.7667	-1.1603	5.36698e-66	3.30498e-65	OAC1	related to OAC1-similarity to mitochondrial uncoupling proteins (MCF) [Sporisorium scitamineum]	-	-	-	-	GO:0019866//organelle inner membrane;GO:0031224//intrinsic component of membrane;GO:0043231//intracellular membrane-bounded organelle	GO:0015103//inorganic anion transmembrane transporter activity;GO:0015556//C4-dicarboxylate transmembrane transporter activity	GO:0015698//inorganic anion transport;GO:0015740//C4-dicarboxylate transport
gene-SPSC_01641	472	473	541	1338	1232	1450	21.09	18.93	20.87	53.45	56.87	58.34	20.2967	56.22	1.46984	6.09552e-66	3.74665e-65	pas1	related to PCL5-cyclin [Sporisorium scitamineum]	Cellular Processes	Transport and catabolism	ko04138//Autophagy - yeast	K21197	-	GO:0019900//kinase binding	GO:0007049//cell cycle;GO:0050794//regulation of cellular process
gene-SPSC_05920	728	859	794	228	235	237	69.65	73.63	65.59	19.51	23.23	20.42	69.6233	21.0533	-1.72552	7.33012e-66	4.49301e-65	--	RHTO0S10e02806g1_1 [Rhodotorula toruloides]	-	-	-	-	-	-	-
gene-SPSC_02529	1556	1619	2015	4157	3328	4177	27.83	25.94	31.11	66.48	61.49	67.28	28.2933	65.0833	1.20183	1.12983e-65	6.9125e-65	--	related to DNA topoisomerase II binding protein [Sporisorium scitamineum]	-	-	-	-	-	-	-
gene-SPSC_00943	1462	1708	1695	770	561	753	95.21	99.65	95.31	44.84	37.75	44.17	96.7233	42.2533	-1.1948	1.54543e-65	9.44652e-65	DPH5	probable DPH5-diphthamide methyltransferase [Sporisorium scitamineum]	-	-	-	-	-	GO:0008757//S-adenosylmethionine-dependent methyltransferase activity	GO:0000096//sulfur amino acid metabolic process;GO:0017182//peptidyl-diphthamide metabolic process
gene-SPSC_00449	6	4	14	372	399	410	0.16	0.1	0.32	8.87	10.99	9.84	0.193333	9.9	5.67827	1.94564e-65	1.18709e-64	cao1	related to peroxisomal amine oxidase (copper-containing) [Sporisorium scitamineum]	Metabolism;Metabolism;Metabolism;Metabolism;Metabolism;Metabolism	Global and overview maps;Global and overview maps;Amino acid metabolism;Metabolism of other amino acids;Amino acid metabolism;Amino acid metabolism	ko01100//Metabolic pathways;ko01110//Biosynthesis of secondary metabolites;ko00260//Glycine, serine and threonine metabolism;ko00410//beta-Alanine metabolism;ko00350//Tyrosine metabolism;ko00360//Phenylalanine metabolism	K00276;K00276;K00276;K00276;K00276;K00276	-	GO:0016641//oxidoreductase activity, acting on the CH-NH2 group of donors, oxygen as acceptor;GO:0043169//cation binding;GO:0048037//cofactor binding	GO:0044710//single-organism metabolic process;GO:1901564//organonitrogen compound metabolic process
gene-SPSC_01529	430	389	485	1327	1124	1332	10.43	8.46	10.16	28.79	28.18	29.11	9.68333	28.6933	1.56714	2.49448e-65	1.52055e-64	PHM7	uncharacterized conserved protein [Moesziomyces antarcticus T-34]	-	-	-	-	-	-	-
MSTRG.3298	401	557	600	1524	1330	1620	13.6	16.93	17.57	46.23	46.62	49.5	16.0333	47.45	1.56533	2.73906e-65	1.66811e-64	--	related to DAD4 - outer kinetochore protein (part of Dam1 complex) [Ustilago trichophora]	-	-	-	-	GO:0000942//condensed nuclear chromosome outer kinetochore;GO:0005819//spindle	-	GO:0007049//cell cycle;GO:0070507//regulation of microtubule cytoskeleton organization
gene-SPSC_00345	1319	1291	1423	3228	2711	2921	21.74	19.06	20.25	47.57	46.16	43.35	20.35	45.6933	1.16695	3.09086e-65	1.88063e-64	--	uncharacterized protein SPSC_00345 [Sporisorium scitamineum]	-	-	-	-	-	-	-
gene-SPSC_05098	1543	1807	1942	3581	3320	3742	37.95	39.82	41.24	78.77	84.38	82.9	39.67	82.0167	1.04787	3.26862e-65	1.98514e-64	--	set domain-containing protein [Melanopsichium pennsylvanicum 4]	Metabolism;Metabolism	Global and overview maps;Amino acid metabolism	ko01100//Metabolic pathways;ko00310//Lysine degradation	K11426;K11426	-	-	-
gene-SPSC_03680	976	1083	1318	2764	2313	2663	14.66	14.58	17.1	37.14	35.91	36.04	15.4467	36.3633	1.23519	4.30524e-65	2.61232e-64	PLEKHG3	rho guanyl-nucleotide exchange factor [Melanopsichium pennsylvanicum 4]	-	-	-	-	GO:0030427//site of polarized growth;GO:0044424//intracellular part	-	GO:0043087//regulation of GTPase activity;GO:0051128//regulation of cellular component organization
gene-SPSC_06030	436	409	552	1544	1324	1388	9.22	7.75	10.08	29.21	28.94	26.45	9.01667	28.2	1.64503	4.54381e-65	2.75455e-64	ppk16	likely protein kinase [Pseudozyma hubeiensis SY62]	-	-	-	-	GO:0005819//spindle	GO:0004672//protein kinase activity;GO:0036094//small molecule binding;GO:0097159//organic cyclic compound binding;GO:1901363//heterocyclic compound binding	GO:0006796//phosphate-containing compound metabolic process;GO:0010564//regulation of cell cycle process;GO:0022607//cellular component assembly;GO:0040007//growth;GO:0044238//primary metabolic process;GO:0044260//cellular macromolecule metabolic process;GO:0048522//positive regulation of cellular process;GO:0051128//regulation of cellular component organization;GO:0051716//cellular response to s…
gene-SPSC_05068	962	1171	1211	458	334	440	68.65	74.86	74.61	29.22	24.63	28.28	72.7067	27.3767	-1.40914	1.29652e-64	7.83829e-64	saf4	related to YJU2-essential protein required for pre-mRNA splicing [Sporisorium scitamineum]	-	-	-	-	-	-	-
gene-SPSC_06654	1104	1143	1308	2717	2325	2556	18.94	17.57	19.38	41.69	41.22	39.5	18.63	40.8033	1.13106	1.81468e-64	1.09509e-63	CTR1	kinase-like protein [Melanopsichium pennsylvanicum 4]	-	-	-	-	-	GO:0004672//protein kinase activity;GO:0032550//purine ribonucleoside binding	GO:0006464//cellular protein modification process;GO:0010646//regulation of cell communication
gene-SPSC_02855	694	726	820	1919	1692	1762	15.61	14.63	15.93	38.61	39.33	35.7	15.39	37.88	1.29944	2.07152e-64	1.24781e-63	--	Actin-fragmin kinase [Malassezia restricta CBS 7877]	-	-	-	-	-	-	-
gene-SPSC_00491	1796	2018	2007	938	839	1016	42.96	43.24	41.45	20.06	20.73	21.89	42.55	20.8933	-1.02612	2.21899e-64	1.33421e-63	Hexd	N-acetylglucosaminidase [Pseudozyma hubeiensis SY62]	-	-	-	-	-	-	GO:0044238//primary metabolic process
gene-SPSC_00587	680	728	791	1747	1580	1749	27.28	26.16	27.4	62.66	65.49	63.19	26.9467	63.78	1.243	2.41121e-64	1.44848e-63	Aldh3a2	related to aldehyde dehydrogenase [NAD(P)] [Sporisorium scitamineum]	Metabolism;Metabolism;Metabolism;Metabolism;Metabolism;Metabolism;Metabolism;Metabolism;Metabolism;Metabolism;Metabolism;Metabolism;Metabolism	Global and overview maps;Global and overview maps;Amino acid metabolism;Carbohydrate metabolism;Carbohydrate metabolism;Lipid metabolism;Amino acid metabolism;Amino acid metabolism;Lipid metabolism;Amino acid metabolism;Metabolism of other amino acids;Amino acid metabolism;Carbohydrate metabolism	ko01100//Metabolic pathways;ko01110//Biosynthesis of secondary metabolites;ko00280//Valine, leucine and isoleucine degradation;ko00010//Glycolysis / Gluconeogenesis;ko00620//Pyruvate metabolism;ko00071//Fatty acid degradation;ko00330//Arginine and proline metabolism;ko00380//Tryptophan metabolism;ko00561//Glycerolipid metabolism;ko00310//Lysine degradation;ko00410//beta-Alanine metabolism;ko00340…	K00128;K00128;K00128;K00128;K00128;K00128;K00128;K00128;K00128;K00128;K00128;K00128;K00128	-	GO:0016903//oxidoreductase activity, acting on the aldehyde or oxo group of donors	GO:0044710//single-organism metabolic process
gene-SPSC_04935	923	1135	1151	2556	2057	2329	16.4	18.07	17.66	40.61	37.76	37.27	17.3767	38.5467	1.14945	3.33603e-64	2.00222e-63	--	expressed protein [Cryptococcus neoformans var. neoformans JEC21] [Cryptococcus neoformans]	-	-	-	-	GO:0005819//spindle	-	-
gene-SPSC_04791	641	895	758	226	175	212	45	56.29	45.94	14.19	12.69	13.4	49.0767	13.4267	-1.86994	3.93581e-64	2.35793e-63	--	Spo7-like protein [Malassezia restricta]	-	-	-	-	-	-	GO:0016192//vesicle-mediated transport;GO:0022406//membrane docking
gene-SPSC_01340	261	249	280	868	817	968	8.49	7.25	7.86	25.24	27.45	28.35	7.86667	27.0133	1.77985	5.76176e-64	3.44561e-63	pac2	related to cAMP-independent regulatory protein pac2 [Sporisorium scitamineum]	-	-	-	-	-	-	-
gene-SPSC_04328	1169	1259	1480	3148	2440	2948	34.86	33.64	38.11	83.95	75.19	79.18	35.5367	79.44	1.16056	7.92141e-64	4.73285e-63	rco-1	probable TUP1-general transcription repressor [Sporisorium scitamineum]	Cellular Processes;Environmental Information Processing	Cell growth and death;Signal transduction	ko04111//Cell cycle - yeast;ko04011//MAPK signaling pathway - yeast	K06666;K06666	-	GO:0005515//protein binding	GO:0000122//negative regulation of transcription from RNA polymerase II promoter;GO:0003006//developmental process involved in reproduction;GO:0030154//cell differentiation;GO:0034728//nucleosome organization;GO:0044702//single organism reproductive process;GO:0044711//single-organism biosynthetic process;GO:0051716//cellular response to stimulus
gene-SPSC_01605	170	207	213	730	627	744	9.33	10.18	10.09	35.82	35.55	36.77	9.86667	36.0467	1.86923	9.22182e-64	5.50484e-63	WHI2	related to WHI2-growth regulation protein [Sporisorium scitamineum]	-	-	-	-	GO:0030529//intracellular ribonucleoprotein complex	-	GO:0010467//gene expression
gene-SPSC_05522	812	883	1021	2141	1920	2082	16.74	16.31	18.17	39.46	40.89	38.65	17.0733	39.6667	1.21618	2.13294e-63	1.27208e-62	CLCN3	related to chloride channel protein [Sporisorium scitamineum]	-	-	-	-	GO:0012505//endomembrane system;GO:0031224//intrinsic component of membrane;GO:0043231//intracellular membrane-bounded organelle;GO:0044444//cytoplasmic part	GO:0005254//chloride channel activity	GO:0015698//inorganic anion transport;GO:0034765//regulation of ion transmembrane transport
gene-SPSC_04800	74	89	87	542	398	470	6.35	6.84	6.44	41.58	35.28	36.32	6.54333	37.7267	2.52749	2.51776e-63	1.50024e-62	--	uncharacterized protein SPSC_04800 [Sporisorium scitamineum]	-	-	-	-	-	-	-
gene-SPSC_00122	167	164	209	711	645	713	4.36	3.83	4.71	16.58	17.38	16.75	4.3	16.9033	1.9749	3.29113e-63	1.9593e-62	--	uncharacterized protein SPSC_00122 [Sporisorium scitamineum]	-	-	-	-	-	-	-
gene-SPSC_02114	666	755	802	1791	1463	1755	27.64	28.07	28.74	66.46	62.73	65.59	28.15	64.9267	1.20568	3.60889e-63	2.14655e-62	gtaN	GATA-domain-containing protein, partial [Violaceomyces palustris]	-	-	-	-	-	GO:0003677//DNA binding;GO:0046914//transition metal ion binding	GO:0010468//regulation of gene expression
gene-SPSC_02492	10	12	6	347	297	373	0.63	0.68	0.33	19.5	19.29	21.11	0.546667	19.9667	5.19079	3.74697e-63	2.22667e-62	--	telomere maintenance protein [Melanopsichium pennsylvanicum 4]	-	-	-	-	-	GO:0097159//organic cyclic compound binding	-
gene-SPSC_01009	368	352	439	1177	1090	1163	9.26	7.94	9.54	26.49	28.35	26.36	8.91333	27.0667	1.60248	4.84115e-63	2.87432e-62	--	CTX-RELATED TYPE I TRANSMEMBRANE PROTEIN [Ceraceosorus bombacis]	-	-	-	-	-	-	-
gene-SPSC_01474	724	929	911	2198	1687	2065	20.9	24.03	22.71	56.74	50.32	53.69	22.5467	53.5833	1.24887	7.53318e-63	4.46466e-62	pol12	related to DNA polymerase alpha 70 kDa subunit [Sporisorium scitamineum]	Genetic Information Processing	Replication and repair	ko03030//DNA replication	K02321	GO:0043231//intracellular membrane-bounded organelle	GO:0034061//DNA polymerase activity	GO:0006259//DNA metabolic process
gene-SPSC_05873	1088	1301	1318	554	452	549	49.21	52.72	51.47	22.41	21.12	22.37	51.1333	21.9667	-1.21895	8.0065e-63	4.74094e-62	bmt5	conserved eukaryotic protein [Pseudozyma hubeiensis SY62]	-	-	-	-	-	-	-
gene-SPSC_05024	1656	2022	1946	926	811	953	79.22	86.65	80.37	39.61	40.08	41.06	82.08	40.25	-1.02804	9.29779e-63	5.50064e-62	lplA	related to lipoyltransferase [Sporisorium scitamineum]	Metabolism;Metabolism	Global and overview maps;Metabolism of cofactors and vitamins	ko01100//Metabolic pathways;ko00785//Lipoic acid metabolism	K03800;K03800	-	GO:0003824//catalytic activity	-
gene-SPSC_00301	1460	1525	1785	3451	2841	3458	22.01	20.6	23.24	46.53	44.26	46.96	21.95	45.9167	1.0648	1.24539e-62	7.36123e-62	CDC25	guanyl nucleotide exchange factor Sql2 [Sporisorium scitamineum]	-	-	-	-	GO:0044464//cell part	-	GO:0043087//regulation of GTPase activity
gene-SPSC_03921	603	724	562	139	125	100	126.58	136.16	101.86	26.09	27.11	18.91	121.533	24.0367	-2.33804	1.59882e-62	9.43348e-62	YJR085C	related to UPF0136 membrane protein YJR085C [Ustilago trichophora]	-	-	-	-	-	-	-
gene-SPSC_04290	1325	1559	1629	667	546	729	45.26	47.71	48.04	20.37	19.27	22.43	47.0033	20.69	-1.18383	1.81309e-62	1.06882e-61	patE	related to versicolorin b synthase [Sporisorium scitamineum]	Metabolism;Metabolism	Global and overview maps;Amino acid metabolism	ko01100//Metabolic pathways;ko00260//Glycine, serine and threonine metabolism	K00108;K00108	-	GO:0000166//nucleotide binding;GO:0016614//oxidoreductase activity, acting on CH-OH group of donors	GO:0044710//single-organism metabolic process
gene-SPSC_05392	422	411	402	1331	1045	1195	41.47	36.19	34.11	116.97	106.11	105.77	37.2567	109.617	1.5569	1.81762e-62	1.07054e-61	--	RHTO0S03e12794g1_1 [Rhodotorula toruloides]	-	-	-	-	-	-	-
gene-SPSC_03574	674	784	976	2175	1807	2142	14.23	14.83	17.79	41.07	39.42	40.73	15.6167	40.4067	1.37151	3.27361e-62	1.92125e-61	SPBC23E6.01c	related to NAM8-meiotic recombination protein [Sporisorium scitamineum]	-	-	-	-	-	GO:0097159//organic cyclic compound binding	-
gene-SPSC_05537	651	712	829	1858	1644	1737	17.08	16.74	18.78	43.6	44.57	41.05	17.5333	43.0733	1.29669	5.13024e-62	3.00557e-61	--	opi1-domain-containing protein [Moesziomyces antarcticus]	-	-	-	-	-	-	-
gene-SPSC_01485	1638	1648	1901	3708	3088	3578	22.56	20.33	22.6	45.66	43.94	44.38	21.83	44.66	1.03267	5.37555e-62	3.1465e-61	lst-4	related to Sorting nexin 9 [Sporisorium scitamineum]	-	-	-	-	GO:0012505//endomembrane system;GO:0044424//intracellular part	-	GO:0051179//localization
gene-SPSC_06539	321	400	324	9	6	8	73.06	81.56	63.67	1.83	1.41	1.64	72.7633	1.62667	-5.48322	5.91452e-62	3.45893e-61	--	trimethylguanosine synthase [Kalmanozyma brasiliensis GHG001]	-	-	-	-	-	-	-
gene-SPSC_04232	500	545	569	1353	1239	1386	11.64	11.36	11.43	28.16	29.79	29.05	11.4767	29	1.33735	7.47731e-62	4.36902e-61	chl1	related to CHL1-protein of the DEAH box family [Sporisorium scitamineum]	-	-	-	-	GO:0043231//intracellular membrane-bounded organelle	GO:0003676//nucleic acid binding;GO:0003678//DNA helicase activity;GO:0016740//transferase activity;GO:0032550//purine ribonucleoside binding;GO:0042623//ATPase activity, coupled	GO:0006139//nucleobase-containing compound metabolic process;GO:0032392//DNA geometric change;GO:0044763//single-organism cellular process
gene-SPSC_00676	1392	1635	1772	3242	2958	3410	43.56	45.83	47.87	90.71	95.63	96.1	45.7533	94.1467	1.04103	9.54274e-62	5.57094e-61	fray2	related to KIC1-ser/thr protein kinase that interacts with Cdc31p [Sporisorium scitamineum]	-	-	-	-	-	GO:0016301//kinase activity;GO:0032550//purine ribonucleoside binding	GO:0006464//cellular protein modification process;GO:0006796//phosphate-containing compound metabolic process
gene-SPSC_00629	942	1055	1198	2421	1997	2358	15.27	15.32	16.76	35.09	33.44	34.42	15.7833	34.3167	1.12051	1.03662e-61	6.04635e-61	--	conserved hypothetical Ustilaginaceae-specific protein [Sporisorium reilianum SRZ2]	-	-	-	-	-	-	-
gene-SPSC_00204	361	403	505	1255	1082	1246	8.08	8.08	9.76	25.12	25.02	25.12	8.64	25.0867	1.53782	1.94425e-61	1.12709e-60	--	potential fungal zinc cluster transcription factor [Pseudozyma hubeiensis SY62]	-	-	-	-	-	-	GO:0006355//regulation of transcription, DNA-templated
gene-SPSC_03961	657	782	873	1894	1618	1809	9.4	10.02	10.78	24.22	23.91	23.3	10.0667	23.81	1.24198	1.97841e-61	1.14589e-60	mph1	related to MPH1-Member of the DEAH family of helicases [Sporisorium scitamineum]	-	-	-	-	GO:0044424//intracellular part	GO:0004386//helicase activity;GO:0032550//purine ribonucleoside binding	GO:0006281//DNA repair;GO:0006310//DNA recombination
gene-SPSC_06578	366	373	463	1284	1044	1137	14.34	13.09	15.66	44.97	42.25	40.11	14.3633	42.4433	1.56315	2.66286e-61	1.54097e-60	rga5	related to BAG7-Rho GTPase activating protein [Sporisorium scitamineum]	Environmental Information Processing	Signal transduction	ko04011//MAPK signaling pathway - yeast	K19845	GO:0044425//membrane part;GO:0044464//cell part	-	GO:0034645//cellular macromolecule biosynthetic process;GO:0044238//primary metabolic process;GO:0044763//single-organism cellular process;GO:0050794//regulation of cellular process;GO:0071840//cellular component organization or biogenesis
gene-SPSC_04083	873	1019	746	233	201	230	135.8	142	100.19	32.41	32.3	32.22	125.997	32.31	-1.96333	2.97095e-61	1.71776e-60	SPAC4A8.02c	uncharacterized conserved protein [Melanopsichium pennsylvanicum 4]	-	-	-	-	GO:0044444//cytoplasmic part	-	-
gene-SPSC_05848	1684	1790	1982	3790	3485	3641	29.65	28.24	30.13	59.67	63.4	57.74	29.34	60.27	1.03857	3.38315e-61	1.95438e-60	Tbc1d10c	related to MDR1-Mac1p interacting protein [Sporisorium scitamineum]	-	-	-	-	-	-	-
gene-SPSC_02403	1155	1140	1400	2995	2468	2776	17.84	15.77	18.67	41.36	39.38	38.61	17.4267	39.7833	1.19087	3.81398e-61	2.19943e-60	--	related to MNR2-Manganese resistance protein [Sporisorium scitamineum]	-	-	-	-	-	-	GO:0044699//single-organism process
gene-SPSC_06672	89	89	97	502	415	477	4.33	3.88	4.08	21.86	20.88	20.92	4.09667	21.22	2.3729	4.2738e-61	2.46245e-60	--	FOG: Predicted E3 ubiquitin ligase [Moesziomyces antarcticus T-34]	-	-	-	-	-	-	-
gene-SPSC_00863	1367	1680	1411	514	404	612	102.98	113.39	91.78	34.63	31.45	41.52	102.717	35.8667	-1.51795	7.02967e-61	4.03978e-60	CG30010	carboxypeptidase D [Rhodotorula toruloides]	-	-	-	-	-	-	-
gene-SPSC_03881	407	396	459	1236	993	1293	13.5	11.76	13.14	36.65	34.02	38.62	12.8	36.43	1.50898	8.77316e-61	5.03298e-60	4CLL8	related to 4-coumarate--CoA ligase 1 [Sporisorium scitamineum]	-	-	-	-	-	GO:0003824//catalytic activity	-
gene-SPSC_02239	1124	1115	1370	2899	2351	2750	15.97	14.19	16.8	36.83	34.51	35.18	15.6533	35.5067	1.18162	1.30594e-60	7.4725e-60	Ralbp1	-domain-containing protein [Melanopsichium pennsylvanicum 4]	-	-	-	-	GO:0044464//cell part	GO:0043167//ion binding	GO:0007165//signal transduction
gene-SPSC_03640	58	70	73	472	364	404	2.65	2.87	2.88	19.29	17.19	16.63	2.8	17.7033	2.66052	1.77808e-60	1.01653e-59	--	RHTO0S04e02542g1_1 [Rhodotorula toruloides]	-	-	-	-	-	-	-
gene-SPSC_04861	603	690	703	1671	1313	1674	23.37	23.95	23.52	57.9	52.57	58.42	23.6133	56.2967	1.25345	1.85463e-60	1.05846e-59	RRP8	related to RRP8-nucleolar protein required for efficient processing of pre-rRNA at site A2 [Sporisorium scitamineum]	-	-	-	-	-	GO:0003824//catalytic activity	GO:0008152//metabolic process
gene-SPSC_01435	713	892	832	1882	1643	1879	24.01	26.91	24.19	56.68	57.17	56.99	25.0367	56.9467	1.18557	2.37202e-60	1.35258e-59	FAT1	probable FAT1-Long-chain fatty acid transporter [Sporisorium scitamineum]	-	-	-	-	-	-	GO:0008152//metabolic process
gene-SPSC_04689	402	425	467	1188	1090	1154	35.92	34.02	36.02	94.91	100.62	92.86	35.32	96.13	1.4445	3.91824e-60	2.22661e-59	--	expressed protein [Cryptococcus neoformans var. neoformans JEC21] [Cryptococcus neoformans]	-	-	-	-	-	-	-
gene-SPSC_02439	1599	1860	1232	141	99	120	432.16	450.36	287.49	34.08	27.65	29.21	390.003	30.3133	-3.68546	4.74409e-60	2.6936e-59	--	related to HSP12-heat shock protein [Sporisorium scitamineum]	-	-	-	-	GO:0043231//intracellular membrane-bounded organelle;GO:0044444//cytoplasmic part	GO:0005488//binding	GO:0006970//response to osmotic stress;GO:0006979//response to oxidative stress;GO:0009408//response to heat;GO:0022610//biological adhesion;GO:0044802//single-organism membrane organization
gene-SPSC_02274	534	556	648	1541	1360	1431	33.66	31.4	35.27	86.86	88.58	81.24	33.4433	85.56	1.35522	4.75857e-60	2.69951e-59	--	SUR7/PalI family protein [Malassezia restricta]	-	-	-	-	-	-	-
gene-SPSC_04954	732	798	866	1986	1525	1872	23.11	22.57	23.6	56.05	49.73	53.22	23.0933	53	1.19852	6.81628e-60	3.86023e-59	CBK1	protein kinase Ukc1p [Sporisorium scitamineum]	-	-	-	-	GO:0005933//cellular bud;GO:0030427//site of polarized growth;GO:0043231//intracellular membrane-bounded organelle;GO:0044448//cell cortex part;GO:0060187//cell pole	GO:0004672//protein kinase activity;GO:0005515//protein binding;GO:0032550//purine ribonucleoside binding	GO:0006355//regulation of transcription, DNA-templated;GO:0006464//cellular protein modification process;GO:0006796//phosphate-containing compound metabolic process;GO:0006970//response to osmotic stress;GO:0007017//microtubule-based process;GO:0007117//budding cell bud growth;GO:0009408//response to heat;GO:0009607//response to biotic stimulus;GO:0030866//cortical actin cytoskeleton organization…
gene-SPSC_04120	1433	1671	1567	724	665	731	110.66	115.6	104.47	49.99	53.06	50.84	110.243	51.2967	-1.10375	6.86047e-60	3.88193e-59	aca1	related to l-azetidine-2-carboxylic acid acetyltransferase [Sporisorium scitamineum]	Metabolism;Metabolism;Metabolism	Global and overview maps;Global and overview maps;Amino acid metabolism	ko01100//Metabolic pathways;ko01110//Biosynthesis of secondary metabolites;ko00330//Arginine and proline metabolism	K22842;K22842;K22842	-	GO:0016740//transferase activity	GO:0044238//primary metabolic process;GO:0044260//cellular macromolecule metabolic process;GO:0044763//single-organism cellular process
gene-SPSC_05184	965	919	913	2419	2161	2244	104.85	89.45	85.65	235.02	242.6	219.58	93.3167	232.4	1.3164	8.44044e-60	4.7678e-59	--	uncharacterized protein SPSC_05184 [Sporisorium scitamineum]	-	-	-	-	-	-	-
gene-SPSC_03904	3806	4187	3867	2104	1813	1798	563.64	555.51	494.45	278.62	277.41	239.81	537.867	265.28	-1.01973	9.80407e-60	5.53337e-59	rps1701	ribosomal 40S subunit protein S17 [Ustilago maydis 521]	Genetic Information Processing	Translation	ko03010//Ribosome	K02962	GO:0030529//intracellular ribonucleoprotein complex	GO:0005198//structural molecule activity	GO:0007275//multicellular organism development;GO:0010467//gene expression
gene-SPSC_02676	1197	1118	1443	3074	2611	3059	22.35	18.7	23.26	51.32	50.37	51.44	21.4367	51.0433	1.25164	1.01547e-59	5.7264e-59	--	KLTH0F12144p [Lachancea thermotolerans CBS 6340]	-	-	-	-	-	-	-
gene-SPSC_00230	313	394	278	30	19	14	81.54	91.95	62.53	6.99	5.11	3.28	78.6733	5.12667	-3.93978	1.07889e-59	6.07368e-59	--	vesicle coat complex COPI, alpha subunit [Moesziomyces antarcticus T-34]	-	-	-	-	-	-	-
gene-SPSC_01980	283	329	308	34	23	13	72.84	75.87	68.45	7.83	6.12	3.01	72.3867	5.65333	-3.67855	1.17196e-59	6.59202e-59	TIM8	probable TIM8-Translocase of the mitochondrial inner Membrane [Sporisorium scitamineum]	-	-	-	-	GO:0044429//mitochondrial part	GO:0022892//substrate-specific transporter activity;GO:0043169//cation binding	GO:0006839//mitochondrial transport;GO:0015031//protein transport
gene-SPSC_05040	893	1048	1151	2386	1948	2224	18.16	19.1	20.21	43.4	40.94	40.74	19.1567	41.6933	1.12197	1.29188e-59	7.2604e-59	RAD54B	related to RAD54-DNA-dependent ATPase of the Snf2p family [Sporisorium scitamineum]	Genetic Information Processing	Replication and repair	ko03440//Homologous recombination	K10877	-	GO:0016787//hydrolase activity;GO:0032550//purine ribonucleoside binding	GO:0006259//DNA metabolic process;GO:0006996//organelle organization;GO:0044763//single-organism cellular process
gene-SPSC_00180	2794	2840	3426	7297	5483	6347	49.36	44.94	52.25	115.26	100.07	100.98	48.85	105.437	1.10995	1.6865e-59	9.47012e-59	--	fungal specific transcription factor domain protein [Rhizoctonia solani AG-3 Rhs1AP]	-	-	-	-	GO:0043231//intracellular membrane-bounded organelle	GO:0003676//nucleic acid binding;GO:0046914//transition metal ion binding	GO:0006355//regulation of transcription, DNA-templated
gene-SPSC_05905	462	490	487	1428	1163	1224	12.15	11.55	11.06	33.59	31.61	29	11.5867	31.4	1.4383	1.77185e-59	9.94097e-59	Mlh1	related to MLH1-DNA mismatch repair protein [Sporisorium scitamineum]	Genetic Information Processing	Replication and repair	ko03430//Mismatch repair	K08734	-	-	-
gene-SPSC_05164	375	365	486	1234	1156	1235	17.82	15.54	19.94	52.44	56.76	52.85	17.7667	54.0167	1.60423	2.09395e-59	1.17283e-58	TUB4	gamma-tubulin [Moesziomyces aphidis DSM 70725]	-	-	-	-	GO:0005816//spindle pole body;GO:0008275//gamma-tubulin small complex;GO:0043231//intracellular membrane-bounded organelle	GO:0005198//structural molecule activity;GO:0017111//nucleoside-triphosphatase activity;GO:0032550//purine ribonucleoside binding	GO:0000075//cell cycle checkpoint;GO:0000280//nuclear division;GO:0007052//mitotic spindle organization;GO:0007105//cytokinesis, site selection;GO:0051418//microtubule nucleation by microtubule organizing center
gene-SPSC_03265	251	307	332	915	884	933	5.92	6.49	6.77	19.31	21.56	19.83	6.39333	20.2333	1.66209	2.23594e-59	1.25024e-58	--	RHTO0S10e04346g1_1 [Rhodotorula toruloides]	-	-	-	-	-	-	-
gene-SPSC_03312	1416	1696	1528	727	628	662	174.95	187.73	163	80.32	80.17	73.66	175.227	78.05	-1.16675	2.53314e-59	1.41523e-58	ssp-1	probable prolyl isomerase Ess1 [Sporisorium scitamineum]	-	-	-	-	-	GO:0016859//cis-trans isomerase activity	GO:0006357//regulation of transcription from RNA polymerase II promoter;GO:0007346//regulation of mitotic cell cycle;GO:0010604//positive regulation of macromolecule metabolic process;GO:0010605//negative regulation of macromolecule metabolic process;GO:0016568//chromatin modification;GO:0031324//negative regulation of cellular metabolic process;GO:0031325//positive regulation of cellular metabol…
gene-SPSC_06357	230	233	215	816	659	856	12.1	10.98	9.77	38.39	35.82	40.56	10.95	38.2567	1.80478	4.66084e-59	2.59519e-58	APO1	heme-thiolate peroxidase [Moesziomyces antarcticus]	-	-	-	-	-	GO:0005488//binding	GO:0044710//single-organism metabolic process
gene-SPSC_04205	1448	1657	1575	797	640	724	88.44	90.67	83.06	43.53	40.39	39.83	87.39	41.25	-1.08307	7.22671e-59	4.0205e-58	--	phytanoyl-CoA dioxygenase [Pseudozyma hubeiensis SY62]	-	-	-	-	-	-	GO:0044710//single-organism metabolic process
gene-SPSC_03615	1629	1835	1809	879	737	937	129.49	130.68	124.16	62.48	60.53	67.08	128.11	63.3633	-1.01566	7.88819e-59	4.38483e-58	--	d-lactate dehydrogenase [Moesziomyces antarcticus]	-	-	-	-	-	-	-
gene-SPSC_04985	35	43	39	359	330	320	0.76	0.84	0.73	7	7.44	6.29	0.776667	6.91	3.15332	1.87668e-58	1.03797e-57	TRF2	homeobox domain-containing protein [Melanopsichium pennsylvanicum 4]	-	-	-	-	-	-	GO:0009987//cellular process;GO:0065007//biological regulation;GO:0071704//organic substance metabolic process
gene-SPSC_02778	858	917	940	307	273	370	39.64	37.95	37.5	12.68	13.03	15.4	38.3633	13.7033	-1.4852	2.44624e-58	1.35186e-57	--	expressed protein [Cryptococcus neoformans var. neoformans JEC21] [Cryptococcus neoformans]	-	-	-	-	-	-	-
gene-SPSC_02101	1507	1685	1501	3328	2972	3390	80.06	80.19	68.85	158.09	163.13	162.19	76.3667	161.137	1.07727	2.84949e-58	1.57339e-57	Slc35a3	related to UDP N-acetylglucosamine transporter [Sporisorium scitamineum]	-	-	-	-	GO:0031224//intrinsic component of membrane	GO:0005402//cation:sugar symporter activity	GO:0006818//hydrogen transport
gene-SPSC_03275	1188	1168	1322	2768	2258	2633	28.7	25.28	27.57	59.79	56.36	57.29	27.1833	57.8133	1.08868	3.6752e-58	2.02763e-57	--	F-BOX/LEUCINE RICH REPEAT PROTEIN [Ceraceosorus bombacis]	-	-	-	-	-	-	-
gene-SPSC_06163	700	801	739	1742	1520	1891	51.66	52.95	47.08	114.95	115.89	125.68	50.5633	118.84	1.23286	5.93763e-58	3.26225e-57	VdtF	probable NADPH-dependent beta-ketoacyl reductase (rhlG) [Sporisorium scitamineum]	-	-	-	-	-	GO:0008875//gluconate dehydrogenase activity	GO:0044710//single-organism metabolic process
gene-SPSC_03804	382	403	379	1131	915	1182	18.73	17.7	16.04	49.58	46.35	52.19	17.49	49.3733	1.4972	1.11926e-57	6.14436e-57	MNT1	probable KRE2-alpha-1,2-mannosyltransferase [Sporisorium scitamineum]	Metabolism	Glycan biosynthesis and metabolism	ko00514//Other types of O-glycan biosynthesis	K10967	GO:0016020//membrane;GO:0043231//intracellular membrane-bounded organelle	GO:0000030//mannosyltransferase activity	GO:0006056//mannoprotein metabolic process;GO:0006486//protein glycosylation;GO:0009311//oligosaccharide metabolic process;GO:0030435//sporulation resulting in formation of a cellular spore;GO:0040007//growth;GO:0043708//cell adhesion involved in biofilm formation;GO:0051832//avoidance of defenses of other organism involved in symbiotic interaction;GO:0071555//cell wall organization;GO:0098602//s…
gene-SPSC_05201	1338	1552	1479	699	503	683	123.63	128.47	117.99	57.75	48.02	56.84	123.363	54.2033	-1.18646	1.37694e-57	7.54641e-57	--	60S ribosomal protein L22 [Moesziomyces antarcticus T-34]	-	-	-	-	-	-	-
gene-SPSC_02423	20	23	42	364	259	364	1.45	1.5	2.63	23.62	19.42	23.79	1.86	22.2767	3.58216	1.73761e-57	9.50734e-57	--	blue-light sensor BLUF [Moesziomyces antarcticus]	-	-	-	-	-	GO:0009881//photoreceptor activity;GO:0050660//flavin adenine dinucleotide binding	-
[truncated: 692 more rows]

## Sheet: ssaro8 (12 h vs 0 h)
id	wt_mut_0h_1_count	wt_mut_0h_2_count	wt_mut_0h_3_count	wt_mut_12h_1_count	wt_mut_12h_2_count	wt_mut_12h_3_count	wt_mut_0h_1_fpkm	wt_mut_0h_2_fpkm	wt_mut_0h_3_fpkm	wt_mut_12h_1_fpkm	wt_mut_12h_2_fpkm	wt_mut_12h_3_fpkm	hetermating_0h_mean	hetermating_12h_mean	log2(fc)	PValue	FDR	Symbol	Description	KEGG_A_class	KEGG_B_class	Pathway	K_ID	GO Component	GO Function	GO Process
[truncated: 2,034 more rows]

[truncated: 3 more sheets: 0 h (ssaro8 vs WT), 12 h (ssaro8 vs WT), Ssaro8-dependent DEGs]
